# Supplementary material for: Distribution of ancestral proto-Actinopterygian chromosome arms within the genomes of 4R-derivative salmonid fishes (Rainbow trout and Atlantic salmon)
Source: BMC Genomics. 2008 Nov 25;9:557. doi: 10.1186/1471-2164-9-557 (PMC2632648; doi:10.1186/1471-2164-9-557)
Supplement: Additional File 1 — s_table1_rt_lgs.xls. Genetic marker assignments to rainbow trout linkage groups. [file 1471-2164-9-557-S1.xls]

## Sheet: Sheet1
Columns in order of listing correspond to the following input files.
C:\MPFMS-3\RT\LGR-4\Map25f-L4'.lgr
C:\MPFMS-3\RT\LGR-4\Lot44f-L4'.lgr
C:\MPFMS-3\RT\LGR-4\Map25m-L4'.lgr
C:\MPFMS-3\RT\LGR-4\Lot44m-L4'.lgr
Omy1018INRA	RT-3+2	NA	RT-3	RT-3
OMM5153	RT-3+2	NA	RT-3+2	RT-3+2
OMM5143	RT-3+2	RT-3+2	RT-3+2	RT-3+2
CR374305	RT-3+2	NA	RT-3	NA
BX080510	RT-3+2	RT-3+2	RT-3	RT-3
ACA/CAT180	RT-3+2	NA	NA	NA
ACA/CTC209	RT-3+2	NA	NA	NA
ACT/CTT177	RT-3+2	NA	NA	NA
BHMS185	RT-3+2	NA	NA	NA
OMM1038	RT-3+2	NA	RT-3	NA
Omy1097INRA	RT-3	NA	RT-3+3	RT-3
Omy1099INRA	RT-3	NA	RT-3	RT-3
Omy1137INRA	RT-3	RT-3	RT-3	RT-3
Ssa60BSFU	RT-3	RT-3	RT-3	NA
OMM5174	RT-3	NA	RT-3+3	RT-3
CL15589/i	RT-3	RT-3	RT-3	RT-3
BX084966	RT-3	RT-3	RT-3	RT-3
CA378164/ii	RT-3	NA	RT-3	NA
BX317661/i	RT-3	RT-3	RT-3	RT-3
OMM1312	RT-3	NA	RT-3	RT-3
Omy1102UW/i	RT-3	RT-3	RT-3	RT-3
Omy1102UW/ii	RT-3	NA	NA	NA
OMM1297	RT-3	RT-3	NA	RT-3
AGG/CAC335	RT-3	NA	NA	NA
AGC/CAT95	RT-3	NA	NA	NA
ACG/CTA365	RT-3	NA	NA	NA
AAG/CTA101	RT-3	NA	NA	NA
AGC/CAA177	RT-3	NA	NA	NA
ACA/CTA333	RT-3	NA	NA	NA
OmyRGT41TUF	RT-3	RT-3	RT-3	RT-3
OmyFGT5TUF	RT-3	RT-3	RT-3	NA
Omy26INRA/i	RT-3	NA	RT-3	NA
Ogo2UW/i	RT-3	RT-25	RT-3	RT-25
BHMS429	RT-3	NA	RT-3	NA
OmyRT2TUF	RT-3	NA	RT-3	NA
BHMS206	RT-3	NA	RT-3	NA
Omy1236INRA	RT-8	NA	RT-8	RT-8
BX299451	RT-8	NA	NA	RT-8
OMM5091	RT-8	NA	NA	RT-8
OMM5265	RT-8	RT-8	RT-8	RT-8
OMM1195/i	RT-8	NA	NA	NA
OMM1195/ii	RT-8	NA	RT-8	NA
ACA/CTA124	RT-8	NA	NA	NA
ACT/CAG262	RT-8	NA	NA	NA
OmyFGT13TUF	RT-8	RT-8+2	UNA	RT-8
Omy1339INRA	RT-1+2	RT-1	RT-1	NA
AGG/CAT82	RT-1+2	NA	NA	NA
Omy1351INRA	RT-25+2	NA	RT-25	NA
OMM5175	RT-25+2	RT-14	RT-25	NA
AAC/CAA162	RT-25+2	NA	NA	NA
AGC/CAT106	RT-25+2	NA	NA	NA
ACA/CTG341	RT-25+2	NA	NA	NA
BHMS431	RT-25+2	NA	RT-25	NA
OmyRT6TUF	RT-25+2	NA	RT-25	NA
BX309199	RT-21	RT-21	RT-21	RT-21
OMM5179	RT-21	RT-21	RT-21	RT-21
OMM5054/ii	RT-21	RT-21	RT-21+4	RT-21
BX863758	RT-21	RT-21	RT-21	RT-21
BX082639	RT-21	RT-21	NA	RT-21
CA366869	RT-21	RT-21	NA	RT-21
BX073974	RT-21	RT-21	RT-21	RT-21
BX310634	RT-21	RT-21	RT-21+3	NA
HoxC4a/i	RT-21	NA	NA	NA
CA061915	RT-21	RT-21	RT-21	RT-21
Omy1090UW	RT-21	RT-21	NA	RT-21
OMM1309	RT-21	NA	RT-21	NA
OMM1344	RT-21	RT-21	RT-21	RT-21
Omi186TUF	RT-21	NA	RT-21	RT-21
OMM1271	RT-21	NA	RT-21+3	NA
AGG/CAA86	RT-21	NA	NA	NA
AAG/CAC149	RT-21	NA	NA	NA
ACT/CTT151	RT-21	NA	NA	NA
ACT/CTT153	RT-21	NA	NA	NA
ACT/CAT178	RT-21	NA	NA	NA
AAG/CTA67	RT-21	NA	NA	NA
ACC/CAA267	RT-21	NA	NA	NA
AAC/CTA188	RT-21	NA	NA	NA
ACA/CTA169	RT-21	NA	NA	NA
ACT/CAA79	RT-21	NA	NA	NA
Sal12UoG	RT-21	RT-21	RT-21	RT-21
Omy301UoG	RT-21	RT-21	RT-21	RT-21
OmyFGT2TUF	RT-21	RT-21	NA	RT-21
Ssa197DU	RT-21	RT-21	NA	NA
Omy2DIAS	RT-21	NA	RT-21	NA
Omy10INRA	RT-21	NA	RT-21	NA
OmyRT5TUF	RT-21	RT-21	RT-21	RT-21
OMM1089	RT-21	RT-21	RT-21	RT-21
BX309396	RT-6	NA	NA	NA
OMM5147	RT-6	RT-6	RT-6	RT-6/30
OMM5069	RT-6	NA	RT-6	RT-6/30
CL16548	RT-6	RT-6	RT-6	RT-6/30
CL17363	RT-6	NA	UNA	NA
BX871195/i	RT-6	RT-6	UNA	NA
CA359407	RT-6	RT-6	RT-6	RT-6/30
ATP1B1A	RT-6	NA	UNA	NA
Omy1032UW	RT-6	NA	RT-6	RT-6/30
OMM1302	RT-6	RT-6	RT-6	RT-6/30
OMM1355	RT-6	NA	RT-6	RT-6/30
OMM1359	RT-6	NA	RT-6	RT-6/30
SalD39SFU	RT-6	NA	RT-6	RT-6/30
AGG/CTG439	RT-6	NA	NA	NA
AAC/CAA109	RT-6	NA	NA	NA
ACG/CTG148	RT-6	NA	NA	NA
ACG/CTG345	RT-6	NA	NA	NA
ACG/CAA233	RT-6	NA	NA	NA
AGC/CTA151	RT-6	NA	NA	NA
AGC/CAC280	RT-6	NA	NA	NA
AAC/CTG110	RT-6	NA	NA	NA
ACA/CTG59	RT-6	NA	NA	NA
ACA/CTA160	RT-6	NA	NA	NA
Cocl3LAV	RT-6	NA	NA	NA
BHMS425	RT-6	RT-6	NA	RT-6/30
Str7INRA/ii	RT-6	RT-6	RT-6	RT-6/30
Omy16INRA	RT-6	NA	RT-6	NA
Ssa20.19NUIG	RT-6	NA	RT-6	NA
OMM1046	RT-6	RT-6	RT-6	RT-6/30
OMM1082	RT-6	RT-6	RT-6	RT-6/30
OMM1152	RT-6	NA	RT-6	NA
BX856652/ii	RT-16+2	NA	NA	NA
BX342964/ii	RT-16+2	RT-12/16	NA	RT-16+3
CNE2-17	RT-16+2	NA	NA	NA
BX303903	RT-16+2	RT-12/16	NA	RT-16+3
BX856652	RT-16+2	RT-12/16	NA	RT-16
CA383830/i	RT-16+2	RT-12/16	RT-12	RT-12
BX879524/i	RT-16+2	RT-12/16	UNA	NA
CA383830/ii	RT-16+2	RT-12/16	RT-12	RT-16
CA345149	RT-16+2	RT-12/16	RT-16	RT-16
CA388551/i	RT-16+2	RT-12/16	NA	NA
CA371653/ii	RT-16+2	RT-12/16	NA	NA
ATP1B1B/i	RT-16+2	NA	RT-12	NA
Omy1008UW	RT-16+2	RT-12/16	NA	RT-12
OMM1345/ii	RT-16+2	NA	RT-16	NA
Omi173TUF/i	RT-16+2	NA	RT-12	NA
Omi173TUF/ii	RT-16+2	NA	RT-16	NA
ACG/CTA325	RT-16+2	NA	NA	NA
AGG/CTC326	RT-16+2	NA	NA	NA
AAG/CTG276	RT-16+2	NA	NA	NA
AAC/CAC345	RT-16+2	NA	NA	NA
ACT/CTA366	RT-16+2	NA	NA	NA
ACG/CAT243	RT-16+2	NA	NA	NA
AAC/CTG231	RT-16+2	NA	NA	NA
AAC/CAG178	RT-16+2	NA	NA	NA
AAC/CAC181	RT-16+2	NA	NA	NA
ACA/CAA232	RT-16+2	NA	NA	NA
BHMS219/ii	RT-16+2	NA	RT-16	NA
Omy77DU	RT-16+2	RT-12/16	RT-16	RT-16
Str60INRA	RT-16+2	RT-12/16	UNA	NA
Omy8INRA	RT-16+2	NA	RT-16	NA
OmyRGT3TUF	RT-16+2	NA	NA	NA
Omy3INRA/ii	RT-16+2	NA	UNA	NA
OmyRT10TUF/ii	RT-16+2	NA	RT-12	NA
OMM1013	RT-16+2	NA	RT-16	RT-16
OMM1088	RT-16+2	NA	NA	RT-16
BX342964/i	RT-12	RT-12/16	NA	RT-12
OMM5161/ii	RT-12	RT-12/16	RT-12	RT-12
OMM5145	RT-12	NA	RT-12	RT-12
OMM5095/ii	RT-12	RT-12/16	RT-12	RT-12
OMM5098	RT-12	RT-12/16	RT-12	NA
CA388551/ii	RT-12	RT-12/16	NA	NA
CA344270	RT-12	RT-12/16	RT-12	RT-12
CA349039/i	RT-12	RT-12/16	RT-12	RT-12
BX084427	RT-12	RT-12/16	RT-12	RT-12
CA371653/i	RT-12	RT-12/16	NA	NA
BX305657	RT-12	NA	RT-12	NA
ATP1B1B/ii	RT-12	NA	UNA	NA
ATP1A1C	RT-12	NA	NA	NA
ATP1A1B	RT-12	NA	RT-12	NA
OMM5029	RT-12	NA	RT-12	NA
OMM1236	RT-12	NA	RT-12	NA
OMM1277	RT-12	RT-12/16	RT-12	RT-12
ACT/CTC312	RT-12	NA	NA	NA
ACA/CTT341	RT-12	NA	NA	NA
ACA/CTC191	RT-12	NA	NA	NA
BHMS219/i	RT-12	NA	RT-12	NA
OmyFGT4TUF	RT-12	RT-12/16	RT-12	RT-12
Str1INRA/i	RT-12	NA	RT-12	NA
Omy3INRA/i	RT-12	NA	UNA	NA
OmyRT10TUF/i	RT-12	NA	RT-12	NA
OMM1148	RT-12	NA	RT-12	NA
OMM1158	RT-12	NA	RT-12	NA
CA345680	RT-2	RT-2	RT-2and9	RT-2/29
Ssa55BSFU	RT-2	NA	NA	NA
OMM5154/i	RT-2	NA	RT-2and9	NA
OMM5092	RT-2	NA	NA	RT-2/29
OMM5037/i	RT-2	NA	RT-2and9	NA
CL11428/ii	RT-2	NA	NA	NA
CL25555/ii	RT-2	NA	RT-2and9	NA
BX885263/ii	RT-2	NA	UNA	NA
CA361991/ii	RT-2	RT-2	NA	UNA
CA358173/i	RT-2	RT-29	RT-29	NA
CA341677	RT-2	NA	RT-2and9	NA
BX890355/ii	RT-2	RT-9	RT-2and9	RT-9
CA376300/i	RT-2	RT-2	NA	NA
OMM1330/i	RT-2	NA	RT-2and9	NA
Omy1212UW	RT-2	RT-2	RT-2and9	RT-2/29
Omi164TUF/ii	RT-2	NA	NA	NA
Omi120TUF	RT-2	NA	NA	NA
OMM1218/i	RT-2	NA	NA	RT-2/29
OMM1258/ii	RT-2	RT-2	RT-2and9	RT-9
OMM1274/i	RT-2	NA	RT-2and9	RT-9
AANAT2a	RT-2	NA	NA	NA
AGC/CTC78	RT-2	NA	NA	NA
ACC/CAA278	RT-2	NA	NA	NA
AAC/CTA198	RT-2	NA	NA	NA
AAC/CAG231	RT-2	NA	NA	NA
AGG/CAC87	RT-2	NA	NA	NA
ACA/CTC87	RT-2	NA	NA	NA
ACA/CTA288	RT-2	NA	NA	NA
ACA/CAT172	RT-2	NA	NA	NA
Omy11INRA/ii	RT-2	NA	RT-2and9	NA
Omy1UoG	RT-2	RT-2	RT-2and9	NA
Ots534NWFSC	RT-2	NA	UNA	NA
BHMS211	RT-2	NA	RT-2and9	NA
OmyFGT25TUF	RT-2	NA	RT-2and9	RT-2/29
OmyFGT32TUF/ii	RT-2	RT-2	NA	RT-2/29
OmyFGT18TUF/ii	RT-2	RT-2	RT-2and9	RT-2/29
Ots2BML	RT-2	NA	RT-2and9	NA
Omy27DU	RT-2	NA	RT-2and9	NA
SsaLEEI84/ii	RT-2	NA	RT-2and9	NA
SmaBFRO1/ii	RT-2	NA	RT-2and9	NA
IgM/ii	RT-2	NA	NA	NA
IgH	RT-2	NA	NA	NA
OMM1037	RT-2	NA	NA	NA
OMM1064/ii	RT-2	NA	RT-29	NA
TC105523/i	RT-26+2	NA	RT-26	RT-26
OMM5171	RT-26+2	NA	NA	NA
TC105523/ii	RT-12and26	NA	NA	NA
TC107295	RT-12and26	NA	RT-26	NA
OMM1767/iii	RT-12and26	NA	NA	NA
Ssa54BSFU	RT-12and26	RT-12/16	RT-12	RT-12
Pax7	RT-12and26	NA	NA	NA
OMM5159	RT-12and26	NA	RT-26	NA
OMM5036/ii	RT-12and26	NA	NA	NA
OMM5036/i	RT-12and26	NA	RT-26	RT-26
BX860240/i	RT-12and26	NA	NA	RT-26
CR375500/i	RT-12and26	NA	RT-26	RT-26
HoxC9b/i	RT-12and26	NA	RT-12	NA
HoxC6b/i	RT-12and26	NA	NA	NA
CB506726	RT-12and26	RT-26	RT-26	NA
CA052244	RT-12and26	NA	RT-26	NA
OMM3054	RT-12and26	NA	RT-12	RT-12
OMM3059	RT-12and26	NA	RT-12	RT-12
OMM3061	RT-12and26	RT-12/16	RT-12	RT-12+2
OMM3056	RT-12and26	NA	RT-12	RT-12+2
OMM3048	RT-12and26	RT-12/16	RT-12	RT-12+2
Omi66TUF	RT-12and26	RT-26	RT-26	RT-26
OMM1168	RT-12and26	RT-12/16	RT-12	NA
ACG/CAG251	RT-12and26	NA	NA	NA
AAC/CTG181	RT-12and26	NA	NA	NA
ACA/CTT72	RT-12and26	NA	NA	NA
ACT/CAT156	RT-12and26	NA	NA	NA
AGG/CTC169	RT-12and26	NA	NA	NA
ACC/CAC188	RT-12and26	NA	NA	NA
ACT/CAC62	RT-12and26	NA	NA	NA
NRAMP-B	RT-12and26	NA	NA	NA
Omy16DIAS	RT-12and26	NA	RT-12	NA
BHMS7.005/i	RT-12and26	RT-26	RT-26	RT-26
Omy111DU	RT-12and26	NA	RT-26	NA
Omy111INRA	RT-12and26	NA	UNA	NA
OMM1155	RT-12and26	NA	RT-12	NA
TC126859	RT-14+2	RT-14	RT-14	RT-14
Ssa102BSFU	RT-14+2	RT-14	NA	RT-14
OMM5182	RT-14+2	RT-14	UNA	UNA
OMM1279	RT-14+2	RT-14	RT-14	NA
ACG/CAT60	RT-14+2	NA	NA	NA
AGC/CTG121	RT-14+2	NA	NA	NA
BX073647/ii	RT-22+2	RT-22	RT-22	RT-22
OMM5056	RT-22+2	RT-22	RT-22	RT-22
OMM5141/i	RT-22+2	RT-22	RT-22	RT-22
HoxB5b/ii	RT-22+2	NA	NA	NA
BX319197	RT-22+2	RT-22	RT-22	RT-22
Omi171TUF	RT-22+2	RT-22	RT-22	RT-22
Omi20TUF	RT-22+2	NA	RT-22	RT-22
Omi65TUF	RT-22+2	NA	RT-22	NA
ACG/CAA226	RT-22+2	NA	NA	NA
AAG/CAA248	RT-22+2	NA	NA	NA
ACA/CTG158	RT-22+2	NA	NA	NA
ACT/CTG93	RT-22+2	NA	NA	NA
ACT/CAT239	RT-22+2	NA	NA	NA
Omy15DIAS	RT-22+2	NA	RT-22	NA
OmyRGT6TUF/ii	RT-22+2	NA	NA	RT-22
Ssa289DU	RT-22+2	RT-22	RT-22	RT-22
SSOSL439	RT-22+2	RT-22	RT-22	RT-22
Str58CNRS	RT-22+2	RT-22	RT-22	RT-22
OMM1023	RT-22+2	RT-22	RT-22	RT-22
BX888425/ii	UNA	RT-18	RT-10+3	NA
BX888425/iii	RT-18+2	RT-10	NA	RT-10+2
OMM5009/ii	RT-18+2	NA	RT-10	NA
CA039640/i	RT-18+2	NA	NA	RT-10+2
BX867151/ii	RT-18+2	NA	RT-18	NA
CA364516	RT-18+2	RT-10	RT-18+2	RT-18
AAC/CTG312	RT-18+2	NA	NA	NA
AGG/CAC355	RT-18+2	NA	NA	NA
ACC/CAG435	RT-18+2	NA	NA	NA
AAC/CTT122	RT-18+2	NA	NA	NA
MYOD/ii	RT-18+2	NA	NA	NA
OMM1512	RT-10	RT-10	NA	NA
OMM5039	RT-10	RT-10	RT-10	RT-10
OMM5004	RT-10	RT-10	RT-10	NA
OMM5009/i	RT-10	RT-18	RT-18	NA
OMM5013	RT-10	RT-10	RT-10	NA
CA039640/ii	RT-10	NA	NA	NA
OMM1157	RT-10	NA	RT-10	NA
BX867151/i	RT-10	RT-10	RT-10	RT-10
BX867246	RT-10	RT-10	RT-10	RT-10
CR363293	RT-10	RT-10	RT-10	RT-10
BX303525	RT-10	RT-10	RT-10	RT-10
BX889738	RT-10	NA	RT-10	RT-10
CA366526	RT-10	RT-10	RT-10	RT-10
Omy1002UW	RT-10	RT-10	RT-10	RT-10
Omy1120UW	RT-10	RT-10	RT-10	RT-10
Omy1225UW	RT-10	RT-10	RT-10	RT-10
OMM1204	RT-10	NA	RT-10	RT-10
OMM1179	RT-10	RT-10	RT-10	RT-10
OMM1197/ii	RT-10	RT-18	UNA	UNA
OMM1213	RT-10	RT-10	NA	RT-10
OMM1214	RT-10	RT-10	NA	RT-10
OMM1294	RT-10	RT-10	UNA	RT-10
One111ADFG	RT-10	RT-10	NA	NA
ACG/CTA156	RT-10	NA	NA	NA
AGC/CAT210	RT-10	NA	NA	NA
ACA/CAC296	RT-10	NA	NA	NA
AAG/CAT107	RT-10	NA	NA	NA
AAG/CAC167	RT-10	NA	NA	NA
AGC/CAT214	RT-10	NA	NA	NA
ACA/CAG132	RT-10	NA	NA	NA
ACA/CAA239	RT-10	NA	NA	NA
MYOD/i	RT-10	NA	NA	NA
IL1B	RT-10	NA	NA	NA
OmyFGT10TUF	RT-10	NA	RT-10	RT-10
OmyFGT11TUF	RT-10	RT-10	RT-10	RT-10
Omy38DU	RT-10	NA	RT-10	RT-10
UBC100-2.13	RT-10	NA	NA	NA
BHMS117B	RT-10	RT-10	RT-10	RT-10
OMM1657/i	RT-14	RT-20	RT-20	RT-20
OMM1657/ii	RT-14	NA	RT-14	NA
OMM5168/ii	RT-14	NA	RT-14	RT-14
OMM5017/ii	RT-14	NA	RT-14	RT-14
CL17236/i	RT-14	RT-14+2	NA	RT-14
CL47450	RT-14	NA	RT-14	RT-14
BX873975	RT-14	NA	RT-14+2	NA
BX883807/i	RT-14	RT-20	NA	NA
CA348861	RT-14	NA	RT-14+3	NA
BX859491/i	RT-14	NA	RT-20	RT-20
BX319411/i	RT-14	RT-20	RT-14+2	NA
BX883807/iii	RT-14	NA	RT-14+2	NA
Omy1048UW/i	RT-14	NA	RT-14+2	NA
Omy1048UW/ii	RT-14	NA	RT-14+3	NA
AGC/CTT90	RT-14	NA	NA	NA
AGC/CTT331	RT-14	NA	NA	NA
AAC/CAG102	RT-14	NA	NA	NA
ACT/CTT167	RT-14	NA	NA	NA
ACT/CTT212	RT-14	NA	NA	NA
ACT/CTC163	RT-14	NA	NA	NA
AGC/CTT124	RT-14	NA	NA	NA
ACC/CAT72	RT-14	NA	NA	NA
ACA/CAC113	RT-14	NA	NA	NA
Omy4INRA/ii	RT-14	NA	RT-14+2	NA
Omy296UoG/ii	RT-14	NA	RT-14	NA
Omy120INRA	RT-14	NA	NA	NA
BHMS205/ii	RT-14	NA	RT-14	NA
Ssa410UoS	RT-14	NA	UNA	NA
OMM1134/i	RT-14	NA	RT-14	NA
OMM1767/ii	RT-26	NA	RT-26	RT-26
BX860240/ii	RT-26	NA	NA	NA
CR375500/ii	RT-26	NA	NA	NA
Ssa8BSFU	RT-9	RT-9	RT-2and9	NA
Ssa15BSFU	RT-9	NA	RT-2and9	NA
OMM5154/ii	RT-9	NA	RT-2and9	NA
OMM5185/ii	RT-9	NA	RT-2and9	NA
OMM5140/i	RT-9	RT-9	RT-2and9	RT-9
OMM5140/ii	RT-9	NA	NA	NA
OMM5152	RT-9	NA	NA	RT-9
OMM5063	RT-9	RT-9	RT-2and9	RT-9
OMM5055	RT-9	RT-9	RT-2and9	RT-9
OMM5037/ii	RT-9	RT-2	NA	RT-9
OMM5008	RT-9	RT-9	RT-2and9	RT-9
OMM3103	RT-9	RT-9	RT-2and9	NA
OMM5007	RT-9	RT-9	RT-2and9	RT-9
ATP1B2	RT-9	NA	RT-2and9	NA
BX873441/ii	RT-9	RT-9	RT-2and9	NA
CA349175	RT-9	NA	RT-2and9	RT-9
BX311224	RT-9	NA	RT-2and9	RT-9
CR366058	RT-9	RT-9	RT-2and9	RT-9
BX890355/i	RT-9	RT-2	RT-2and9	RT-2/29
HoxB4a/ii	RT-9	NA	NA	RT-9
CB497405	RT-9	RT-9	RT-2and9	RT-9
Hsp70A-0708	RT-9	NA	RT-2and9	NA
Hsp70A	RT-9	NA	RT-2and9	NA
OMM1341	RT-9	NA	RT-2and9	NA
Omy1004UW	RT-9	NA	RT-2and9	RT-9
Omy1009UW	RT-9	RT-9	RT-2and9	RT-9
Omy1036UW	RT-9	NA	RT-2and9	RT-9
OMM5127	RT-9	NA	RT-2and9	NA
OMM5057	RT-9	RT-9	RT-2and9	RT-9
OMM1192	RT-9	RT-9	RT-2and9	RT-9
OMM1218/ii	RT-9	RT-9	RT-2and9	NA
OMM1258/i	RT-9	NA	RT-2and9	RT-2/29
OMM1267	RT-9	RT-9	RT-2and9	RT-9
OMM1268	RT-9	RT-9	RT-2and9	RT-9
OMM1274/ii	RT-9	RT-2	RT-2and9	RT-2/29
OMM1363	RT-9	RT-9	RT-2and9	NA
AANAT2b	RT-9	NA	NA	NA
AAC/CTT314	RT-9	NA	NA	NA
ACA/CAC134	RT-9	NA	NA	NA
ACG/CAG382	RT-9	NA	NA	NA
AGC/CAT321	RT-9	NA	NA	NA
AGC/CAG112	RT-9	NA	NA	NA
AAC/CAG176	RT-9	NA	NA	NA
ACT/CAA235	RT-9	NA	NA	NA
Omy105INRA	RT-9	NA	RT-2and9	NA
OmyFGT32TUF/i	RT-9	RT-9	NA	RT-2/29
OmyRGT33TUF	RT-9	RT-9	RT-2and9	RT-9
OmyRGT40TUF/i	RT-9	RT-9	NA	RT-9
OmyRGT30TUF/i	RT-9	RT-9	NA	RT-9
One14ASC	RT-9	RT-9	RT-2and9	RT-9
GH1(INRA)	RT-9	NA	RT-2and9	NA
Ogo7UW/i	RT-9	NA	RT-2and9	NA
OmyFGT18TUF/i	RT-9	RT-9	NA	RT-9
SsaLEEI84/i	RT-9	NA	NA	NA
GH1(DIAS)	RT-9	NA	RT-2and9	NA
IgM/i	RT-9	NA	NA	NA
OMM1002	RT-9	NA	NA	NA
OMM1096	RT-9	RT-9	RT-2and9	RT-9
Ssa24BSFU	RT-15	NA	RT-15	RT-15
Myf5	RT-15	RT-15	RT-15	RT-15
IFG1/ii	RT-15	NA	RT-15	RT-7
OMM5075	RT-15	NA	RT-15	RT-15
MRF4/i	RT-15	RT-15	RT-15	RT-15
BX868221/i	RT-15	RT-15	NA	NA
OMM1036	RT-15	RT-15	RT-15	RT-15
OMM1175	RT-15	RT-15	RT-15	RT-15
OMM1289	RT-15	NA	RT-15	NA
OMM1291	RT-15	NA	RT-15	RT-15
ACT/CAT260	RT-15	NA	NA	NA
ACC/CAA151	RT-15	NA	NA	NA
Ots1BML	RT-15	NA	RT-15	RT-15
OmyRGT8TUF	RT-15	NA	RT-15	RT-15
OmyRT7TUF	RT-15	NA	RT-15	NA
BHMS124/ii	RT-15	NA	NA	NA
OMM1051	RT-15	NA	RT-15	RT-15
OMM1164/ii	RT-15	NA	RT-15	NA
Ssa38BSFU	RT-25	RT-25	RT-25	NA
OMM5138	RT-25	RT-25	RT-25	RT-25
Myostatin5	RT-25	NA	RT-25	NA
Omi48TUF	RT-25	RT-25	RT-25	NA
One104ADFG	RT-25	RT-25	RT-25	RT-25
AGC/CAT375	RT-25	NA	NA	NA
OmyRGT7TUF	RT-25	RT-25	RT-25	RT-25
OmyFGT21TUF/ii	RT-25	RT-25	NA	RT-25
BHMS486	RT-25	RT-25	NA	RT-25
OMM1054	RT-25	NA	RT-25	NA
Ssa64BSFU	RT-27	NA	UNA	RT-27/31
OMM5188/i	RT-27	RT-27	RT-27	RT-27/31
Myostatin6	RT-27	NA	RT-27	NA
IGF2/i	RT-27	NA	NA	NA
OMM5177	RT-27	NA	RT-27	RT-27/31
BX885490/i	RT-27	RT-27	RT-27	NA
BX313262/i	RT-27	RT-27	RT-27	NA
BX321659/ii	RT-27	RT-31	RT-27	RT-27/31
CA368402/ii	RT-27	NA	RT-27	NA
BX073867	RT-27	RT-27	RT-27	RT-27/31
CA375845	RT-27	NA	RT-27	RT-27/31
Omy1119UW	RT-27	RT-27	NA	NA
Omi105TUF/ii	RT-27	NA	RT-31	NA
Omi156TUF/ii	RT-27	NA	RT-31	NA
OMM5062	RT-27	RT-27+2	RT-27	UNA
OMM1235	RT-27	NA	NA	NA
OMM1263	RT-27	NA	NA	RT-27/31
OMM1364	RT-27	NA	RT-27	NA
One102ADFG/ii	RT-27	NA	NA	NA
AAC/CAA134	RT-27	NA	NA	NA
ACT/CTC219	RT-27	NA	NA	NA
ACG/CTG298	RT-27	NA	NA	NA
ACG/CAC151	RT-27	NA	NA	NA
AGG/CTG137	RT-27	NA	NA	NA
AAG/CAC92	RT-27	NA	NA	NA
AAC/CTG88	RT-27	NA	NA	NA
AAC/CTG152	RT-27	NA	NA	NA
ACT/CAA171	RT-27	NA	NA	NA
Ots529NWFSC	RT-27	NA	NA	NA
Ots501NWFSC/i	RT-27	RT-27	NA	UNA
Ssa142NUIG	RT-27	NA	NA	NA
Omy102INRA	RT-27	NA	NA	NA
BHMS212	RT-27	RT-27	NA	RT-27/31
BHMS254/i	RT-27	NA	NA	NA
Omy272UoG/i	RT-27	RT-27	NA	RT-27/31
One18ASC/i	RT-27	RT-27	RT-27	NA
Str15INRA	RT-27	NA	RT-27	NA
Omy29INRA	RT-27	UNA	RT-27	RT-27/31
Omy6DIAS	RT-27	NA	NA	NA
Str591INRA	RT-27	NA	UNA	NA
OMM1108	RT-27	RT-27	RT-27	RT-27/31
OtsG423UCD	RT-27	RT-27	RT-27	RT-27/31
OMM1122/ii	RT-27	NA	NA	NA
Ssa95BSFU	RT-27+2	NA	RT-27	NA
FGF6	RT-27+2	NA	NA	RT-27/31
BX863380	RT-27+2	RT-27	RT-27	RT-27/31
CA374878	RT-27+2	RT-27	RT-27	RT-27/31
OMM3001	RT-27+2	NA	RT-27	NA
OMM3002	RT-27+2	NA	RT-27	NA
OMM1228	RT-27+2	RT-27	RT-27	RT-27/31
AAC/CTT432	RT-27+2	NA	NA	NA
AAG/CTT195	RT-27+2	NA	NA	NA
ACA/CTG345	RT-27+2	NA	NA	NA
ACA/CAA98	RT-27+2	NA	NA	NA
ACA/CAA127	RT-27+2	NA	NA	NA
Ssa16NUIG	RT-27+2	NA	RT-27	NA
OmyRGT31TUF	RT-27+2	RT-27	RT-27	RT-27/31
ras-1	RT-27+2	NA	NA	NA
Omy1INRA	RT-27+2	RT-27	RT-27	UNA
PACAP/ii	RT-19	NA	NA	NA
OMM5045	RT-19	RT-19+3	RT-19	NA
OMM5018	RT-19	RT-19+3	RT-19	RT-19
BX298853	RT-19	UNA	RT-19	RT-19
BX863453	RT-19	NA	RT-19	NA
Ots209	RT-19	NA	RT-19	NA
SNP-sh2	RT-19	NA	NA	NA
CA058586	RT-19	RT-19+3	RT-19	RT-19
Omy1191UW	RT-19	NA	NA	NA
OMM1313	RT-19	NA	RT-19	RT-19
Omi174TUF	RT-19	RT-19+3	RT-19	RT-19
Omi62TUF	RT-19	RT-19+3	RT-19	RT-19
OMM5088	RT-19	NA	RT-19	NA
OMM1223	RT-19	RT-19+3	RT-19	NA
AAC/CTT192	RT-19	NA	NA	NA
ACA/CTG138	RT-19	NA	NA	NA
ACT/CAC147	RT-19	NA	NA	NA
ACT/CAA342	RT-19	NA	NA	NA
ACG/CAG238	RT-19	NA	NA	NA
ACC/CAC143	RT-19	NA	NA	NA
AAC/CTG196	RT-19	NA	NA	NA
AAC/CTA61	RT-19	NA	NA	NA
AAC/CAT135	RT-19	NA	NA	NA
ACA/CTA201	RT-19	NA	NA	NA
Ocl8UW	RT-19	NA	RT-19	NA
Omy10DIAS	RT-19	NA	NA	NA
Omy106INRA	RT-19	NA	RT-19	NA
Ssa4DIAS	RT-19	NA	NA	NA
OmyFGT34TUF	RT-19	RT-19+3	NA	RT-19
OmyOGT1TUF	RT-19	NA	RT-19+2	NA
OMM1008	RT-19	NA	RT-19	NA
OMM1025	RT-19	NA	RT-19	NA
GS03	RT-8+2	RT-8	RT-8	RT-8
OMM5181	RT-8+2	RT-8	RT-8	NA
OMM5060	RT-8+2	RT-8	RT-8	NA
OMM5035	RT-8+2	RT-8	RT-8	NA
OMM5166	RT-8+2	RT-8	RT-8	RT-8
BX857349	RT-8+2	NA	RT-8	NA
BX865962/i	RT-8+2	RT-8	RT-8	RT-8
CA358745	RT-8+2	RT-8	RT-8	RT-8
CA060381	RT-8+2	RT-8	RT-8	RT-8
Omi134TUF	RT-8+2	RT-8	RT-8	RT-8
Clock	RT-8+2	RT-8	RT-8	NA
BHMS331	RT-8+2	NA	RT-8	NA
OmyFGT12TUF	RT-8+2	RT-8	RT-8	RT-8
BHMS426	RT-8+2	RT-8	RT-8	NA
Ssa2DIAS	RT-8+2	NA	RT-8	NA
OMM1009	RT-8+2	NA	RT-8	NA
OMM5161/i	UNA	RT-12/16	UNA	NA
OMM5163	RT-17	RT-17	RT-17	NA
OMM5044	RT-17	RT-17	RT-17+2	RT-17
CA368462/i	RT-17	NA	RT-17	RT-17
BX075694/i	RT-17	NA	RT-17	RT-17
BX305863	RT-17	RT-17	RT-17	RT-17
CA357130	RT-17	RT-17	RT-17	NA
ACG/CTA455	RT-17	NA	NA	NA
ACG/CAG278	RT-17	NA	NA	NA
ACC/CAC72	RT-17	NA	NA	NA
AAC/CTC152	RT-17	NA	NA	NA
AGG/CAG200	RT-17	NA	NA	NA
AAG/CAA198	RT-17	NA	NA	NA
AGC/CTA330	RT-17	NA	NA	NA
AGC/CAC245	RT-17	NA	NA	NA
Omy113INRA	RT-17	NA	NA	NA
OmyRGT6TUF/i	RT-17	RT-17	RT-17	NA
OmyRGT27TUF	RT-17	RT-17	RT-17	RT-17
OMM1076	RT-17	RT-17	RT-17	RT-17
OMM1090	RT-17	RT-17	UNA	RT-17
OMM1117	RT-17	NA	RT-17	NA
OtsG85UCD	RT-17	RT-17	RT-17	RT-17
OtsG422UCD	RT-17	RT-17	RT-17	NA
OMM5164	RT-31+2	NA	NA	RT-27/31
BX318599/i	RT-31+2	RT-31	RT-31	RT-27/31
AGC/CTT101	RT-31+2	NA	NA	NA
ACT/CAC142	RT-31+2	NA	NA	NA
AAG/CAT86	RT-31+2	NA	NA	NA
sIDHP-3*	RT-31+2	NA	RT-31	NA
BHMS234	RT-31+2	NA	RT-31	NA
OMM1053	RT-31+2	NA	RT-31	NA
OMM1080	RT-31+2	NA	RT-31	RT-27/31
OMM5167	RT-23	RT-23	NA	NA
OMM5176	RT-23	NA	RT-23	RT-23
OMM5003	RT-23	RT-23	RT-23	RT-23
OMM5010	RT-23	NA	RT-23	RT-23
GS02/i	RT-23	NA	RT-23	NA
CB496743	RT-23	RT-23	UNA	RT-23
BX870052/i	RT-23	NA	RT-23	RT-23
ATP1A2	RT-23	NA	RT-23	NA
OMM1329	RT-23	NA	RT-23	NA
Omi162TUF	RT-23	NA	NA	NA
OMM5112	RT-23	NA	RT-23	RT-23
OMM1207	RT-23	RT-23	RT-23	RT-23
OMM1178	RT-23	NA	RT-23	NA
OMM1265	RT-23	NA	RT-23	NA
OMM1276	RT-23	RT-23	UNA	RT-23
OMM1295	RT-23	RT-23	RT-23	RT-23
AAC/CTC449	RT-23	NA	NA	NA
ACG/CAG419	RT-23	NA	NA	NA
ACA/CTA125	RT-23	NA	NA	NA
ACA/CAG66	RT-23	NA	NA	NA
ACT/CTG197	RT-23	NA	NA	NA
OmyRGT10TUF	RT-23	RT-23	RT-23	NA
OMM1055	RT-23	NA	RT-23	NA
OMM5169	RT-16	NA	RT-16	NA
OMM5151	RT-16	NA	RT-16	RT-16
OMM5064	RT-16	NA	RT-16	RT-16
OMM5002	RT-16	RT-12/16	RT-16	RT-16
BX873238	RT-16	NA	RT-16+2	RT-16+2
BX867838	RT-16	NA	RT-16	RT-16
HoxA4a/i	RT-16	NA	NA	NA
OMM1303	RT-16	RT-12/16	RT-16	RT-16
Omi102TUF	RT-16	NA	RT-16+2	NA
OMM5033	RT-16	RT-12/16	RT-16	RT-16
OMM1290	RT-16	NA	RT-16	RT-16
OMM1352	RT-16	NA	RT-16+2	NA
ACG/CTT310	RT-16	NA	NA	NA
AAG/CTG125	RT-16	NA	NA	NA
ACA/CAG298	RT-16	NA	NA	NA
ACT/CTG235	RT-16	NA	NA	NA
ACG/CTC358	RT-16	NA	NA	NA
ACC/CTG259	RT-16	NA	NA	NA
ACT/CAG195	RT-16	NA	NA	NA
Str2INRA	RT-16	NA	RT-16	NA
Omy13INRA	RT-16	NA	NA	NA
Omy6INRA	RT-16	NA	NA	RT-16
Str9INRA	RT-16	NA	RT-16+2	NA
OMM1101	RT-16	NA	RT-16	NA
OMM5185/i	UNA	NA	RT-2and9	NA
OMM5102/i	RT-7+2	RT-7	RT-15	RT-15
CL67680	RT-7+2	RT-7	RT-7	NA
BX868221/ii	RT-7+2	NA	NA	NA
BX076758	RT-7+2	RT-7	RT-7	NA
CA045004	RT-7+2	RT-7	RT-7	RT-7
CA057924	RT-7+2	RT-7	RT-7	NA
OMM1318	RT-7+2	RT-7	RT-7	NA
OMM1305	RT-7+2	RT-7	RT-7	RT-7
OMM1220	RT-7+2	RT-7	RT-7	RT-7
Sal8UoG/i	RT-7+2	RT-7	NA	NA
One1ASC/i	RT-7+2	RT-7	RT-7	RT-7
BHMS124/i	RT-7+2	RT-7	NA	UNA
OMM1077	RT-7+2	RT-7	NA	NA
OMM1164/i	RT-7+2	NA	RT-7	NA
OMM5113	RT-24+2	RT-24	RT-24+2	RT-24+2
BX077780	RT-24+2	NA	RT-24+2	RT-24+2
BX087219	RT-24+2	RT-24	RT-24	RT-24
BX296674/i	RT-24+2	RT-24	RT-24	RT-24
OMM1320	RT-24+2	RT-24	RT-24	RT-24
OMM1322	RT-24+2	RT-24	RT-24	RT-24
OMM1170	RT-24+2	RT-24	RT-24	RT-24
One108ADFG	RT-24+2	RT-24	RT-24	RT-24
ACA/CTC183	RT-24+2	NA	NA	NA
ACG/CTC98	RT-24+2	NA	NA	NA
AGG/CAC173	RT-24+2	NA	NA	NA
AAG/CAC157	RT-24+2	NA	NA	NA
ACA/CTT406	RT-24+2	NA	NA	NA
ACA/CTC133	RT-24+2	NA	NA	NA
BHMS238	RT-24+2	RT-24	RT-24	RT-24
Ssa85DU	RT-24+2	RT-24	RT-24	RT-24
Omy4DIAS	RT-24+2	NA	RT-24	RT-24
Omy27INRA/ii	RT-24+2	RT-24	RT-23	RT-23
OMM1105	RT-24+2	NA	RT-24	NA
OMM5116	RT-29	NA	NA	RT-29
OMM5043	RT-29	NA	RT-29	RT-2/29
OMM5051/i	RT-29	RT-29	RT-29	RT-29
CL11428/i	RT-29	NA	NA	RT-2/29
BX885263/i	RT-29	RT-29	UNA	UNA
BX301679/i	RT-29	NA	RT-29	RT-29
CA358173/ii	RT-29	RT-2	RT-2and9	NA
CA367675	RT-29	RT-29	RT-29	RT-29
BX087664/ii	RT-29	RT-29	NA	NA
BX311884/i	RT-29	RT-29	NA	NA
OMM1330/ii	RT-29	NA	NA	NA
OMM3057	RT-29	NA	RT-29+2	NA
OMM3065	RT-29	RT-24	RT-29+2	RT-29
OMM3064	RT-29	RT-24	NA	NA
Omi164TUF/i	RT-29	NA	RT-29	NA
Omi167TUF	RT-29	NA	NA	NA
Omi205TUF/i	RT-29	NA	NA	NA
OMM1200	RT-29	NA	NA	NA
OMM1269/i	RT-29	NA	RT-29	RT-2/29
OMM1269/ii	RT-29	NA	RT-2and9	RT-29
AAC/CAA84	RT-29	NA	NA	NA
AAC/CAA250	RT-29	NA	NA	NA
ACA/CAC128	RT-29	NA	NA	NA
AAC/CTT260	RT-29	NA	NA	NA
ACT/CTA314	RT-29	NA	NA	NA
BHMS7.015	RT-29	NA	NA	RT-29
SmaBFRO1/i	RT-29	NA	RT-29	NA
Omy21INRA	RT-29	NA	RT-29	NA
Omy11INRA/i	RT-29	NA	RT-29	NA
OMM1064/i	RT-29	NA	RT-2and9	NA
OtsG43UCD/i	RT-29	RT-29	RT-29	RT-29
OMM5146	RT-31	NA	NA	RT-27/31
OMM5024	RT-31	RT-31	NA	RT-27/31
BX321659/i	RT-31	RT-27	RT-27	RT-27/31
CA368402/i	RT-31	NA	RT-31	NA
HoxD9a/i	RT-31	RT-31	NA	NA
HoxD10a/i	RT-31	NA	NA	NA
HoxA2b/ii	RT-31	NA	NA	NA
CA349040	RT-31	NA	RT-31	RT-27/31
ATP1A3/ii	RT-31	NA	NA	NA
Omy1006UW	RT-31	NA	RT-31	RT-27/31
Omi105TUF/i	RT-31	NA	NA	NA
Omi156TUF/i	RT-31	RT-27	NA	NA
ACG/CTC58	RT-31	NA	NA	NA
AGG/CAT88	RT-31	NA	NA	NA
ACT/CTT427	RT-31	NA	NA	NA
ACT/CAT74	RT-31	NA	NA	NA
BHMS129	RT-31	NA	NA	NA
BHMS254/ii	RT-31	RT-31	RT-31	RT-27/31
OmyRGT1TUF	RT-31	RT-31	RT-31	RT-27/31
Omy272UoG/ii	RT-31	RT-31	RT-31	NA
One18ASC/ii	RT-31	RT-31	RT-31	RT-27/31
OmyFGT8TUF/ii	RT-31	RT-31	RT-31	RT-27/31
Str4INRA/ii	RT-31	NA	RT-31	RT-27/31
Ssa406UoS	RT-31	NA	RT-31	NA
OMM1058	RT-31	RT-31	RT-31	RT-27/31
OMM1078	RT-31	RT-31	RT-31	RT-27/31
OMM1083	RT-31	NA	RT-31	NA
OMM1122/i	RT-31	NA	NA	NA
OMM5053	RT-13	NA	RT-13+2	NA
GS02/ii	RT-13	NA	RT-13	NA
GS04	RT-13	NA	RT-13	NA
CR373404	RT-13	RT-13	RT-13	RT-13
CA350064	RT-13	RT-13	RT-13+2	NA
ATP1B3A	RT-13	NA	UNA	NA
Omy1013UW	RT-13	NA	RT-13+2	RT-13
OMM1321	RT-13	RT-13	RT-13	RT-13
Omi51TUF/i	RT-13	NA	RT-13	NA
AAG/CAT124	RT-13	NA	NA	NA
ACA/CAA390	RT-13	NA	NA	NA
ACT/CTT418	RT-13	NA	NA	NA
AAG/CAC195	RT-13	NA	NA	NA
ACC/CAT59	RT-13	NA	NA	NA
AAC/CAG152	RT-13	NA	NA	NA
ACT/CAC188	RT-13	NA	NA	NA
BHMS411	RT-13	NA	NA	NA
OmyFGT28TUF/ii	RT-13	RT-13	NA	RT-13
OmyJTUF	RT-13	RT-13	NA	RT-13
OmyRGT46TUF	RT-13	NA	RT-13	NA
OmyRGT14TUF	RT-13	RT-13	RT-13	RT-13
OmyRGT32TUF	RT-13	RT-13	RT-13	RT-13
OmyRGT47TUF	RT-13	RT-13	RT-13+2	RT-13
Ocl3UW	RT-13	NA	RT-13	NA
OMM5030	RT-15+3	RT-15	RT-15	NA
Myostatin3	RT-15+3	NA	NA	NA
AAG/CTG164	RT-15+3	NA	NA	NA
Str11INRA/ii	RT-15+3	NA	NA	NA
OMM5031	RT-1	NA	RT-1	RT-1
OMM5136	RT-1	RT-1	RT-1	RT-1
OMM5295	RT-1	RT-1	UNA	RT-1
BX076085	RT-1	RT-1	NA	RT-1
ACA/CTC103	RT-1	NA	NA	NA
sSOD-1*	RT-1	NA	NA	NA
Omy17INRA	RT-1	NA	NA	NA
OMM5011	RT-30	RT-30	NA	NA
BX871195/ii	RT-30	NA	RT-30+2	NA
BX861315	RT-30	RT-30	RT-30	RT-6/30
BX079862/i	RT-30	RT-30	RT-30	RT-6/30
GnRH-3A	RT-30	RT-30	RT-30	RT-6/30
OMM1186	RT-30	RT-30	RT-30	RT-6/30
SalE38SFU	RT-30	RT-30	RT-30	RT-6/30
AGG/CTG220	RT-30	NA	NA	NA
AAC/CTG183	RT-30	NA	NA	NA
AAC/CTA137	RT-30	NA	NA	NA
OmyRGT34TUF	RT-30	RT-30	RT-30	RT-6/30
OmyRGT24TUF	RT-30	RT-30	RT-30	RT-6/30
Omy5DIAS	RT-30	NA	RT-30	NA
Omy108INRA	RT-30	NA	NA	NA
OMM1019	RT-30	NA	RT-30	RT-6/30
CL8708	RT-5/31	RT-5	RT-5/31	RT-5
CL10212	RT-5/31	NA	UNA	NA
OMM1365	RT-5/31	NA	RT-5/31	NA
AAG/CAC121	RT-5/31	NA	NA	NA
ACC/CTG510	RT-5/31	NA	NA	NA
CL15841/i	RT-8+3	RT-8	RT-8	RT-8
OMM1304	RT-8+3	NA	RT-8	RT-8
One114ADFG	RT-8+3	NA	RT-8+2	RT-8+2
ACT/CTA174	RT-8+3	NA	NA	NA
ACT/CAG158	RT-8+3	NA	NA	NA
OMM1075	RT-8+3	NA	UNA	NA
OtsG83bUCD	RT-8+3	NA	RT-8+2	RT-8+2
CL16851	RT-5	RT-5	NA	RT-5
Myostatin1	RT-5	NA	NA	NA
Mstn1	RT-5	NA	NA	NA
BX910798	RT-5	NA	RT-5	RT-5
CA361411	RT-5	NA	NA	RT-5
CR374716	RT-5	RT-5	RT-5	NA
BX913059	RT-5	NA	RT-5	RT-5
CA061336	RT-5	RT-5	RT-5	RT-5
CA359625	RT-5	RT-5	RT-5	RT-5
OMM1316	RT-5	RT-5	RT-5	NA
OMM1273	RT-5	NA	RT-5	RT-5
ACG/CTC267	RT-5	NA	NA	NA
AAC/CAA445	RT-5	NA	NA	NA
Sal6UoG/i	RT-5	NA	RT-5	NA
BHMS321	RT-5	NA	NA	NA
OtsG249UCD	RT-5	NA	RT-5	RT-5
OMM3102	RT-20	RT-20	RT-20	RT-20
OMM5268	RT-20	RT-20	RT-20+2	RT-20+2
CA369467	RT-20	RT-20	RT-20+2	RT-20+2
CR372971	RT-20	NA	RT-20+2	RT-20+2
CA372906	RT-20	NA	RT-20	RT-20
OMM1332	RT-20	RT-20	NA	RT-20
OMM3004	RT-20	NA	NA	NA
Omi100TUF	RT-20	RT-20	RT-20	RT-9
Omi155TUF	RT-20	NA	RT-20	NA
OMM1181	RT-20	RT-20	NA	RT-20
ACC/CAC334	RT-20	NA	NA	NA
ACA/CTT163	RT-20	NA	NA	NA
ACC/CTG353	RT-20	NA	NA	NA
ACC/CAG267	RT-20	NA	NA	NA
ACT/CTT164	RT-20	NA	NA	NA
BHMS437	RT-20	NA	NA	NA
Omy8DIAS	RT-20	NA	RT-20	NA
TRCARR/ii	RT-20	NA	NA	NA
SsaLEEN82	RT-20	NA	RT-20	NA
OMM1044	RT-20	NA	NA	NA
OMM1120	RT-20	NA	RT-20	NA
OMM1135	RT-17+2	NA	RT-17	NA
AAG/CAT142	RT-17+2	NA	NA	NA
ACT/CTG396	RT-17+2	NA	NA	NA
Omy11DIAS	RT-17+2	NA	RT-17	NA
BHMS322	RT-17+2	NA	RT-17	NA
Ghrelin	RT-29+2	RT-29	NA	RT-29
BX866010	RT-29+2	RT-29	RT-29	RT-29
HoxC4b/ii	RT-29+2	NA	RT-29	NA
HoxC6b/ii	RT-29+2	NA	NA	RT-29
Omi104TUF	RT-29+2	NA	RT-29	RT-29
OMM1300	RT-29+2	RT-29	RT-29	NA
ACG/CAA222	RT-29+2	NA	NA	NA
ACA/CTG64	RT-29+2	NA	NA	NA
Omy109INRA	RT-29+2	NA	RT-29	NA
sG3PDH-1*	RT-29+2	NA	NA	NA
OmyRGT19TUF	RT-29+2	NA	RT-29	NA
OmyFGT3TUF	RT-29+2	RT-29	NA	RT-29
Omy28INRA	RT-29+2	NA	RT-29	NA
Ots108SSBI	RT-29+2	NA	NA	NA
Omy110INRA	RT-29+2	NA	NA	NA
OtsG243UCD	RT-29+2	NA	RT-29	NA
OMM5133	RT-22	UNA	RT-22	RT-22
AAG/CTG180	RT-22	NA	NA	NA
AGC/CAT176	RT-22	NA	NA	NA
AAC/CTC406	RT-22	NA	NA	NA
ACA/CTA301	RT-22	NA	NA	NA
ACT/CTG500	RT-22	NA	NA	NA
Omy9DIAS	RT-22	NA	RT-22	NA
OmyOGT4TUF	RT-22	NA	RT-22	RT-22
GS01	RT-24	NA	NA	NA
Omi169TUF	RT-24	NA	RT-24	NA
Omi67TUF	RT-24	NA	NA	NA
OMM1211	RT-24	RT-24	RT-24	RT-24
AGC/CTT261	RT-24	NA	NA	NA
Omy12DIAS	RT-24	NA	RT-24	NA
OmyRGT36TUF	RT-24	RT-24	RT-24	RT-24
One2ASC	RT-24	RT-24	RT-24	RT-24
One19ASC	RT-24	NA	RT-24	RT-24
OmyFGT16TUF	RT-24	RT-24	RT-24	RT-24
Omy2INRA	RT-24	NA	RT-24	NA
One17ASC	RT-24	NA	RT-24	NA
OMM1045	RT-24	NA	RT-24	NA
BX887563/i	RT-15+2	RT-15	RT-15	RT-15
Per1	RT-15+2	RT-15	RT-15	NA
OMM1261	RT-15+2	RT-15	RT-15	RT-15
OmyRGT23TUF	RT-15+2	RT-15	RT-15	RT-15
OmyRGT21TUF	RT-15+2	RT-15	RT-15	RT-15
Omy107INRA	RT-15+2	NA	RT-15+2	NA
CA361991/i	UNA	RT-29	RT-2and9	RT-29
BX867319	RT-11	RT-11	RT-11	RT-11
BX313739/i	RT-11	RT-11	RT-11	RT-11
CA347214	RT-11	RT-11	RT-11	RT-11
Omy1011UW	RT-11	RT-11	RT-11	RT-11
OMM1310	RT-11	RT-11	RT-11	NA
OMM1315	RT-11	NA	RT-11	RT-11
Omi33TUF/i	RT-11	NA	NA	NA
Omi69TUF	RT-11	RT-11	RT-11	RT-11
OMM1172	RT-11	RT-11	RT-11	RT-11
OMM1209	RT-11	RT-11	RT-11	RT-11
AAG/CTG165	RT-11	NA	NA	NA
AGC/CTA295	RT-11	NA	NA	NA
ACC/CTC133	RT-11	NA	NA	NA
ACC/CTA133	RT-11	NA	NA	NA
ACC/CAG138	RT-11	NA	NA	NA
Ots515NWFSC	RT-11	RT-11	RT-11	RT-11
Ots520NWFSC	RT-11	NA	RT-11	NA
Ots509NWFSC	RT-11	NA	RT-11	NA
Omy13DIAS	RT-11	NA	RT-11	NA
Omy7DIAS/ii	RT-11	NA	RT-11	NA
SL	RT-11	NA	RT-11	NA
Ocl1UW	RT-11	RT-11	RT-11	RT-11
OMM1084	RT-11	NA	RT-11	NA
CR371139	RT-23+2	RT-23+3	RT-23+2	RT-23
BX307443	RT-23+2	RT-23+3	RT-23+2	RT-23
OMM1097	RT-23+2	NA	RT-23	NA
BX867287	RT-7	RT-7	RT-7	RT-7
ATP1B3B	RT-7	NA	NA	NA
AGC/CTA199	RT-7	NA	NA	NA
ACC/CTC148	RT-7	NA	NA	NA
ACC/CAC365	RT-7	NA	NA	NA
ACC/CTA148	RT-7	NA	NA	NA
ACA/CTA71	RT-7	NA	NA	NA
OmyFGT26TUF	RT-7	RT-7	RT-7	RT-7
Omy3DIAS	RT-7	RT-7	RT-7	RT-7
Omy7INRA	RT-7	RT-7	RT-7	RT-7
OMM1087	RT-7	NA	RT-7	NA
BX313739/ii	RT-11+2	NA	NA	NA
Omi33TUF/ii	RT-11+2	NA	RT-11	NA
BHMS384	RT-11+2	NA	UNA	NA
OMM1348	RT-20+2	NA	RT-20	UNA
T462C_6-2	RT-Una16	NA	NA	NA
C135T_6-2	RT-Una16	NA	NA	NA
A110C_6-2	UNA	NA	RT-29	NA
OMM3036	UNA	RT-12/16	NA	RT-16
Omi187TUF	RT-18	RT-18	NA	RT-18
OMM1159	RT-18	NA	RT-18	RT-18
Omi139TUF	UNA	NA	UNA	RT-27/31
OMM1217	UNA	NA	NA	NA
ACG/CAC289	UNA	NA	NA	NA
AGG/CAG117	UNA	NA	NA	NA
AGC/CTT388	RT-Una18	NA	NA	NA
ACT/CTG133	RT-Una18	NA	NA	NA
ACT/CTG85	UNA	NA	NA	NA
Ots519NWFSC	UNA	NA	RT-17	NA
Ots532NWFSC	UNA	NA	RT-8	NA
Sal5UoG	UNA	NA	UNA	NA
Omy115INRA	UNA	NA	RT-8	NA
OmyRGT12TUF	UNA	NA	NA	RT-18
Omy1DIAS	UNA	NA	NA	NA
BHMS7.005/ii	UNA	NA	NA	NA
BHMS164	UNA	NA	UNA	NA
One10ASC/i	UNA	RT-10	NA	RT-10
One1ASC/ii	UNA	RT-7+2	RT-7	NA
OMM1068	RT-20+2	NA	RT-20	NA
OMM1086	UNA	NA	UNA	NA
OMM1150	UNA	NA	RT-22	NA
CA378164/i	NA	RT-3	RT-25	NA
ACT/CTT266	NA	RT-3	NA	NA
AAG/CAA280	NA	RT-3	NA	NA
ACG/CAC342	NA	RT-3	NA	NA
ACG/CTC110	NA	RT-3	NA	NA
Ogo1UW	NA	RT-3	NA	RT-3
Ssa4DU	NA	RT-3	RT-3	RT-3
BHMS267.1	NA	RT-3	NA	RT-3
Omy1149INRA	NA	RT-25	RT-25	RT-25
OMM5175/ii	NA	RT-25	NA	RT-25
CL15589/ii	NA	RT-25	RT-25	RT-25
BX881655/i	NA	RT-25	RT-25	RT-25
BX317661/ii	NA	RT-25	NA	RT-25
Omy1552UW/i	NA	RT-25	NA	RT-25
Omy1552UW/ii	NA	RT-25	NA	RT-25
OMM1335	NA	RT-25	RT-25	RT-25
OMM5065	NA	RT-25	NA	RT-25
OMM1193	NA	RT-25	NA	RT-25
OMM1301	NA	RT-25	NA	RT-25
AAC/CTC104	NA	RT-25	NA	NA
AGC/CTA88	NA	RT-25	NA	NA
AGG/CTC83	NA	RT-25	NA	NA
AGG/CTC77	NA	RT-25	NA	NA
BHMS250	NA	RT-25	NA	RT-25
Omy1193INRA	NA	RT-22	RT-Una12	RT-22
CA367445	NA	RT-22	NA	RT-22
BX860095	NA	RT-22	RT-22	RT-22
OMM1340	NA	RT-22	RT-22	NA
OMM5023	NA	RT-22	NA	RT-22
Omi126TUF	NA	RT-22	NA	RT-22
OMM1221	NA	RT-22	RT-22	RT-22
OMM1362	NA	RT-22	NA	RT-22
ACG/CAT55	NA	RT-22	NA	NA
AAC/CTA100	NA	RT-22	NA	NA
ACC/CAC167	NA	RT-22	NA	NA
AGG/CAG143	NA	RT-22	NA	NA
AGG/CTA109	NA	RT-22	NA	NA
Ssa6.33NUIG	NA	RT-22	RT-22	RT-22
BHMS328	NA	RT-22	NA	RT-22
BHMS422A	NA	RT-22	NA	RT-22
Omy1294INRA	NA	RT-1	RT-1	NA
OMM5032	NA	RT-1	RT-1	RT-1
CL16550	NA	RT-1	RT-1	RT-1
Omi208TUF	NA	RT-1	NA	NA
ACA/CAA204	NA	RT-1	NA	NA
AGG/CTG184	NA	RT-1	NA	NA
OmyFGT19TUF	NA	RT-1	RT-1	RT-1
BHMS221A	NA	RT-1	NA	NA
OMM5148/i	NA	RT-21	RT-21+3	NA
OMM5129	NA	RT-21	RT-21+4	RT-21
BX302949	NA	RT-21	RT-21+2	RT-21
OMM1059	NA	RT-21	NA	NA
OMM5126	NA	RT-21	NA	RT-21
Omi106TUF	NA	RT-21	NA	RT-21
OMM1270	NA	RT-21	NA	RT-21
ACT/CAA80	NA	RT-21	NA	NA
ACA/CTA170	NA	RT-21	NA	NA
AAG/CTA68	NA	RT-21	NA	NA
OmyFGT7TUF	NA	RT-21	RT-21+2	RT-21
OmyFGT27TUF	NA	RT-21	NA	RT-21
OmyP9-2TUF	NA	RT-21	NA	RT-21
OmyRGT26TUF	NA	RT-21	RT-21	RT-21
BX856652/i	NA	RT-12/16	RT-12	RT-16
OMM5151/ii	NA	RT-12/16	NA	NA
OMM5095/i	NA	RT-12/16	RT-16	NA
BX879524/ii	NA	RT-12/16	RT-16	NA
OMM1066	NA	RT-12/16	NA	UNA
OMM3050	NA	RT-12/16	NA	RT-12+2
OMM3066	NA	RT-12/16	NA	RT-16
Omi155TUF/ii	NA	RT-12/16	NA	RT-16
OMM1167/i	NA	RT-12/16	NA	UNA
OMM1167/ii	NA	RT-12/16	NA	NA
ACA/CAA165	NA	RT-12/16	NA	NA
ACA/CTA277	NA	RT-12/16	NA	NA
AAC/CTG153	NA	RT-12/16	NA	NA
ACC/CAC398	NA	RT-12/16	NA	NA
ACC/CAC235	NA	RT-12/16	NA	NA
ACC/CAC189	NA	RT-12/16	NA	NA
ACG/CAT247	NA	RT-12/16	NA	NA
ACG/CAT244	NA	RT-12/16	NA	NA
ACG/CTC356	NA	RT-12/16	NA	NA
OmyOGT5TUF/i	NA	RT-12/16	RT-12	NA
Ots100SSBI	NA	RT-12/16	RT-12	RT-12
BHMS252	NA	RT-12/16	NA	NA
CL25555/i	NA	RT-2	RT-2and9	RT-2/29
OMM1232	NA	RT-2	NA	RT-2/29
OMM1262/ii	NA	RT-2	NA	NA
ACC/CTA192	NA	RT-2	NA	NA
ACC/CTT216	NA	RT-2	NA	NA
AGG/CAT122	NA	RT-2	NA	NA
AGG/CTC247	NA	RT-2	NA	NA
OmyRGT42TUF/ii	NA	RT-2	NA	NA
TC105189	NA	RT-24	NA	NA
OMM1281/i	NA	RT-24	NA	RT-24
OMM1281/ii	NA	RT-24	NA	RT-24
OMM3007	NA	RT-24	NA	NA
AGG/CAT235	NA	RT-24	NA	NA
ACT/CTA89	NA	RT-24	NA	NA
ACA/CTG60	NA	RT-24	NA	NA
AAC/CAG117	NA	RT-24	NA	NA
AAC/CTC174	NA	RT-24	NA	NA
AAC/CTC167	NA	RT-24	NA	NA
AAG/CAG94	NA	RT-24	NA	NA
ACG/CTC418	NA	RT-24	NA	NA
ACG/CTC99	NA	RT-24	NA	NA
OmyPuPuPyDU	NA	RT-24	RT-24	RT-24
One11ASC	NA	RT-24	NA	NA
BHMS377	NA	RT-24	NA	RT-24
TC110605	NA	RT-14	RT-14	RT-14
TC128101	NA	RT-14	RT-14	RT-14
BX080247	NA	RT-14	RT-14	RT-14
OMM1241	NA	RT-14	RT-14	NA
ACT/CAC341	NA	RT-14	NA	NA
ACT/CAG229	NA	RT-14	NA	NA
ACA/CAG100	NA	RT-14	NA	NA
AAG/CTC79	NA	RT-14	NA	NA
AGG/CTC189	NA	RT-14	NA	NA
ACG/CAA358	NA	RT-14	NA	NA
ACG/CTC80	NA	RT-14	NA	NA
OmyRGT43TUF	NA	RT-14	NA	RT-14
Ssa14DU	NA	RT-14	RT-14	RT-14
BHMS281	NA	RT-14	NA	RT-14
TC112353	NA	RT-15	NA	RT-15
OMM5102/ii	NA	RT-15	RT-15	NA
IGF1	NA	RT-15	NA	NA
OMM1166	NA	RT-15	NA	NA
OMM5100	NA	RT-15	NA	RT-15
Omi184TUF	NA	RT-15	NA	RT-15
OMM1260	NA	RT-15	NA	RT-15
ACA/CAT126	NA	RT-15	NA	NA
ACA/CTA210	NA	RT-15	NA	NA
AAC/CAG192	NA	RT-15	NA	NA
AGC/CTC211	NA	RT-15	NA	NA
ACG/CTG124	NA	RT-15	NA	NA
OmyRGT15TUF/ii	NA	RT-15	NA	NA
BHMS339	NA	RT-15	NA	RT-15
BX073647/i	NA	RT-17	RT-17	RT-17
OMM5061	NA	RT-17	RT-17+2	RT-17
OMM5050	NA	RT-17	RT-17	RT-17
CA362622/i	NA	RT-17	NA	RT-17
CA362622/ii	NA	RT-17	NA	RT-17
HoxB5b/i	NA	RT-17	NA	NA
OMM1371	NA	RT-17	NA	RT-17
ACC/CAC73	NA	RT-17	NA	NA
ACC/CAC63	NA	RT-17	NA	NA
ACC/CTC90	NA	RT-17	NA	NA
ACC/CTT168	NA	RT-17	NA	NA
BX888425/i	NA	UNA	RT-18+2	UNA
OMM1512/ii	NA	RT-18	NA	RT-18
CL10332	NA	RT-18	NA	RT-18
OMM1311	NA	RT-18	RT-18	RT-18
OmyCosBTUF/i	NA	RT-18	NA	RT-18
OMM5172	NA	RT-10	RT-10	RT-10
ACG/CTT188	NA	RT-10	NA	NA
AAG/CAG72	NA	RT-10	RT-10+2	NA
Omi75TUF	NA	RT-10	NA	NA
Omi98TUF	NA	RT-10	RT-10	RT-10
OMM1197/i	NA	RT-10	RT-10+3	NA
OMM1237	NA	RT-10	NA	RT-10
ACC/CAG195	NA	RT-10	NA	NA
AAG/CAA144	NA	RT-10	NA	NA
AAG/CAC165	NA	RT-10	NA	NA
AAG/CAT93	NA	RT-10	NA	NA
ACG/CTG240	NA	RT-10	NA	NA
OtsG3UCD	NA	RT-10	RT-10	RT-10
OmyCosBTUF/ii	NA	RT-10	NA	RT-10
OmyRGT2TUF	NA	RT-10	RT-10	RT-10
BHMS356	NA	RT-10	RT-10	RT-10
OMM5168/i	NA	RT-20	RT-20	RT-20
OMM5017/i	NA	RT-20	RT-20	RT-20
CL17236/ii	NA	RT-20	NA	RT-20
BX882100	NA	RT-20	RT-20+2	RT-20
OMM1134/ii	NA	RT-20	RT-20	RT-20
OMM5108	NA	RT-20	NA	UNA
Omi90TUF	NA	RT-20	NA	RT-20
ACT/CTC204	NA	RT-20	NA	NA
ACC/CAA94	NA	RT-20	NA	NA
ACC/CTG96	NA	RT-20	NA	NA
ACG/CTG353	NA	RT-20	NA	NA
BHMS205/i	NA	RT-20	NA	RT-20
OmyRGT53TUF	NA	RT-20	NA	RT-20
BHMS373	NA	RT-20	NA	NA
Cry5	NA	RT-9	RT-2and9	RT-9
OMM5141/ii	NA	RT-9	RT-2and9	NA
BX873441/i	NA	RT-9	RT-20	NA
CA376300/ii	NA	RT-9	NA	RT-9
OMM1161	NA	RT-9	NA	NA
AANAT1b	NA	RT-9	NA	NA
OMM1262/i	NA	RT-9	NA	RT-2/29
OMM1293	NA	RT-9	NA	RT-2/29
OMM1368	NA	RT-9	NA	RT-9
ACT/CAG74	NA	RT-9	NA	NA
AAC/CAA150	NA	RT-9	NA	NA
AAC/CTT127	NA	RT-9	NA	NA
AGC/CAG177	NA	RT-9	NA	NA
AAG/CTA73	NA	RT-9	NA	NA
AGG/CAG72	NA	RT-9	NA	NA
OmyRGT4TUF	NA	RT-9	NA	RT-9
OmyRGT42TUF/i	NA	RT-9	NA	NA
OmyFGT28TUF/i	NA	RT-9	NA	RT-9
BHMS188	NA	RT-9	NA	NA
OmyFGT29TUF	NA	RT-9	NA	RT-9
BHMS184A	NA	RT-9	NA	RT-9
Ssa20BSFU	NA	RT-8	NA	NA
Ssa87BSFU	NA	RT-8	NA	NA
BX865962/ii	NA	RT-8	NA	NA
ACA/CAA79	NA	RT-8	NA	NA
ACT/CAA270	NA	RT-8	NA	NA
ACT/CTA173	NA	RT-8	NA	NA
ACA/CAT191	NA	RT-8	NA	NA
ACA/CTG127	NA	RT-8	NA	NA
AAC/CAT124	NA	RT-8	NA	NA
AAC/CAT95	NA	RT-8	NA	NA
AAC/CTA108	NA	RT-8	NA	NA
AAC/CTC154	NA	RT-8	NA	NA
AAC/CTT328	NA	RT-8	NA	NA
AGC/CAG148	NA	RT-8	NA	NA
AGG/CAC166	NA	RT-8	NA	NA
Ogo3UW	NA	RT-8	RT-8+2	RT-8+2
One112ADFG	NA	RT-8	NA	RT-8
One5ASC	NA	RT-8	NA	NA
SSOSL311	NA	RT-8	NA	RT-8
BHMS415	NA	RT-8	NA	NA
BHMS145	NA	RT-8	NA	NA
BHMS423	NA	RT-8	NA	RT-8
Ssa80BSFU/i	NA	RT-26	NA	RT-26
OMM1015	NA	RT-26	NA	RT-26
ACC/CTA416	NA	RT-26	NA	NA
ACC/CTA413	NA	RT-26	NA	NA
SSOSL32	NA	RT-26	NA	RT-26
OmyFGT24TUF	NA	RT-26	RT-26	RT-26
Ssa80BSFU/ii	NA	RT-11	NA	NA
AGC/CTA296	NA	RT-11	NA	NA
Omy2DU	NA	RT-11	RT-11	RT-11
Ssa98BSFU	NA	RT-29	RT-29	RT-29
OMM5074	NA	RT-29	NA	UNA
OMM5043/ii	NA	RT-29	NA	RT-29
OMM1162	NA	RT-29	NA	RT-29
Omy1223UW	NA	RT-29	NA	RT-29
AAC/CTT140	NA	RT-29	NA	NA
AAG/CTG129	NA	RT-29	NA	NA
OtsG68UCD	NA	RT-29	NA	RT-29
FGF6/ii	NA	RT-6	NA	NA
OMM1231	NA	RT-6	NA	NA
ACA/CTA132	NA	RT-6	NA	NA
ACA/CTC69	NA	RT-6	NA	NA
ACA/CTG58	NA	RT-6	NA	NA
AAC/CAT141	NA	RT-6	NA	NA
ACC/CAC227	NA	RT-6	NA	NA
ACC/CTG432	NA	RT-6	NA	NA
AGC/CAC99	NA	RT-6	NA	NA
AAG/CAA187	NA	RT-6	NA	NA
AAG/CTT173	NA	RT-6	NA	NA
AAG/CTT89	NA	RT-6	NA	NA
AGG/CAG194	NA	RT-6	NA	NA
ACG/CTG346	NA	RT-6	NA	NA
ACG/CTG149	NA	RT-6	NA	NA
ACG/CTG67	NA	RT-6	NA	NA
OmyFGT20TUF	NA	RT-6	NA	NA
OMM5156	NA	RT-19+3	RT-19+4	RT-19+2
Omy1052UW	NA	RT-19+3	RT-19+3	RT-19
OMM1333	NA	RT-19+3	RT-19	RT-19
OMM3060	NA	RT-19+3	NA	NA
OMM5034	NA	RT-19+3	NA	NA
Omi96TUF/i	NA	RT-19+3	NA	RT-19
Omi197TUF	NA	RT-19+3	RT-19	RT-19
ACA/CTA200	NA	RT-19+3	NA	NA
AAC/CAT136	NA	RT-19+3	NA	NA
AAC/CTT282	NA	RT-19+3	NA	NA
ACC/CAC411	NA	RT-19+3	NA	NA
ACC/CTA80	NA	RT-19+3	NA	NA
AGC/CAA103	NA	RT-19+3	NA	NA
AAG/CTG172	NA	RT-19+3	NA	NA
ACG/CTG133	NA	RT-19+3	NA	NA
One3ASC	NA	RT-19+3	RT-19+3	RT-19
E2TUF	NA	RT-19+3	NA	UNA
OMM5157	NA	RT-13	NA	NA
OMM5148/ii	NA	RT-13	RT-13+2	RT-13
BX870052/ii	NA	RT-13	RT-13	RT-13
OMM1020	NA	RT-13	UNA	RT-13
AAG/CAT111	NA	RT-13	NA	NA
OMM1216	NA	RT-13	RT-13	RT-13
OMM1272	NA	RT-13	NA	RT-13
ACT/CAC82	NA	RT-13	NA	NA
ACA/CAT83	NA	RT-13	NA	NA
AAC/CTC179	NA	RT-13	NA	NA
ACC/CTA141	NA	RT-13	NA	NA
ACC/CTG173	NA	RT-13	NA	NA
OmyRGT51TUF	NA	RT-13	RT-13+2	RT-13
Ocl4UW	NA	RT-13	NA	RT-13
OMM5160	NA	RT-7	RT-7	NA
OMM1012	NA	RT-7	NA	RT-7
OMM5099	NA	RT-7	NA	RT-7
ACA/CTA102	NA	RT-7	NA	NA
AAC/CAA192	NA	RT-7	NA	NA
AAC/CTT106	NA	RT-7	NA	NA
ACC/CTC154	NA	RT-7	NA	NA
ACC/CTC149	NA	RT-7	NA	NA
AGG/CAC88	NA	RT-7	NA	NA
AGG/CAG205	NA	RT-7	NA	NA
AGG/CAT161	NA	RT-7	NA	NA
ACG/CAT173	NA	RT-7	NA	NA
OmyRGT17TUF	NA	RT-7	RT-7	RT-7
Ogo4UW	NA	RT-7	RT-7	NA
OmyRGT15TUF/i	NA	RT-7	NA	NA
BHMS347B/i	NA	RT-7	NA	NA
CR365462	NA	RT-23	RT-23	RT-23
OMM1354	NA	RT-23	NA	NA
ACA/CAA125	NA	RT-23	NA	NA
ACT/CAG173	NA	RT-23	NA	NA
OmyFGT23TUF	NA	RT-23	RT-23	RT-23
OmyRGT18TUF	NA	RT-23	NA	RT-23
Ots506NWFSC	NA	RT-23	RT-23	RT-23
BHMS230	NA	RT-23	NA	RT-23
HoxA4a/ii	NA	RT-3+2	NA	RT-3
Omi161TUF	NA	RT-3+2	NA	RT-3
OMM1230	NA	RT-3+2	RT-3	RT-3
ACA/CAC73	NA	RT-3+2	NA	NA
OMM5149	NA	UNA	RT-17	RT-17
OMM5067	NA	RT-31	RT-31	RT-27/31
OMM5020/i	NA	RT-31	NA	RT-27/31
HoxD9a/ii	NA	RT-31	RT-5/31	NA
Omi96TUF/ii	NA	RT-31	NA	NA
Omi175TUF/i	NA	RT-31	NA	RT-27/31
Omi210TUF/i	NA	RT-31	NA	RT-27/31
AAC/CTA110	NA	RT-31	NA	NA
ACC/CAC289	NA	RT-31	NA	NA
ACC/CTA97	NA	RT-31	NA	NA
ACC/CTG161	NA	RT-31	NA	NA
AGC/CTT289	NA	RT-31	NA	NA
One102ADFG/i	NA	RT-31	NA	RT-27/31
OMM5000/ii	NA	RT-27	NA	RT-27/31
OMM1347	NA	RT-27	RT-27	NA
Omi56TUF	NA	RT-27	RT-27	RT-27/31
Omi105TUF	NA	RT-27	NA	NA
Omi210TUF/ii	NA	RT-27	NA	NA
ACA/CAC87	NA	RT-27	NA	NA
ACA/CAT140	NA	RT-27	NA	NA
AAC/CTG171	NA	RT-27	NA	NA
AAG/CAG83	NA	RT-27	NA	NA
AGG/CAA106	NA	RT-27	NA	NA
AGG/CAG130	NA	RT-27	NA	NA
AGG/CAG83	NA	RT-27	NA	NA
ACG/CAA285	NA	RT-27	NA	NA
OmyFGT8TUF/i	NA	RT-27	NA	RT-27/31
OmyRGT13TUF	NA	RT-27	NA	RT-27/31
Ocl2UW	NA	RT-27	NA	NA
OMM1184	NA	RT-30	NA	RT-6/30
OMM1238	NA	RT-30	RT-30	RT-6/30
AGG/CTA183	NA	RT-30	NA	NA
BHMS418	NA	RT-30	NA	RT-6/30
BX888097	NA	RT-5	RT-5/31	NA
BX318599/ii	NA	RT-5	NA	RT-5
OMM1104	NA	RT-5	RT-5	RT-5
Omi84TUF	NA	RT-5	NA	UNA
OMM1286	NA	RT-5	RT-5	RT-5
ACT/CTG310	NA	RT-5	NA	NA
ACA/CTC104	NA	RT-5	NA	NA
ACC/CTG480	NA	RT-5	NA	NA
AAG/CTC150	NA	RT-5	NA	NA
OmyFGT6TUF	NA	RT-5	NA	NA
BX883807/ii	NA	RT-14+2	RT-14+3	NA
BX319411/ii	NA	RT-14+2	RT-14+2	NA
AAC/CTC283	NA	RT-14+2	NA	NA
OMM5012	NA	RT-23+3	NA	RT-23
AAC/CAC106	NA	RT-27+2	NA	NA
OMM1257	NA	UNA	RT-20+2	RT-20+2
ACA/CTC56	NA	RT-8+2	NA	NA
Ogo8UW	NA	RT-8+2	RT-8	RT-8
AAC/CAA163	NA	UNA	NA	NA
AAC/CAA82	NA	UNA	NA	NA
AAC/CAC78	NA	UNA	NA	NA
ACC/CAC185	NA	UNA	NA	NA
SalF41SFU/i	NA	RT-7+2	RT-7	NA
BHMS253	NA	UNA	NA	UNA
BHMS347B/ii	NA	UNA	NA	UNA
BHMS323	NA	UNA	NA	NA
CA346402	NA	NA	RT-3	RT-3
BX320910	NA	NA	RT-3	RT-3
ACG/CAA238	NA	NA	RT-3	NA
AAC/CTC194	NA	NA	RT-3	NA
ACA/CTT269	NA	NA	RT-3	NA
ACA/CAT229	NA	NA	RT-3	NA
ACA/CAC74	NA	NA	RT-3	NA
ACT/CTG120	NA	NA	RT-3	NA
OMM5137	NA	NA	RT-25	NA
AAG/CAC102	NA	NA	RT-25	NA
ACC/CAC127	NA	NA	RT-25	NA
AGC/CAT121	NA	NA	RT-25	NA
AGC/CAG168	NA	NA	RT-25	NA
ACA/CTC221	NA	NA	RT-25	NA
ACA/CTA176	NA	NA	RT-25	NA
Str542INRA	NA	NA	RT-25	NA
Ogo2UW/ii	NA	NA	RT-25	NA
AGC/CAC159	NA	NA	RT-Una12	NA
ACG/CTA276	NA	NA	RT-Una12	NA
Ssa33BSFU	NA	NA	RT-8	NA
ACT/CAA111	NA	NA	RT-8	NA
AAG/CAA145	NA	NA	RT-8	NA
Omy1282INRA	NA	NA	RT-1	NA
Omi34TUF	NA	NA	RT-1	NA
ACG/CAA124	NA	NA	RT-1	NA
AAG/CAT207	NA	NA	RT-1	NA
AAG/CAC201	NA	NA	RT-1	NA
AAC/CAC313	NA	NA	RT-1	NA
ACT/CAG332	NA	NA	RT-1	NA
AAC/CAC88	NA	NA	RT-1	NA
Ots517NWFSC	NA	NA	RT-1	NA
OmyRGT28TUF	NA	NA	RT-1	RT-1
AGC/CTA169	NA	NA	RT-21	NA
ACC/CTA258	NA	NA	RT-21	NA
ACT/CTG295	NA	NA	RT-21	NA
AAG/CAA128	NA	NA	RT-21	NA
ACC/CTC258	NA	NA	RT-21	NA
ACC/CAG239	NA	NA	RT-21	NA
AAC/CTA185	NA	NA	RT-21	NA
BX866899	NA	NA	RT-12	NA
OMM1345/i	NA	NA	RT-12	NA
AGG/CAC194	NA	NA	RT-12	NA
AAG/CTG126	NA	NA	RT-12	NA
AGC/CAA91	NA	NA	RT-12	NA
AAC/CTG151	NA	NA	RT-12	NA
ACA/CAC159	NA	NA	RT-12	NA
ACT/CTT292	NA	NA	RT-12	NA
ACT/CTC536	NA	NA	RT-12	NA
ACG/CAT246	NA	NA	RT-12	NA
ACG/CAA190	NA	NA	RT-12	NA
AAG/CTA262	NA	NA	RT-12	NA
ACC/CTC132	NA	NA	RT-12	NA
ACC/CTA132	NA	NA	RT-12	NA
AAC/CTC282	NA	NA	RT-12	NA
OMM5019/i	NA	NA	RT-2and9	RT-2/29
OMM5019/ii	NA	NA	RT-2and9	NA
BX864000/i	NA	NA	RT-2and9	NA
BX861650/i	NA	NA	RT-2and9	RT-2/29
BX296674/ii	NA	NA	RT-2and9	RT-9
Hsp70A-1112	NA	NA	RT-2and9	NA
AGG/CTC118	NA	NA	RT-2and9	NA
AAC/CTG156	NA	NA	RT-2and9	NA
ACA/CTA116	NA	NA	RT-2and9	NA
ACA/CAC131	NA	NA	RT-2and9	NA
ACG/CAC228	NA	NA	RT-2and9	NA
AAG/CTA198	NA	NA	RT-2and9	NA
AAG/CAT122	NA	NA	RT-2and9	NA
AGC/CTG155	NA	NA	RT-2and9	NA
AGC/CTC153	NA	NA	RT-2and9	NA
ACC/CAA154	NA	NA	RT-2and9	NA
AAC/CTT375	NA	NA	RT-2and9	NA
AAC/CAC250	NA	NA	RT-2and9	NA
ACA/CAC80	NA	NA	RT-2and9	NA
ACT/CTG207	NA	NA	RT-2and9	NA
ACT/CAG265	NA	NA	RT-2and9	NA
ACT/CAA209	NA	NA	RT-2and9	NA
Omy5INRA/i	NA	NA	RT-2and9	NA
TRCARR/i	NA	NA	RT-2and9	NA
Otx5/ii	NA	NA	RT-26	NA
ACC/CTG159	NA	NA	RT-26	NA
AAG/CTA287	NA	NA	RT-26	NA
AAG/CAC176	NA	NA	RT-26	NA
AAC/CTC125	NA	NA	RT-26	NA
OmyRGT39TUF	NA	NA	RT-26	RT-26
BX881655/ii	NA	NA	RT-14	NA
BX859491/ii	NA	NA	RT-14	RT-14
OMM5106	NA	NA	RT-14	RT-14
AGC/CTT301	NA	NA	RT-14	NA
ACG/CAC147	NA	NA	RT-14	NA
ACC/CTC293	NA	NA	RT-14	NA
ACC/CTA294	NA	NA	RT-14	NA
AAC/CTA78	NA	NA	RT-14	NA
GDH1	NA	NA	RT-17	NA
OMM1360	NA	NA	RT-17	NA
AGG/CAT218	NA	NA	RT-17	NA
AGG/CAG132	NA	NA	RT-17	NA
AAC/CAA337	NA	NA	RT-17	NA
ACT/CAA69	NA	NA	RT-17	NA
OMM1308	NA	NA	RT-22	NA
OMM1264	NA	NA	RT-22	RT-22
ACA/CAG82	NA	NA	RT-22	NA
ACT/CAA95	NA	NA	RT-22	NA
ACT/CAA146	NA	NA	RT-22	NA
AGC/CAG122	NA	NA	RT-22	NA
Myf3	NA	NA	RT-18+2	NA
ACC/CAT221	NA	NA	RT-18+2	NA
OMM5150/i	NA	NA	RT-10+3	NA
OMM5001/i	NA	NA	RT-10+3	NA
OMM1174	NA	NA	RT-20	NA
AGG/CAT188	NA	NA	RT-20	NA
ACG/CAA203	NA	NA	RT-20	NA
ACC/CAC222	NA	NA	RT-20	NA
ACC/CAC322	NA	NA	RT-20	NA
AAC/CTG335	NA	NA	RT-20	NA
AAC/CAT85	NA	NA	RT-20	NA
ACA/CTA150	NA	NA	RT-20	NA
ACT/CTG186	NA	NA	RT-20	NA
ACT/CAA337	NA	NA	RT-20	NA
Omy296UoG/i	NA	NA	RT-20	NA
Omy17DIAS	NA	NA	RT-20	NA
OMM1160	NA	NA	RT-20	NA
OMM1767/i	NA	NA	RT-11	RT-11
AGG/CAT252	NA	NA	RT-11	NA
AAG/CAC278	NA	NA	RT-11	NA
ACC/CTG152	NA	NA	RT-11	NA
ACC/CTC160	NA	NA	RT-11	NA
AAC/CTT101	NA	NA	RT-11	NA
Omy23INRA	NA	NA	RT-11	NA
Ssa17BSFU	NA	NA	RT-13	RT-13
ACC/CTG269	NA	NA	RT-13	NA
ACC/CTG172	NA	NA	RT-13	NA
Ssa94BSFU	NA	NA	RT-15	RT-15
Omi182TUF	NA	NA	RT-15	NA
ACC/CAG144	NA	NA	RT-15	NA
Sal8UoG/ii	NA	NA	RT-15	NA
sLDHB-2*	NA	NA	RT-15	NA
Ssa57BSFU	NA	NA	RT-27	NA
BX313262/ii	NA	NA	RT-27	NA
HoxA11b/i	NA	NA	RT-27	RT-27/31
ATP1A3/i	NA	NA	RT-27	NA
OMM1198	NA	NA	RT-27	NA
ACG/CTT63	NA	NA	RT-27	NA
ACG/CTG70	NA	NA	RT-27	NA
AGG/CAG82	NA	NA	RT-27	NA
AGC/CAG89	NA	NA	RT-27	NA
AAC/CTT312	NA	NA	RT-27	NA
AAC/CAC348	NA	NA	RT-27	NA
ACA/CAA257	NA	NA	RT-27	NA
ACA/CAA421	NA	NA	RT-27	NA
ACG/CTT331	NA	NA	RT-27	NA
ACG/CTG313	NA	NA	RT-27	NA
AGG/CAG176	NA	NA	RT-27	NA
AAG/CTC138	NA	NA	RT-27	NA
mIDHP-2*	NA	NA	RT-27	NA
RAG1	NA	NA	RT-27	NA
OMM1039	NA	NA	RT-27	NA
OMM5051/ii	NA	NA	RT-29	RT-2/29
Omi166TUF	NA	NA	RT-29	RT-29
Omi205TUF/ii	NA	NA	RT-29	NA
Omi111TUF	NA	NA	RT-29	RT-29
OMM1201	NA	NA	RT-29	RT-29
AAG/CAC132	NA	NA	RT-29	NA
AGG/CAT184	NA	NA	RT-29	NA
ACA/CAA235	NA	NA	RT-29	NA
Sal1UoG	NA	NA	RT-29	NA
OmyRGT35TUF	NA	NA	RT-29	NA
Str5INRA	NA	NA	RT-29	NA
Ssa103BSFU	NA	NA	RT-30	NA
AGG/CTA184	NA	NA	RT-30	NA
AGG/CTA196	NA	NA	RT-30	NA
AGC/CTG318	NA	NA	RT-30	NA
ACC/CAT224	NA	NA	RT-30	NA
ACC/CAC318	NA	NA	RT-30	NA
ACA/CAT226	NA	NA	RT-30	NA
Otx5/i	NA	NA	RT-7	NA
Myostatin4	NA	NA	RT-7	NA
OMM1351	NA	NA	RT-7	NA
Omi176TUF	NA	NA	RT-7	NA
AGG/CTA421	NA	NA	RT-7	NA
AGG/CAG71	NA	NA	RT-7	NA
ACT/CTG344	NA	NA	RT-7	NA
AGG/CAG209	NA	NA	RT-7	NA
AAG/CAG75	NA	NA	RT-7	NA
AGC/CTA339	NA	NA	RT-7	NA
AGC/CAT264	NA	NA	RT-7	NA
AGC/CAG172	NA	NA	RT-7	NA
ACC/CAT327	NA	NA	RT-7	NA
AAC/CTG77	NA	NA	RT-7	NA
AAC/CTA154	NA	NA	RT-7	NA
AAC/CAC215	NA	NA	RT-7	NA
ACT/CTG130	NA	NA	RT-7	NA
Omy207UoG	NA	NA	RT-7	NA
UBC66-0.86	NA	NA	RT-7	NA
ACT/CAC83	NA	NA	RT-3+2	NA
AGC/CAG352	NA	NA	RT-19+4	NA
OMM5124	NA	NA	RT-16	NA
ATP1AB/ii	NA	NA	RT-16	NA
CA349039/ii	NA	NA	RT-16	NA
Omi68TUF	NA	NA	RT-16	RT-16
ACG/CTG505	NA	NA	RT-16	NA
AGC/CAG159	NA	NA	RT-16	NA
ACC/CAC202	NA	NA	RT-16	NA
ACC/CAC337	NA	NA	RT-16	NA
AAC/CAC180	NA	NA	RT-16	NA
ACT/CTA194	NA	NA	RT-16	NA
Omy104INRA	NA	NA	RT-16	NA
OMM1156	NA	NA	RT-16	NA
Omi46TUF	NA	NA	RT-10	NA
One101ADFG	NA	NA	RT-10	NA
ACA/CTA70	NA	NA	RT-10	NA
AGC/CAC158	NA	NA	RT-10	NA
AGC/CAA181	NA	NA	RT-10	NA
AGC/CAA243	NA	NA	RT-10	NA
ACC/CTC254	NA	NA	RT-10	NA
ACC/CTA254	NA	NA	RT-10	NA
ACC/CAG203	NA	NA	RT-10	NA
Omy105DU	NA	NA	RT-10	NA
Cyp1A2	NA	NA	RT-10	NA
OMM1307	NA	NA	RT-23	RT-23
OMM1323	NA	NA	RT-23	RT-23
Omi51TUF/ii	NA	NA	RT-23	NA
AGC/CTC62	NA	NA	RT-23	NA
ACT/CAG58	NA	NA	RT-23	NA
AGG/CAC164	NA	NA	RT-23	NA
AAC/CAG156	NA	NA	RT-23	NA
AAC/CAC96	NA	NA	RT-23	NA
Ots522NWFSC	NA	NA	RT-23	RT-23
OMM5180	NA	NA	RT-24	RT-24
AAG/CAT193	NA	NA	RT-24	NA
ACC/CTA75	NA	NA	RT-24	NA
ACC/CAC515	NA	NA	RT-24	NA
ACG/CAG415	NA	NA	RT-24	NA
AGG/CAA116	NA	NA	RT-24	NA
AGC/CAC213	NA	NA	RT-24	NA
ACT/CAG81	NA	NA	RT-24	NA
Omy27INRA/i	NA	NA	RT-24	NA
AGC/CTC280	NA	NA	RT-24+2	NA
AGC/CAG441	NA	NA	RT-24+2	NA
ACT/CTA90	NA	NA	RT-24+2	NA
CL8986	NA	NA	RT-6	RT-6/30
OMM1184/i	NA	NA	RT-6	NA
OMM1184/ii	NA	NA	RT-6	NA
OMM1205	NA	NA	RT-6	RT-6/30
GnRH-3B	NA	NA	RT-6	NA
AAG/CTT88	NA	NA	RT-6	NA
AGC/CTC107	NA	NA	RT-6	NA
ACC/CTG268	NA	NA	RT-6	NA
ACC/CTA247	NA	NA	RT-6	NA
AAC/CTG128	NA	NA	RT-6	NA
ACT/CTT146	NA	NA	RT-6	NA
ACT/CAC86	NA	NA	RT-6	NA
AGG/CAG193	NA	NA	RT-6	NA
AGC/CTC199	NA	NA	RT-6	NA
ACC/CTC247	NA	NA	RT-6	NA
ACC/CAC346	NA	NA	RT-6	NA
ACT/CTT109	NA	NA	RT-6	NA
ACT/CTA98	NA	NA	RT-6	NA
OmyRGT55TUF	NA	NA	RT-6	NA
BHMS176	NA	NA	RT-6	NA
OMM1005	NA	NA	RT-6	NA
AAC/CAA447	NA	NA	RT-21+3	NA
AGC/CTA167	NA	NA	RT-13+2	NA
OMM5150/ii	NA	NA	RT-18+3	NA
OMM5001/ii	NA	NA	RT-18+3	NA
OMM1197/iii	NA	NA	RT-18+3	NA
HoxD4a/i	NA	NA	RT-31	RT-27/31
OMM5109	NA	NA	RT-31	NA
AGG/CAG70	NA	NA	RT-31	NA
AAG/CAC362	NA	NA	RT-31	NA
AGC/CTA393	NA	NA	RT-31	NA
ACA/CTG101	NA	NA	RT-31	NA
ACA/CAG211	NA	NA	RT-31	NA
AAC/CAC210	NA	NA	RT-31	NA
ACA/CTG247	NA	NA	RT-31	NA
Ots526NWFSC	NA	NA	RT-31	NA
Omy14DIAS	NA	NA	RT-31	NA
Myostatin2	NA	NA	RT-19	NA
ACG/CTG397	NA	NA	RT-19	NA
AGG/CAA265	NA	NA	RT-19	NA
AAC/CTG123	NA	NA	RT-19	NA
ACG/CTC85	NA	NA	RT-19	NA
AAG/CAC271	NA	NA	RT-19	NA
ACC/CAT88	NA	NA	RT-19	NA
AAC/CTT281	NA	NA	RT-19	NA
Omy103INRA	NA	NA	RT-19	NA
Ssa407UoS	NA	NA	RT-19	NA
AAC/CAT286	NA	NA	RT-21+4	NA
Omi87TUF	NA	NA	RT-18	RT-18
SalO23SFU	NA	NA	RT-18	NA
AGG/CTT72	NA	NA	RT-18	NA
AGC/CTA85	NA	NA	RT-18	NA
ACT/CAG98	NA	NA	RT-18	NA
AGG/CAC244	NA	NA	RT-5/31	NA
AAC/CTC330	NA	NA	RT-5/31	NA
ACG/CTC371	NA	NA	RT-16+2	NA
AAG/CAT407	NA	NA	RT-16+2	NA
ACG/CTC226	NA	NA	RT-16+2	NA
Omy1177UW	NA	NA	RT-14+2	NA
Omi165TUF	NA	NA	RT-14+2	NA
ACA/CTA151	NA	NA	RT-14+2	NA
ACA/CTG175	NA	NA	RT-14+2	NA
ACG/CTC272	NA	NA	RT-5	NA
AAG/CTG280	NA	NA	RT-5	NA
AGC/CAC177	NA	NA	RT-5	NA
ACA/CAC395	NA	NA	RT-5	NA
ACG/CAT321	NA	NA	RT-5	NA
AAG/CTC187	NA	NA	RT-5	NA
ACA/CAG64	NA	NA	RT-5	NA
OMM1032	NA	NA	RT-5	RT-5
ACA/CTT62	NA	NA	RT-30+2	NA
ACC/CTC388	NA	NA	RT-14+3	NA
Omy4INRA/i	NA	NA	RT-14+3	NA
CA365390	NA	NA	RT-Una24	NA
ACG/CAC206	NA	NA	RT-Una24	NA
AAG/CTT65	NA	NA	RT-21+2	NA
SNP-sh1	NA	NA	RT-Una1	NA
AAC/CAG307	NA	NA	RT-Una1	NA
ALB2	NA	NA	RT-19+3	NA
OMM1306	NA	NA	RT-Una8	NA
ACG/CTG465	NA	NA	RT-Una8	NA
OMM1337	NA	NA	RT-20	RT-27/31
AGG/CAG116	NA	NA	RT-20	NA
ACA/CTA58	NA	NA	RT-20	NA
ACA/CAA296	NA	NA	RT-8+2	NA
ACG/CTA79	NA	NA	RT-10+2	NA
ACG/CAG484	NA	NA	UNA	NA
AAG/CTT90	NA	NA	RT-15+2	NA
ACC/CAT73	NA	NA	UNA	NA
ACC/CAG173	NA	NA	UNA	NA
AAC/CTG175	NA	NA	UNA	NA
AAC/CAG91	NA	NA	UNA	NA
ACG/CAC159	NA	NA	UNA	NA
AGC/CTG238	NA	NA	UNA	NA
ACC/CTC89	NA	NA	RT-Una13	NA
ACC/CTA89	NA	NA	RT-Una13	NA
AAC/CTG241	NA	NA	RT-19+2	NA
ACA/CTC68	NA	NA	UNA	NA
SEX	NA	NA	UNA	RT-1
ACT/CAA74	NA	NA	NA	RT-3
ACA/CAT212	NA	NA	NA	RT-3
AAC/CTA142	NA	NA	NA	RT-3
AAC/CTG60	NA	NA	NA	RT-3
AAC/CTT382	NA	NA	NA	RT-3
AGC/CTG76	NA	NA	NA	RT-3
ACG/CAC93	NA	NA	NA	RT-3
OmyFGT17TUF	NA	NA	NA	RT-3
ACG/CAT403	NA	NA	NA	RT-25
ACT/CAG237	NA	NA	NA	RT-25
ACA/CAA240	NA	NA	NA	RT-25
AAC/CAA120	NA	NA	NA	RT-25
ACC/CTG176	NA	NA	NA	RT-25
AGC/CTG259	NA	NA	NA	RT-25
AGG/CTC216	NA	NA	NA	RT-25
SSOSL34	NA	NA	NA	RT-25
OMM5107	NA	NA	NA	RT-22
ACA/CTG61	NA	NA	NA	RT-22
ACC/CTT215	NA	NA	NA	RT-22
AGC/CAG123	NA	NA	NA	RT-22
AGC/CTT234	NA	NA	NA	RT-22
AAG/CAA247	NA	NA	NA	RT-22
AAG/CAG353	NA	NA	NA	RT-22
Omy1390INRA	NA	NA	NA	RT-8
OMM5181/ii	NA	NA	NA	RT-8
OMM5060/ii	NA	NA	NA	RT-8
OMM5025	NA	NA	NA	RT-8
ACT/CTA167	NA	NA	NA	RT-8
AAC/CAT168	NA	NA	NA	RT-8
ACC/CAT203	NA	NA	NA	RT-8
One105ADFG	NA	NA	NA	RT-8
OMM5090	NA	NA	NA	RT-21
ACT/CAA217	NA	NA	NA	RT-21
ACA/CAG98	NA	NA	NA	RT-21
AAC/CAT292	NA	NA	NA	RT-21
ACC/CAC120	NA	NA	NA	RT-21
ACC/CTG180	NA	NA	NA	RT-21
AAG/CAA153	NA	NA	NA	RT-21
AAG/CAC150	NA	NA	NA	RT-21
AGG/CAA85	NA	NA	NA	RT-21
Omy325UoG	NA	NA	NA	RT-21
ACC/CTT207	NA	NA	NA	RT-16
AAG/CTG270	NA	NA	NA	RT-16
AGG/CAG110	NA	NA	NA	RT-16
ACG/CAG264	NA	NA	NA	RT-16
OmyOGT5TUF/ii	NA	NA	NA	RT-16
OMM5041	NA	NA	NA	RT-12
Omi155TUF/i	NA	NA	NA	RT-12
Omi173TUF	NA	NA	NA	RT-12
AGG/CAC148	NA	NA	NA	RT-12
AGG/CTG249	NA	NA	NA	RT-12
BX087664/i	NA	NA	NA	RT-2/29
HoxB4a/i	NA	NA	NA	RT-2/29
OMM1206	NA	NA	NA	RT-2/29
OMM1217/ii	NA	NA	NA	RT-2/29
ACT/CAG287	NA	NA	NA	RT-2/29
ACC/CAT387	NA	NA	NA	RT-2/29
AGC/CTT263	NA	NA	NA	RT-2/29
AAG/CTA228	NA	NA	NA	RT-2/29
AAG/CTG135	NA	NA	NA	RT-2/29
AGG/CTC231	NA	NA	NA	RT-2/29
OmyRGT40TUF/ii	NA	NA	NA	RT-2/29
ACC/CTA454	NA	NA	NA	RT-26
ACC/CTA90	NA	NA	NA	RT-26
AAG/CAC82	NA	NA	NA	RT-26
ACT/CAA186	NA	NA	NA	RT-14
ACC/CTG479	NA	NA	NA	RT-14
OMM1196	NA	NA	NA	RT-15
OMM1222/ii	NA	NA	NA	RT-15
ACT/CAT128	NA	NA	NA	RT-15
ACA/CAT127	NA	NA	NA	RT-15
AAC/CAG104	NA	NA	NA	RT-15
SalF41SFU/ii	NA	NA	NA	RT-15
ACA/CTA220	NA	NA	NA	RT-17
AAC/CAG92	NA	NA	NA	RT-17
BX865193	NA	NA	NA	RT-23
ACT/CTA64	NA	NA	NA	RT-23
ACT/CTG296	NA	NA	NA	RT-23
AGC/CTT108	NA	NA	NA	RT-23
AAG/CAC163	NA	NA	NA	RT-23
AAG/CTT122	NA	NA	NA	RT-23
ACG/CTA84	NA	NA	NA	RT-23
ACT/CTA81	NA	NA	NA	RT-10+2
ACT/CAT98	NA	NA	NA	RT-18
ACT/CTC121	NA	NA	NA	RT-18
ACA/CAA249	NA	NA	NA	RT-18
OMM3003	NA	NA	NA	RT-20
ACT/CAT79	NA	NA	NA	RT-20
ACT/CTA153	NA	NA	NA	RT-20
ACT/CTC222	NA	NA	NA	RT-20
ACC/CAC333	NA	NA	NA	RT-20
ACC/CAG268	NA	NA	NA	RT-20
AGC/CTA220	NA	NA	NA	RT-20
AAC/CTC145	NA	NA	NA	RT-11
ACC/CAG139	NA	NA	NA	RT-11
AGC/CAG86	NA	NA	NA	RT-11
AAG/CTG166	NA	NA	NA	RT-11
OmyFGT14TUF	NA	NA	NA	RT-11
Omi51TUF	NA	NA	NA	RT-13
Ssa63BSFU	NA	NA	NA	RT-27/31
OMM5142	NA	NA	NA	RT-27/31
OMM5020/ii	NA	NA	NA	RT-27/31
OMM5000	NA	NA	NA	RT-27/31
CL7820	NA	NA	NA	RT-27/31
HoxA2b/i	NA	NA	NA	RT-27/31
OMM5121	NA	NA	NA	RT-27/31
Omi24TUF	NA	NA	NA	RT-27/31
Omi175TUF/ii	NA	NA	NA	RT-27/31
ACA/CAT88	NA	NA	NA	RT-27/31
AAC/CTA321	NA	NA	NA	RT-27/31
AAC/CTG176	NA	NA	NA	RT-27/31
AGG/CTG98	NA	NA	NA	RT-27/31
OmyFGT15TUF	NA	NA	NA	RT-27/31
BHMS448	NA	NA	NA	RT-27/31
BHMS159	NA	NA	NA	RT-27/31
CA361991/iii	NA	NA	NA	RT-29
OMM5026	NA	NA	NA	RT-29
OMM1217/i	NA	NA	NA	RT-29
ACT/CTA140	NA	NA	NA	RT-29
ACA/CAT173	NA	NA	NA	RT-29
AAC/CAA85	NA	NA	NA	RT-29
ACG/CAT189	NA	NA	NA	RT-29
OtsG43UCD/ii	NA	NA	NA	RT-29
OmyGT23DTUF	NA	NA	NA	RT-29
PACAP	NA	NA	NA	RT-7
OMM1222/i	NA	NA	NA	RT-7
OmyRGT52TUF	NA	NA	NA	RT-7
TGFB1	NA	NA	NA	RT-1
OMM1372	NA	NA	NA	RT-1
AAC/CTG65	NA	NA	NA	RT-1
AAG/CTG163	NA	NA	NA	RT-1
BHMS7.001	NA	NA	NA	RT-1
ACT/CAC84	NA	NA	NA	RT-3+2
AGC/CAG84	NA	NA	NA	RT-19+2
ACC/CAC265	NA	NA	NA	RT-10
AAG/CAT97	NA	NA	NA	RT-10
OmyFGT9TUF	NA	NA	NA	RT-10
BHMS337	NA	NA	NA	RT-10
AAG/CAC177	NA	NA	NA	RT-24
ACA/CAC92	NA	NA	NA	RT-24
ACA/CTA94	NA	NA	NA	RT-24
ACA/CTC130	NA	NA	NA	RT-24
AAC/CTT277	NA	NA	NA	RT-24
ACC/CAC139	NA	NA	NA	RT-24
AGC/CTC226	NA	NA	NA	RT-24
AAG/CTA148	NA	NA	NA	RT-24
ACG/CAA494	NA	NA	NA	RT-24
ACG/CTC397	NA	NA	NA	RT-24
ACG/CTG435	NA	NA	NA	RT-24
Ots4BML	NA	NA	NA	RT-24
ACT/CAA222	NA	NA	NA	RT-9
ACT/CAA200	NA	NA	NA	RT-9
ACT/CAG284	NA	NA	NA	RT-9
ACC/CAT133	NA	NA	NA	RT-9
ACC/CTA137	NA	NA	NA	RT-9
AGC/CAG113	NA	NA	NA	RT-9
AAG/CAG98	NA	NA	NA	RT-9
AAG/CTT139	NA	NA	NA	RT-9
OmyRGT38TUF	NA	NA	NA	RT-9
hsc71	NA	NA	NA	RT-9
Str73INRA	NA	NA	NA	RT-9
OMM1151	NA	NA	NA	RT-6/30
Omi159TUF	NA	NA	NA	RT-6/30
ACT/CAC180	NA	NA	NA	RT-6/30
ACT/CAC151	NA	NA	NA	RT-6/30
ACT/CAC87	NA	NA	NA	RT-6/30
ACT/CTA97	NA	NA	NA	RT-6/30
ACA/CTT158	NA	NA	NA	RT-6/30
AAC/CTG184	NA	NA	NA	RT-6/30
AGC/CTC200	NA	NA	NA	RT-6/30
AGG/CTC140	NA	NA	NA	RT-6/30
AAG/CAC266	NA	NA	NA	RT-19
ACT/CAA255	NA	NA	NA	RT-19
ACC/CAC165	NA	NA	NA	RT-19
ACC/CAC144	NA	NA	NA	RT-19
AGG/CAG112	NA	NA	NA	RT-19
BHMS349	NA	NA	NA	RT-19
AAG/CTG279	NA	NA	NA	RT-5
AAG/CTG140	NA	NA	NA	RT-5
ACG/CAG312	NA	NA	NA	RT-5
ACG/CTT315	NA	NA	NA	RT-16+2
ACG/CTC366	NA	NA	NA	RT-16+2
Omi164TUF	NA	NA	NA	UNA
OMM1278	NA	NA	NA	UNA
ACT/CAA343	NA	NA	NA	UNA
ACT/CTA202	NA	NA	NA	UNA
ACT/CTA65	NA	NA	NA	UNA
ACA/CTC238	NA	NA	NA	UNA
ACA/CTC192	NA	NA	NA	RT-Una4
AAC/CAG179	NA	NA	NA	RT-Una4
AAC/CAA205	NA	NA	NA	UNA
ACC/CAA95	NA	NA	NA	RT-8+2
AGG/CTA120	NA	NA	NA	UNA
Omy335UoG	NA	NA	NA	UNA
Sal2UoG	NA	NA	NA	UNA

## Sheet: Dups
Columns in order of listing correspond to the following input files.
C:\MPFMS-3\RT\LGR-4\Map25f-L4'.lgr
C:\MPFMS-3\RT\LGR-4\Lot44f-L4'.lgr
C:\MPFMS-3\RT\LGR-4\Map25m-L4'.lgr
C:\MPFMS-3\RT\LGR-4\Lot44m-L4'.lgr
A110C_6-2	UNA	NA	RT-29	NA
AAC/CAA109	RT-6	NA	NA	NA
AAC/CAA120	NA	NA	NA	RT-25
AAC/CAA134	RT-27	NA	NA	NA
AAC/CAA150	NA	RT-9	NA	NA
AAC/CAA162	RT-25+2	NA	NA	NA
AAC/CAA163	NA	UNA	NA	NA
AAC/CAA192	NA	RT-7	NA	NA
AAC/CAA205	NA	NA	NA	UNA
AAC/CAA250	RT-29	NA	NA	NA
AAC/CAA337	NA	NA	RT-17	NA
AAC/CAA445	RT-5	NA	NA	NA
AAC/CAA447	NA	NA	RT-21+3	NA
AAC/CAA82	NA	UNA	NA	NA
AAC/CAA84	RT-29	NA	NA	NA
AAC/CAA85	NA	NA	NA	RT-29
AAC/CAC106	NA	RT-27+2	NA	NA
AAC/CAC180	NA	NA	RT-16	NA
AAC/CAC181	RT-16+2	NA	NA	NA
AAC/CAC210	NA	NA	RT-31	NA
AAC/CAC215	NA	NA	RT-7	NA
AAC/CAC250	NA	NA	RT-2and9	NA
AAC/CAC313	NA	NA	RT-1	NA
AAC/CAC345	RT-16+2	NA	NA	NA
AAC/CAC348	NA	NA	RT-27	NA
AAC/CAC78	NA	UNA	NA	NA
AAC/CAC88	NA	NA	RT-1	NA
AAC/CAC96	NA	NA	RT-23	NA
AAC/CAG102	RT-14	NA	NA	NA
AAC/CAG104	NA	NA	NA	RT-15
AAC/CAG117	NA	RT-24	NA	NA
AAC/CAG152	RT-13	NA	NA	NA
AAC/CAG156	NA	NA	RT-23	NA
AAC/CAG176	RT-9	NA	NA	NA
AAC/CAG178	RT-16+2	NA	NA	NA
AAC/CAG179	NA	NA	NA	RT-Una4
AAC/CAG192	NA	RT-15	NA	NA
AAC/CAG231	RT-2	NA	NA	NA
AAC/CAG307	NA	NA	RT-Una1	NA
AAC/CAG91	NA	NA	UNA	NA
AAC/CAG92	NA	NA	NA	RT-17
AAC/CAT124	NA	RT-8	NA	NA
AAC/CAT135	RT-19	NA	NA	NA
AAC/CAT136	NA	RT-19+3	NA	NA
AAC/CAT141	NA	RT-6	NA	NA
AAC/CAT168	NA	NA	NA	RT-8
AAC/CAT286	NA	NA	RT-21+4	NA
AAC/CAT292	NA	NA	NA	RT-21
AAC/CAT85	NA	NA	RT-20	NA
AAC/CAT95	NA	RT-8	NA	NA
AAC/CTA100	NA	RT-22	NA	NA
AAC/CTA108	NA	RT-8	NA	NA
AAC/CTA110	NA	RT-31	NA	NA
AAC/CTA137	RT-30	NA	NA	NA
AAC/CTA142	NA	NA	NA	RT-3
AAC/CTA154	NA	NA	RT-7	NA
AAC/CTA185	NA	NA	RT-21	NA
AAC/CTA188	RT-21	NA	NA	NA
AAC/CTA198	RT-2	NA	NA	NA
AAC/CTA321	NA	NA	NA	RT-27/31
AAC/CTA61	RT-19	NA	NA	NA
AAC/CTA78	NA	NA	RT-14	NA
AAC/CTC104	NA	RT-25	NA	NA
AAC/CTC125	NA	NA	RT-26	NA
AAC/CTC145	NA	NA	NA	RT-11
AAC/CTC152	RT-17	NA	NA	NA
AAC/CTC154	NA	RT-8	NA	NA
AAC/CTC167	NA	RT-24	NA	NA
AAC/CTC174	NA	RT-24	NA	NA
AAC/CTC179	NA	RT-13	NA	NA
AAC/CTC194	NA	NA	RT-3	NA
AAC/CTC282	NA	NA	RT-12	NA
AAC/CTC283	NA	RT-14+2	NA	NA
AAC/CTC330	NA	NA	RT-5/31	NA
AAC/CTC406	RT-22	NA	NA	NA
AAC/CTC449	RT-23	NA	NA	NA
AAC/CTG110	RT-6	NA	NA	NA
AAC/CTG123	NA	NA	RT-19	NA
AAC/CTG128	NA	NA	RT-6	NA
AAC/CTG151	NA	NA	RT-12	NA
AAC/CTG152	RT-27	NA	NA	NA
AAC/CTG153	NA	RT-12/16	NA	NA
AAC/CTG156	NA	NA	RT-2and9	NA
AAC/CTG171	NA	RT-27	NA	NA
AAC/CTG175	NA	NA	UNA	NA
AAC/CTG176	NA	NA	NA	RT-27/31
AAC/CTG181	RT-12and26	NA	NA	NA
AAC/CTG183	RT-30	NA	NA	NA
AAC/CTG184	NA	NA	NA	RT-6/30
AAC/CTG196	RT-19	NA	NA	NA
AAC/CTG231	RT-16+2	NA	NA	NA
AAC/CTG241	NA	NA	RT-19+2	NA
AAC/CTG312	RT-18+2	NA	NA	NA
AAC/CTG335	NA	NA	RT-20	NA
AAC/CTG60	NA	NA	NA	RT-3
AAC/CTG65	NA	NA	NA	RT-1
AAC/CTG77	NA	NA	RT-7	NA
AAC/CTG88	RT-27	NA	NA	NA
AAC/CTT101	NA	NA	RT-11	NA
AAC/CTT106	NA	RT-7	NA	NA
AAC/CTT122	RT-18+2	NA	NA	NA
AAC/CTT127	NA	RT-9	NA	NA
AAC/CTT140	NA	RT-29	NA	NA
AAC/CTT192	RT-19	NA	NA	NA
AAC/CTT260	RT-29	NA	NA	NA
AAC/CTT277	NA	NA	NA	RT-24
AAC/CTT281	NA	NA	RT-19	NA
AAC/CTT282	NA	RT-19+3	NA	NA
AAC/CTT312	NA	NA	RT-27	NA
AAC/CTT314	RT-9	NA	NA	NA
AAC/CTT328	NA	RT-8	NA	NA
AAC/CTT375	NA	NA	RT-2and9	NA
AAC/CTT382	NA	NA	NA	RT-3
AAC/CTT432	RT-27+2	NA	NA	NA
AAG/CAA128	NA	NA	RT-21	NA
AAG/CAA144	NA	RT-10	NA	NA
AAG/CAA145	NA	NA	RT-8	NA
AAG/CAA153	NA	NA	NA	RT-21
AAG/CAA187	NA	RT-6	NA	NA
AAG/CAA198	RT-17	NA	NA	NA
AAG/CAA247	NA	NA	NA	RT-22
AAG/CAA248	RT-22+2	NA	NA	NA
AAG/CAA280	NA	RT-3	NA	NA
AAG/CAC102	NA	NA	RT-25	NA
AAG/CAC121	RT-5/31	NA	NA	NA
AAG/CAC132	NA	NA	RT-29	NA
AAG/CAC149	RT-21	NA	NA	NA
AAG/CAC150	NA	NA	NA	RT-21
AAG/CAC157	RT-24+2	NA	NA	NA
AAG/CAC163	NA	NA	NA	RT-23
AAG/CAC165	NA	RT-10	NA	NA
AAG/CAC167	RT-10	NA	NA	NA
AAG/CAC176	NA	NA	RT-26	NA
AAG/CAC177	NA	NA	NA	RT-24
AAG/CAC195	RT-13	NA	NA	NA
AAG/CAC201	NA	NA	RT-1	NA
AAG/CAC266	NA	NA	NA	RT-19
AAG/CAC271	NA	NA	RT-19	NA
AAG/CAC278	NA	NA	RT-11	NA
AAG/CAC362	NA	NA	RT-31	NA
AAG/CAC82	NA	NA	NA	RT-26
AAG/CAC92	RT-27	NA	NA	NA
AAG/CAG353	NA	NA	NA	RT-22
AAG/CAG72	NA	RT-10	RT-10+2	NA
AAG/CAG75	NA	NA	RT-7	NA
AAG/CAG83	NA	RT-27	NA	NA
AAG/CAG94	NA	RT-24	NA	NA
AAG/CAG98	NA	NA	NA	RT-9
AAG/CAT107	RT-10	NA	NA	NA
AAG/CAT111	NA	RT-13	NA	NA
AAG/CAT122	NA	NA	RT-2and9	NA
AAG/CAT124	RT-13	NA	NA	NA
AAG/CAT142	RT-17+2	NA	NA	NA
AAG/CAT193	NA	NA	RT-24	NA
AAG/CAT207	NA	NA	RT-1	NA
AAG/CAT407	NA	NA	RT-16+2	NA
AAG/CAT86	RT-31+2	NA	NA	NA
AAG/CAT93	NA	RT-10	NA	NA
AAG/CAT97	NA	NA	NA	RT-10
AAG/CTA101	RT-3	NA	NA	NA
AAG/CTA148	NA	NA	NA	RT-24
AAG/CTA198	NA	NA	RT-2and9	NA
AAG/CTA228	NA	NA	NA	RT-2/29
AAG/CTA262	NA	NA	RT-12	NA
AAG/CTA287	NA	NA	RT-26	NA
AAG/CTA67	RT-21	NA	NA	NA
AAG/CTA68	NA	RT-21	NA	NA
AAG/CTA73	NA	RT-9	NA	NA
AAG/CTC138	NA	NA	RT-27	NA
AAG/CTC150	NA	RT-5	NA	NA
AAG/CTC187	NA	NA	RT-5	NA
AAG/CTC79	NA	RT-14	NA	NA
AAG/CTG125	RT-16	NA	NA	NA
AAG/CTG126	NA	NA	RT-12	NA
AAG/CTG129	NA	RT-29	NA	NA
AAG/CTG135	NA	NA	NA	RT-2/29
AAG/CTG140	NA	NA	NA	RT-5
AAG/CTG163	NA	NA	NA	RT-1
AAG/CTG164	RT-15+3	NA	NA	NA
AAG/CTG165	RT-11	NA	NA	NA
AAG/CTG166	NA	NA	NA	RT-11
AAG/CTG172	NA	RT-19+3	NA	NA
AAG/CTG180	RT-22	NA	NA	NA
AAG/CTG270	NA	NA	NA	RT-16
AAG/CTG276	RT-16+2	NA	NA	NA
AAG/CTG279	NA	NA	NA	RT-5
AAG/CTG280	NA	NA	RT-5	NA
AAG/CTT122	NA	NA	NA	RT-23
AAG/CTT139	NA	NA	NA	RT-9
AAG/CTT173	NA	RT-6	NA	NA
AAG/CTT195	RT-27+2	NA	NA	NA
AAG/CTT65	NA	NA	RT-21+2	NA
AAG/CTT88	NA	NA	RT-6	NA
AAG/CTT89	NA	RT-6	NA	NA
AAG/CTT90	NA	NA	RT-15+2	NA
AANAT1b	NA	RT-9	NA	NA
AANAT2a	RT-2	NA	NA	NA
AANAT2b	RT-9	NA	NA	NA
ACA/CAA125	NA	RT-23	NA	NA
ACA/CAA127	RT-27+2	NA	NA	NA
ACA/CAA165	NA	RT-12/16	NA	NA
ACA/CAA204	NA	RT-1	NA	NA
ACA/CAA232	RT-16+2	NA	NA	NA
ACA/CAA235	NA	NA	RT-29	NA
ACA/CAA239	RT-10	NA	NA	NA
ACA/CAA240	NA	NA	NA	RT-25
ACA/CAA249	NA	NA	NA	RT-18
ACA/CAA257	NA	NA	RT-27	NA
ACA/CAA296	NA	NA	RT-8+2	NA
ACA/CAA390	RT-13	NA	NA	NA
ACA/CAA421	NA	NA	RT-27	NA
ACA/CAA79	NA	RT-8	NA	NA
ACA/CAA98	RT-27+2	NA	NA	NA
ACA/CAC113	RT-14	NA	NA	NA
ACA/CAC128	RT-29	NA	NA	NA
ACA/CAC131	NA	NA	RT-2and9	NA
ACA/CAC134	RT-9	NA	NA	NA
ACA/CAC159	NA	NA	RT-12	NA
ACA/CAC296	RT-10	NA	NA	NA
ACA/CAC395	NA	NA	RT-5	NA
ACA/CAC73	NA	RT-3+2	NA	NA
ACA/CAC74	NA	NA	RT-3	NA
ACA/CAC80	NA	NA	RT-2and9	NA
ACA/CAC87	NA	RT-27	NA	NA
ACA/CAC92	NA	NA	NA	RT-24
ACA/CAG100	NA	RT-14	NA	NA
ACA/CAG132	RT-10	NA	NA	NA
ACA/CAG211	NA	NA	RT-31	NA
ACA/CAG298	RT-16	NA	NA	NA
ACA/CAG64	NA	NA	RT-5	NA
ACA/CAG66	RT-23	NA	NA	NA
ACA/CAG82	NA	NA	RT-22	NA
ACA/CAG98	NA	NA	NA	RT-21
ACA/CAT126	NA	RT-15	NA	NA
ACA/CAT127	NA	NA	NA	RT-15
ACA/CAT140	NA	RT-27	NA	NA
ACA/CAT172	RT-2	NA	NA	NA
ACA/CAT173	NA	NA	NA	RT-29
ACA/CAT180	RT-3+2	NA	NA	NA
ACA/CAT191	NA	RT-8	NA	NA
ACA/CAT212	NA	NA	NA	RT-3
ACA/CAT226	NA	NA	RT-30	NA
ACA/CAT229	NA	NA	RT-3	NA
ACA/CAT83	NA	RT-13	NA	NA
ACA/CAT88	NA	NA	NA	RT-27/31
ACA/CTA102	NA	RT-7	NA	NA
ACA/CTA116	NA	NA	RT-2and9	NA
ACA/CTA124	RT-8	NA	NA	NA
ACA/CTA125	RT-23	NA	NA	NA
ACA/CTA132	NA	RT-6	NA	NA
ACA/CTA150	NA	NA	RT-20	NA
ACA/CTA151	NA	NA	RT-14+2	NA
ACA/CTA160	RT-6	NA	NA	NA
ACA/CTA169	RT-21	NA	NA	NA
ACA/CTA170	NA	RT-21	NA	NA
ACA/CTA176	NA	NA	RT-25	NA
ACA/CTA200	NA	RT-19+3	NA	NA
ACA/CTA201	RT-19	NA	NA	NA
ACA/CTA210	NA	RT-15	NA	NA
ACA/CTA220	NA	NA	NA	RT-17
ACA/CTA277	NA	RT-12/16	NA	NA
ACA/CTA288	RT-2	NA	NA	NA
ACA/CTA301	RT-22	NA	NA	NA
ACA/CTA333	RT-3	NA	NA	NA
ACA/CTA58	NA	NA	RT-20	NA
ACA/CTA70	NA	NA	RT-10	NA
ACA/CTA71	RT-7	NA	NA	NA
ACA/CTA94	NA	NA	NA	RT-24
ACA/CTC103	RT-1	NA	NA	NA
ACA/CTC104	NA	RT-5	NA	NA
ACA/CTC130	NA	NA	NA	RT-24
ACA/CTC133	RT-24+2	NA	NA	NA
ACA/CTC183	RT-24+2	NA	NA	NA
ACA/CTC191	RT-12	NA	NA	NA
ACA/CTC192	NA	NA	NA	RT-Una4
ACA/CTC209	RT-3+2	NA	NA	NA
ACA/CTC221	NA	NA	RT-25	NA
ACA/CTC238	NA	NA	NA	UNA
ACA/CTC56	NA	RT-8+2	NA	NA
ACA/CTC68	NA	NA	UNA	NA
ACA/CTC69	NA	RT-6	NA	NA
ACA/CTC87	RT-2	NA	NA	NA
ACA/CTG101	NA	NA	RT-31	NA
ACA/CTG127	NA	RT-8	NA	NA
ACA/CTG138	RT-19	NA	NA	NA
ACA/CTG158	RT-22+2	NA	NA	NA
ACA/CTG175	NA	NA	RT-14+2	NA
ACA/CTG247	NA	NA	RT-31	NA
ACA/CTG341	RT-25+2	NA	NA	NA
ACA/CTG345	RT-27+2	NA	NA	NA
ACA/CTG58	NA	RT-6	NA	NA
ACA/CTG59	RT-6	NA	NA	NA
ACA/CTG60	NA	RT-24	NA	NA
ACA/CTG61	NA	NA	NA	RT-22
ACA/CTG64	RT-29+2	NA	NA	NA
ACA/CTT158	NA	NA	NA	RT-6/30
ACA/CTT163	RT-20	NA	NA	NA
ACA/CTT269	NA	NA	RT-3	NA
ACA/CTT341	RT-12	NA	NA	NA
ACA/CTT406	RT-24+2	NA	NA	NA
ACA/CTT62	NA	NA	RT-30+2	NA
ACA/CTT72	RT-12and26	NA	NA	NA
ACC/CAA151	RT-15	NA	NA	NA
ACC/CAA154	NA	NA	RT-2and9	NA
ACC/CAA267	RT-21	NA	NA	NA
ACC/CAA278	RT-2	NA	NA	NA
ACC/CAA94	NA	RT-20	NA	NA
ACC/CAA95	NA	NA	NA	RT-8+2
ACC/CAC120	NA	NA	NA	RT-21
ACC/CAC127	NA	NA	RT-25	NA
ACC/CAC139	NA	NA	NA	RT-24
ACC/CAC143	RT-19	NA	NA	NA
ACC/CAC144	NA	NA	NA	RT-19
ACC/CAC165	NA	NA	NA	RT-19
ACC/CAC167	NA	RT-22	NA	NA
ACC/CAC185	NA	UNA	NA	NA
ACC/CAC188	RT-12and26	NA	NA	NA
ACC/CAC189	NA	RT-12/16	NA	NA
ACC/CAC202	NA	NA	RT-16	NA
ACC/CAC222	NA	NA	RT-20	NA
ACC/CAC227	NA	RT-6	NA	NA
ACC/CAC235	NA	RT-12/16	NA	NA
ACC/CAC265	NA	NA	NA	RT-10
ACC/CAC289	NA	RT-31	NA	NA
ACC/CAC318	NA	NA	RT-30	NA
ACC/CAC322	NA	NA	RT-20	NA
ACC/CAC333	NA	NA	NA	RT-20
ACC/CAC334	RT-20	NA	NA	NA
ACC/CAC337	NA	NA	RT-16	NA
ACC/CAC346	NA	NA	RT-6	NA
ACC/CAC365	RT-7	NA	NA	NA
ACC/CAC398	NA	RT-12/16	NA	NA
ACC/CAC411	NA	RT-19+3	NA	NA
ACC/CAC515	NA	NA	RT-24	NA
ACC/CAC63	NA	RT-17	NA	NA
ACC/CAC72	RT-17	NA	NA	NA
ACC/CAC73	NA	RT-17	NA	NA
ACC/CAG138	RT-11	NA	NA	NA
ACC/CAG139	NA	NA	NA	RT-11
ACC/CAG144	NA	NA	RT-15	NA
ACC/CAG173	NA	NA	UNA	NA
ACC/CAG195	NA	RT-10	NA	NA
ACC/CAG203	NA	NA	RT-10	NA
ACC/CAG239	NA	NA	RT-21	NA
ACC/CAG267	RT-20	NA	NA	NA
ACC/CAG268	NA	NA	NA	RT-20
ACC/CAG435	RT-18+2	NA	NA	NA
ACC/CAT133	NA	NA	NA	RT-9
ACC/CAT203	NA	NA	NA	RT-8
ACC/CAT221	NA	NA	RT-18+2	NA
ACC/CAT224	NA	NA	RT-30	NA
ACC/CAT327	NA	NA	RT-7	NA
ACC/CAT387	NA	NA	NA	RT-2/29
ACC/CAT59	RT-13	NA	NA	NA
ACC/CAT72	RT-14	NA	NA	NA
ACC/CAT73	NA	NA	UNA	NA
ACC/CAT88	NA	NA	RT-19	NA
ACC/CTA132	NA	NA	RT-12	NA
ACC/CTA133	RT-11	NA	NA	NA
ACC/CTA137	NA	NA	NA	RT-9
ACC/CTA141	NA	RT-13	NA	NA
ACC/CTA148	RT-7	NA	NA	NA
ACC/CTA192	NA	RT-2	NA	NA
ACC/CTA247	NA	NA	RT-6	NA
ACC/CTA254	NA	NA	RT-10	NA
ACC/CTA258	NA	NA	RT-21	NA
ACC/CTA294	NA	NA	RT-14	NA
ACC/CTA413	NA	RT-26	NA	NA
ACC/CTA416	NA	RT-26	NA	NA
ACC/CTA454	NA	NA	NA	RT-26
ACC/CTA75	NA	NA	RT-24	NA
ACC/CTA80	NA	RT-19+3	NA	NA
ACC/CTA89	NA	NA	RT-Una13	NA
ACC/CTA90	NA	NA	NA	RT-26
ACC/CTA97	NA	RT-31	NA	NA
ACC/CTC132	NA	NA	RT-12	NA
ACC/CTC133	RT-11	NA	NA	NA
ACC/CTC148	RT-7	NA	NA	NA
ACC/CTC149	NA	RT-7	NA	NA
ACC/CTC154	NA	RT-7	NA	NA
ACC/CTC160	NA	NA	RT-11	NA
ACC/CTC247	NA	NA	RT-6	NA
ACC/CTC254	NA	NA	RT-10	NA
ACC/CTC258	NA	NA	RT-21	NA
ACC/CTC293	NA	NA	RT-14	NA
ACC/CTC388	NA	NA	RT-14+3	NA
ACC/CTC89	NA	NA	RT-Una13	NA
ACC/CTC90	NA	RT-17	NA	NA
ACC/CTG152	NA	NA	RT-11	NA
ACC/CTG159	NA	NA	RT-26	NA
ACC/CTG161	NA	RT-31	NA	NA
ACC/CTG172	NA	NA	RT-13	NA
ACC/CTG173	NA	RT-13	NA	NA
ACC/CTG176	NA	NA	NA	RT-25
ACC/CTG180	NA	NA	NA	RT-21
ACC/CTG259	RT-16	NA	NA	NA
ACC/CTG268	NA	NA	RT-6	NA
ACC/CTG269	NA	NA	RT-13	NA
ACC/CTG353	RT-20	NA	NA	NA
ACC/CTG432	NA	RT-6	NA	NA
ACC/CTG479	NA	NA	NA	RT-14
ACC/CTG480	NA	RT-5	NA	NA
ACC/CTG510	RT-5/31	NA	NA	NA
ACC/CTG96	NA	RT-20	NA	NA
ACC/CTT168	NA	RT-17	NA	NA
ACC/CTT207	NA	NA	NA	RT-16
ACC/CTT215	NA	NA	NA	RT-22
ACC/CTT216	NA	RT-2	NA	NA
ACG/CAA124	NA	NA	RT-1	NA
ACG/CAA190	NA	NA	RT-12	NA
ACG/CAA203	NA	NA	RT-20	NA
ACG/CAA222	RT-29+2	NA	NA	NA
ACG/CAA226	RT-22+2	NA	NA	NA
ACG/CAA233	RT-6	NA	NA	NA
ACG/CAA238	NA	NA	RT-3	NA
ACG/CAA285	NA	RT-27	NA	NA
ACG/CAA358	NA	RT-14	NA	NA
ACG/CAA494	NA	NA	NA	RT-24
ACG/CAC147	NA	NA	RT-14	NA
ACG/CAC151	RT-27	NA	NA	NA
ACG/CAC159	NA	NA	UNA	NA
ACG/CAC206	NA	NA	RT-Una24	NA
ACG/CAC228	NA	NA	RT-2and9	NA
ACG/CAC289	UNA	NA	NA	NA
ACG/CAC342	NA	RT-3	NA	NA
ACG/CAC93	NA	NA	NA	RT-3
ACG/CAG238	RT-19	NA	NA	NA
ACG/CAG251	RT-12and26	NA	NA	NA
ACG/CAG264	NA	NA	NA	RT-16
ACG/CAG278	RT-17	NA	NA	NA
ACG/CAG312	NA	NA	NA	RT-5
ACG/CAG382	RT-9	NA	NA	NA
ACG/CAG415	NA	NA	RT-24	NA
ACG/CAG419	RT-23	NA	NA	NA
ACG/CAG484	NA	NA	UNA	NA
ACG/CAT173	NA	RT-7	NA	NA
ACG/CAT189	NA	NA	NA	RT-29
ACG/CAT243	RT-16+2	NA	NA	NA
ACG/CAT244	NA	RT-12/16	NA	NA
ACG/CAT246	NA	NA	RT-12	NA
ACG/CAT247	NA	RT-12/16	NA	NA
ACG/CAT321	NA	NA	RT-5	NA
ACG/CAT403	NA	NA	NA	RT-25
ACG/CAT55	NA	RT-22	NA	NA
ACG/CAT60	RT-14+2	NA	NA	NA
ACG/CTA156	RT-10	NA	NA	NA
ACG/CTA276	NA	NA	RT-Una12	NA
ACG/CTA325	RT-16+2	NA	NA	NA
ACG/CTA365	RT-3	NA	NA	NA
ACG/CTA455	RT-17	NA	NA	NA
ACG/CTA79	NA	NA	RT-10+2	NA
ACG/CTA84	NA	NA	NA	RT-23
ACG/CTC110	NA	RT-3	NA	NA
ACG/CTC226	NA	NA	RT-16+2	NA
ACG/CTC267	RT-5	NA	NA	NA
ACG/CTC272	NA	NA	RT-5	NA
ACG/CTC356	NA	RT-12/16	NA	NA
ACG/CTC358	RT-16	NA	NA	NA
ACG/CTC366	NA	NA	NA	RT-16+2
ACG/CTC371	NA	NA	RT-16+2	NA
ACG/CTC397	NA	NA	NA	RT-24
ACG/CTC418	NA	RT-24	NA	NA
ACG/CTC58	RT-31	NA	NA	NA
ACG/CTC80	NA	RT-14	NA	NA
ACG/CTC85	NA	NA	RT-19	NA
ACG/CTC98	RT-24+2	NA	NA	NA
ACG/CTC99	NA	RT-24	NA	NA
ACG/CTG124	NA	RT-15	NA	NA
ACG/CTG133	NA	RT-19+3	NA	NA
ACG/CTG148	RT-6	NA	NA	NA
ACG/CTG149	NA	RT-6	NA	NA
ACG/CTG240	NA	RT-10	NA	NA
ACG/CTG298	RT-27	NA	NA	NA
ACG/CTG313	NA	NA	RT-27	NA
ACG/CTG345	RT-6	NA	NA	NA
ACG/CTG346	NA	RT-6	NA	NA
ACG/CTG353	NA	RT-20	NA	NA
ACG/CTG397	NA	NA	RT-19	NA
ACG/CTG435	NA	NA	NA	RT-24
ACG/CTG465	NA	NA	RT-Una8	NA
ACG/CTG505	NA	NA	RT-16	NA
ACG/CTG67	NA	RT-6	NA	NA
ACG/CTG70	NA	NA	RT-27	NA
ACG/CTT188	NA	RT-10	NA	NA
ACG/CTT310	RT-16	NA	NA	NA
ACG/CTT315	NA	NA	NA	RT-16+2
ACG/CTT331	NA	NA	RT-27	NA
ACG/CTT63	NA	NA	RT-27	NA
ACT/CAA111	NA	NA	RT-8	NA
ACT/CAA146	NA	NA	RT-22	NA
ACT/CAA171	RT-27	NA	NA	NA
ACT/CAA186	NA	NA	NA	RT-14
ACT/CAA200	NA	NA	NA	RT-9
ACT/CAA209	NA	NA	RT-2and9	NA
ACT/CAA217	NA	NA	NA	RT-21
ACT/CAA222	NA	NA	NA	RT-9
ACT/CAA235	RT-9	NA	NA	NA
ACT/CAA255	NA	NA	NA	RT-19
ACT/CAA270	NA	RT-8	NA	NA
ACT/CAA337	NA	NA	RT-20	NA
ACT/CAA342	RT-19	NA	NA	NA
ACT/CAA343	NA	NA	NA	UNA
ACT/CAA69	NA	NA	RT-17	NA
ACT/CAA74	NA	NA	NA	RT-3
ACT/CAA79	RT-21	NA	NA	NA
ACT/CAA80	NA	RT-21	NA	NA
ACT/CAA95	NA	NA	RT-22	NA
ACT/CAC142	RT-31+2	NA	NA	NA
ACT/CAC147	RT-19	NA	NA	NA
ACT/CAC151	NA	NA	NA	RT-6/30
ACT/CAC180	NA	NA	NA	RT-6/30
ACT/CAC188	RT-13	NA	NA	NA
ACT/CAC341	NA	RT-14	NA	NA
ACT/CAC62	RT-12and26	NA	NA	NA
ACT/CAC82	NA	RT-13	NA	NA
ACT/CAC83	NA	NA	RT-3+2	NA
ACT/CAC84	NA	NA	NA	RT-3+2
ACT/CAC86	NA	NA	RT-6	NA
ACT/CAC87	NA	NA	NA	RT-6/30
ACT/CAG158	RT-8+3	NA	NA	NA
ACT/CAG173	NA	RT-23	NA	NA
ACT/CAG195	RT-16	NA	NA	NA
ACT/CAG229	NA	RT-14	NA	NA
ACT/CAG237	NA	NA	NA	RT-25
ACT/CAG262	RT-8	NA	NA	NA
ACT/CAG265	NA	NA	RT-2and9	NA
ACT/CAG284	NA	NA	NA	RT-9
ACT/CAG287	NA	NA	NA	RT-2/29
ACT/CAG332	NA	NA	RT-1	NA
ACT/CAG58	NA	NA	RT-23	NA
ACT/CAG74	NA	RT-9	NA	NA
ACT/CAG81	NA	NA	RT-24	NA
ACT/CAG98	NA	NA	RT-18	NA
ACT/CAT128	NA	NA	NA	RT-15
ACT/CAT156	RT-12and26	NA	NA	NA
ACT/CAT178	RT-21	NA	NA	NA
ACT/CAT239	RT-22+2	NA	NA	NA
ACT/CAT260	RT-15	NA	NA	NA
ACT/CAT74	RT-31	NA	NA	NA
ACT/CAT79	NA	NA	NA	RT-20
ACT/CAT98	NA	NA	NA	RT-18
ACT/CTA140	NA	NA	NA	RT-29
ACT/CTA153	NA	NA	NA	RT-20
ACT/CTA167	NA	NA	NA	RT-8
ACT/CTA173	NA	RT-8	NA	NA
ACT/CTA174	RT-8+3	NA	NA	NA
ACT/CTA194	NA	NA	RT-16	NA
ACT/CTA202	NA	NA	NA	UNA
ACT/CTA314	RT-29	NA	NA	NA
ACT/CTA366	RT-16+2	NA	NA	NA
ACT/CTA64	NA	NA	NA	RT-23
ACT/CTA65	NA	NA	NA	UNA
ACT/CTA81	NA	NA	NA	RT-10+2
ACT/CTA89	NA	RT-24	NA	NA
ACT/CTA90	NA	NA	RT-24+2	NA
ACT/CTA97	NA	NA	NA	RT-6/30
ACT/CTA98	NA	NA	RT-6	NA
ACT/CTC121	NA	NA	NA	RT-18
ACT/CTC163	RT-14	NA	NA	NA
ACT/CTC204	NA	RT-20	NA	NA
ACT/CTC219	RT-27	NA	NA	NA
ACT/CTC222	NA	NA	NA	RT-20
ACT/CTC312	RT-12	NA	NA	NA
ACT/CTC536	NA	NA	RT-12	NA
ACT/CTG120	NA	NA	RT-3	NA
ACT/CTG130	NA	NA	RT-7	NA
ACT/CTG133	RT-Una18	NA	NA	NA
ACT/CTG186	NA	NA	RT-20	NA
ACT/CTG197	RT-23	NA	NA	NA
ACT/CTG207	NA	NA	RT-2and9	NA
ACT/CTG235	RT-16	NA	NA	NA
ACT/CTG295	NA	NA	RT-21	NA
ACT/CTG296	NA	NA	NA	RT-23
ACT/CTG310	NA	RT-5	NA	NA
ACT/CTG344	NA	NA	RT-7	NA
ACT/CTG396	RT-17+2	NA	NA	NA
ACT/CTG500	RT-22	NA	NA	NA
ACT/CTG85	UNA	NA	NA	NA
ACT/CTG93	RT-22+2	NA	NA	NA
ACT/CTT109	NA	NA	RT-6	NA
ACT/CTT146	NA	NA	RT-6	NA
ACT/CTT151	RT-21	NA	NA	NA
ACT/CTT153	RT-21	NA	NA	NA
ACT/CTT164	RT-20	NA	NA	NA
ACT/CTT167	RT-14	NA	NA	NA
ACT/CTT177	RT-3+2	NA	NA	NA
ACT/CTT212	RT-14	NA	NA	NA
ACT/CTT266	NA	RT-3	NA	NA
ACT/CTT292	NA	NA	RT-12	NA
ACT/CTT418	RT-13	NA	NA	NA
ACT/CTT427	RT-31	NA	NA	NA
AGC/CAA103	NA	RT-19+3	NA	NA
AGC/CAA177	RT-3	NA	NA	NA
AGC/CAA181	NA	NA	RT-10	NA
AGC/CAA243	NA	NA	RT-10	NA
AGC/CAA91	NA	NA	RT-12	NA
AGC/CAC158	NA	NA	RT-10	NA
AGC/CAC159	NA	NA	RT-Una12	NA
AGC/CAC177	NA	NA	RT-5	NA
AGC/CAC213	NA	NA	RT-24	NA
AGC/CAC245	RT-17	NA	NA	NA
AGC/CAC280	RT-6	NA	NA	NA
AGC/CAC99	NA	RT-6	NA	NA
AGC/CAG112	RT-9	NA	NA	NA
AGC/CAG113	NA	NA	NA	RT-9
AGC/CAG122	NA	NA	RT-22	NA
AGC/CAG123	NA	NA	NA	RT-22
AGC/CAG148	NA	RT-8	NA	NA
AGC/CAG159	NA	NA	RT-16	NA
AGC/CAG168	NA	NA	RT-25	NA
AGC/CAG172	NA	NA	RT-7	NA
AGC/CAG177	NA	RT-9	NA	NA
AGC/CAG352	NA	NA	RT-19+4	NA
AGC/CAG441	NA	NA	RT-24+2	NA
AGC/CAG84	NA	NA	NA	RT-19+2
AGC/CAG86	NA	NA	NA	RT-11
AGC/CAG89	NA	NA	RT-27	NA
AGC/CAT106	RT-25+2	NA	NA	NA
AGC/CAT121	NA	NA	RT-25	NA
AGC/CAT176	RT-22	NA	NA	NA
AGC/CAT210	RT-10	NA	NA	NA
AGC/CAT214	RT-10	NA	NA	NA
AGC/CAT264	NA	NA	RT-7	NA
AGC/CAT321	RT-9	NA	NA	NA
AGC/CAT375	RT-25	NA	NA	NA
AGC/CAT95	RT-3	NA	NA	NA
AGC/CTA151	RT-6	NA	NA	NA
AGC/CTA167	NA	NA	RT-13+2	NA
AGC/CTA169	NA	NA	RT-21	NA
AGC/CTA199	RT-7	NA	NA	NA
AGC/CTA220	NA	NA	NA	RT-20
AGC/CTA295	RT-11	NA	NA	NA
AGC/CTA296	NA	RT-11	NA	NA
AGC/CTA330	RT-17	NA	NA	NA
AGC/CTA339	NA	NA	RT-7	NA
AGC/CTA393	NA	NA	RT-31	NA
AGC/CTA85	NA	NA	RT-18	NA
AGC/CTA88	NA	RT-25	NA	NA
AGC/CTC107	NA	NA	RT-6	NA
AGC/CTC153	NA	NA	RT-2and9	NA
AGC/CTC199	NA	NA	RT-6	NA
AGC/CTC200	NA	NA	NA	RT-6/30
AGC/CTC211	NA	RT-15	NA	NA
AGC/CTC226	NA	NA	NA	RT-24
AGC/CTC280	NA	NA	RT-24+2	NA
AGC/CTC62	NA	NA	RT-23	NA
AGC/CTC78	RT-2	NA	NA	NA
AGC/CTG121	RT-14+2	NA	NA	NA
AGC/CTG155	NA	NA	RT-2and9	NA
AGC/CTG238	NA	NA	UNA	NA
AGC/CTG259	NA	NA	NA	RT-25
AGC/CTG318	NA	NA	RT-30	NA
AGC/CTG76	NA	NA	NA	RT-3
AGC/CTT101	RT-31+2	NA	NA	NA
AGC/CTT108	NA	NA	NA	RT-23
AGC/CTT124	RT-14	NA	NA	NA
AGC/CTT234	NA	NA	NA	RT-22
AGC/CTT261	RT-24	NA	NA	NA
AGC/CTT263	NA	NA	NA	RT-2/29
AGC/CTT289	NA	RT-31	NA	NA
AGC/CTT301	NA	NA	RT-14	NA
AGC/CTT331	RT-14	NA	NA	NA
AGC/CTT388	RT-Una18	NA	NA	NA
AGC/CTT90	RT-14	NA	NA	NA
AGG/CAA106	NA	RT-27	NA	NA
AGG/CAA116	NA	NA	RT-24	NA
AGG/CAA265	NA	NA	RT-19	NA
AGG/CAA85	NA	NA	NA	RT-21
AGG/CAA86	RT-21	NA	NA	NA
AGG/CAC148	NA	NA	NA	RT-12
AGG/CAC164	NA	NA	RT-23	NA
AGG/CAC166	NA	RT-8	NA	NA
AGG/CAC173	RT-24+2	NA	NA	NA
AGG/CAC194	NA	NA	RT-12	NA
AGG/CAC244	NA	NA	RT-5/31	NA
AGG/CAC335	RT-3	NA	NA	NA
AGG/CAC355	RT-18+2	NA	NA	NA
AGG/CAC87	RT-2	NA	NA	NA
AGG/CAC88	NA	RT-7	NA	NA
AGG/CAG110	NA	NA	NA	RT-16
AGG/CAG112	NA	NA	NA	RT-19
AGG/CAG116	NA	NA	RT-20	NA
AGG/CAG117	UNA	NA	NA	NA
AGG/CAG130	NA	RT-27	NA	NA
AGG/CAG132	NA	NA	RT-17	NA
AGG/CAG143	NA	RT-22	NA	NA
AGG/CAG176	NA	NA	RT-27	NA
AGG/CAG193	NA	NA	RT-6	NA
AGG/CAG194	NA	RT-6	NA	NA
AGG/CAG200	RT-17	NA	NA	NA
AGG/CAG205	NA	RT-7	NA	NA
AGG/CAG209	NA	NA	RT-7	NA
AGG/CAG70	NA	NA	RT-31	NA
AGG/CAG71	NA	NA	RT-7	NA
AGG/CAG72	NA	RT-9	NA	NA
AGG/CAG82	NA	NA	RT-27	NA
AGG/CAG83	NA	RT-27	NA	NA
AGG/CAT122	NA	RT-2	NA	NA
AGG/CAT161	NA	RT-7	NA	NA
AGG/CAT184	NA	NA	RT-29	NA
AGG/CAT188	NA	NA	RT-20	NA
AGG/CAT218	NA	NA	RT-17	NA
AGG/CAT235	NA	RT-24	NA	NA
AGG/CAT252	NA	NA	RT-11	NA
AGG/CAT82	RT-1+2	NA	NA	NA
AGG/CAT88	RT-31	NA	NA	NA
AGG/CTA109	NA	RT-22	NA	NA
AGG/CTA120	NA	NA	NA	UNA
AGG/CTA183	NA	RT-30	NA	NA
AGG/CTA184	NA	NA	RT-30	NA
AGG/CTA196	NA	NA	RT-30	NA
AGG/CTA421	NA	NA	RT-7	NA
AGG/CTC118	NA	NA	RT-2and9	NA
AGG/CTC140	NA	NA	NA	RT-6/30
AGG/CTC169	RT-12and26	NA	NA	NA
AGG/CTC189	NA	RT-14	NA	NA
AGG/CTC216	NA	NA	NA	RT-25
AGG/CTC231	NA	NA	NA	RT-2/29
AGG/CTC247	NA	RT-2	NA	NA
AGG/CTC326	RT-16+2	NA	NA	NA
AGG/CTC77	NA	RT-25	NA	NA
AGG/CTC83	NA	RT-25	NA	NA
AGG/CTG137	RT-27	NA	NA	NA
AGG/CTG184	NA	RT-1	NA	NA
AGG/CTG220	RT-30	NA	NA	NA
AGG/CTG249	NA	NA	NA	RT-12
AGG/CTG439	RT-6	NA	NA	NA
AGG/CTG98	NA	NA	NA	RT-27/31
AGG/CTT72	NA	NA	RT-18	NA
ALB2	NA	NA	RT-19+3	NA
ATP1A1B	RT-12	NA	RT-12	NA
ATP1A1C	RT-12	NA	NA	NA
ATP1A2	RT-23	NA	RT-23	NA
ATP1A3/i	NA	NA	RT-27	NA
ATP1A3/ii	RT-31	NA	NA	NA
ATP1AB/ii	NA	NA	RT-16	NA
ATP1B1A	RT-6	NA	UNA	NA
ATP1B1B/i	RT-16+2	NA	RT-12	NA
ATP1B1B/ii	RT-12	NA	UNA	NA
ATP1B2	RT-9	NA	RT-2and9	NA
ATP1B3A	RT-13	NA	UNA	NA
ATP1B3B	RT-7	NA	NA	NA
BHMS117B	RT-10	RT-10	RT-10	RT-10
BHMS124/i	RT-7+2	RT-7	NA	UNA
BHMS124/ii	RT-15	NA	NA	NA
BHMS129	RT-31	NA	NA	NA
BHMS145	NA	RT-8	NA	NA
BHMS159	NA	NA	NA	RT-27/31
BHMS164	UNA	NA	UNA	NA
BHMS176	NA	NA	RT-6	NA
BHMS184A	NA	RT-9	NA	RT-9
BHMS185	RT-3+2	NA	NA	NA
BHMS188	NA	RT-9	NA	NA
BHMS205/i	NA	RT-20	NA	RT-20
BHMS205/ii	RT-14	NA	RT-14	NA
BHMS206	RT-3	NA	RT-3	NA
BHMS211	RT-2	NA	RT-2and9	NA
BHMS212	RT-27	RT-27	NA	RT-27/31
BHMS219/i	RT-12	NA	RT-12	NA
BHMS219/ii	RT-16+2	NA	RT-16	NA
BHMS221A	NA	RT-1	NA	NA
BHMS230	NA	RT-23	NA	RT-23
BHMS234	RT-31+2	NA	RT-31	NA
BHMS238	RT-24+2	RT-24	RT-24	RT-24
BHMS250	NA	RT-25	NA	RT-25
BHMS252	NA	RT-12/16	NA	NA
BHMS253	NA	UNA	NA	UNA
BHMS254/i	RT-27	NA	NA	NA
BHMS254/ii	RT-31	RT-31	RT-31	RT-27/31
BHMS267.1	NA	RT-3	NA	RT-3
BHMS281	NA	RT-14	NA	RT-14
BHMS321	RT-5	NA	NA	NA
BHMS322	RT-17+2	NA	RT-17	NA
BHMS323	NA	UNA	NA	NA
BHMS328	NA	RT-22	NA	RT-22
BHMS331	RT-8+2	NA	RT-8	NA
BHMS337	NA	NA	NA	RT-10
BHMS339	NA	RT-15	NA	RT-15
BHMS347B/i	NA	RT-7	NA	NA
BHMS347B/ii	NA	UNA	NA	UNA
BHMS349	NA	NA	NA	RT-19
BHMS356	NA	RT-10	RT-10	RT-10
BHMS373	NA	RT-20	NA	NA
BHMS377	NA	RT-24	NA	RT-24
BHMS384	RT-11+2	NA	UNA	NA
BHMS411	RT-13	NA	NA	NA
BHMS415	NA	RT-8	NA	NA
BHMS418	NA	RT-30	NA	RT-6/30
BHMS422A	NA	RT-22	NA	RT-22
BHMS423	NA	RT-8	NA	RT-8
BHMS425	RT-6	RT-6	NA	RT-6/30
BHMS426	RT-8+2	RT-8	RT-8	NA
BHMS429	RT-3	NA	RT-3	NA
BHMS431	RT-25+2	NA	RT-25	NA
BHMS437	RT-20	NA	NA	NA
BHMS448	NA	NA	NA	RT-27/31
BHMS486	RT-25	RT-25	NA	RT-25
BHMS7.001	NA	NA	NA	RT-1
BHMS7.005/i	RT-12and26	RT-26	RT-26	RT-26
BHMS7.005/ii	UNA	NA	NA	NA
BHMS7.015	RT-29	NA	NA	RT-29
BX073647/i	NA	RT-17	RT-17	RT-17
BX073647/ii	RT-22+2	RT-22	RT-22	RT-22
BX073867	RT-27	RT-27	RT-27	RT-27/31
BX073974	RT-21	RT-21	RT-21	RT-21
BX075694/i	RT-17	NA	RT-17	RT-17
BX076085	RT-1	RT-1	NA	RT-1
BX076758	RT-7+2	RT-7	RT-7	NA
BX077780	RT-24+2	NA	RT-24+2	RT-24+2
BX079862/i	RT-30	RT-30	RT-30	RT-6/30
BX080247	NA	RT-14	RT-14	RT-14
BX080510	RT-3+2	RT-3+2	RT-3	RT-3
BX082639	RT-21	RT-21	NA	RT-21
BX084427	RT-12	RT-12/16	RT-12	RT-12
BX084966	RT-3	RT-3	RT-3	RT-3
BX087219	RT-24+2	RT-24	RT-24	RT-24
BX087664/i	NA	NA	NA	RT-2/29
BX087664/ii	RT-29	RT-29	NA	NA
BX296674/i	RT-24+2	RT-24	RT-24	RT-24
BX296674/ii	NA	NA	RT-2and9	RT-9
BX298853	RT-19	UNA	RT-19	RT-19
BX299451	RT-8	NA	NA	RT-8
BX301679/i	RT-29	NA	RT-29	RT-29
BX302949	NA	RT-21	RT-21+2	RT-21
BX303525	RT-10	RT-10	RT-10	RT-10
BX303903	RT-16+2	RT-12/16	NA	RT-16+3
BX305657	RT-12	NA	RT-12	NA
BX305863	RT-17	RT-17	RT-17	RT-17
BX307443	RT-23+2	RT-23+3	RT-23+2	RT-23
BX309199	RT-21	RT-21	RT-21	RT-21
BX309396	RT-6	NA	NA	NA
BX310634	RT-21	RT-21	RT-21+3	NA
BX311224	RT-9	NA	RT-2and9	RT-9
BX311884/i	RT-29	RT-29	NA	NA
BX313262/i	RT-27	RT-27	RT-27	NA
BX313262/ii	NA	NA	RT-27	NA
BX313739/i	RT-11	RT-11	RT-11	RT-11
BX313739/ii	RT-11+2	NA	NA	NA
BX317661/i	RT-3	RT-3	RT-3	RT-3
BX317661/ii	NA	RT-25	NA	RT-25
BX318599/i	RT-31+2	RT-31	RT-31	RT-27/31
BX318599/ii	NA	RT-5	NA	RT-5
BX319197	RT-22+2	RT-22	RT-22	RT-22
BX319411/i	RT-14	RT-20	RT-14+2	NA
BX319411/ii	NA	RT-14+2	RT-14+2	NA
BX320910	NA	NA	RT-3	RT-3
BX321659/i	RT-31	RT-27	RT-27	RT-27/31
BX321659/ii	RT-27	RT-31	RT-27	RT-27/31
BX342964/i	RT-12	RT-12/16	NA	RT-12
BX342964/ii	RT-16+2	RT-12/16	NA	RT-16+3
BX856652	RT-16+2	RT-12/16	NA	RT-16
BX856652/i	NA	RT-12/16	RT-12	RT-16
BX856652/ii	RT-16+2	NA	NA	NA
BX857349	RT-8+2	NA	RT-8	NA
BX859491/i	RT-14	NA	RT-20	RT-20
BX859491/ii	NA	NA	RT-14	RT-14
BX860095	NA	RT-22	RT-22	RT-22
BX860240/i	RT-12and26	NA	NA	RT-26
BX860240/ii	RT-26	NA	NA	NA
BX861315	RT-30	RT-30	RT-30	RT-6/30
BX861650/i	NA	NA	RT-2and9	RT-2/29
BX863380	RT-27+2	RT-27	RT-27	RT-27/31
BX863453	RT-19	NA	RT-19	NA
BX863758	RT-21	RT-21	RT-21	RT-21
BX864000/i	NA	NA	RT-2and9	NA
BX865193	NA	NA	NA	RT-23
BX865962/i	RT-8+2	RT-8	RT-8	RT-8
BX865962/ii	NA	RT-8	NA	NA
BX866010	RT-29+2	RT-29	RT-29	RT-29
BX866899	NA	NA	RT-12	NA
BX867151/i	RT-10	RT-10	RT-10	RT-10
BX867151/ii	RT-18+2	NA	RT-18	NA
BX867246	RT-10	RT-10	RT-10	RT-10
BX867287	RT-7	RT-7	RT-7	RT-7
BX867319	RT-11	RT-11	RT-11	RT-11
BX867838	RT-16	NA	RT-16	RT-16
BX868221/i	RT-15	RT-15	NA	NA
BX868221/ii	RT-7+2	NA	NA	NA
BX870052/i	RT-23	NA	RT-23	RT-23
BX870052/ii	NA	RT-13	RT-13	RT-13
BX871195/i	RT-6	RT-6	UNA	NA
BX871195/ii	RT-30	NA	RT-30+2	NA
BX873238	RT-16	NA	RT-16+2	RT-16+2
BX873441/i	NA	RT-9	RT-20	NA
BX873441/ii	RT-9	RT-9	RT-2and9	NA
BX873975	RT-14	NA	RT-14+2	NA
BX879524/i	RT-16+2	RT-12/16	UNA	NA
BX879524/ii	NA	RT-12/16	RT-16	NA
BX881655/i	NA	RT-25	RT-25	RT-25
BX881655/ii	NA	NA	RT-14	NA
BX882100	NA	RT-20	RT-20+2	RT-20
BX883807/i	RT-14	RT-20	NA	NA
BX883807/ii	NA	RT-14+2	RT-14+3	NA
BX883807/iii	RT-14	NA	RT-14+2	NA
BX885263/i	RT-29	RT-29	UNA	UNA
BX885263/ii	RT-2	NA	UNA	NA
BX885490/i	RT-27	RT-27	RT-27	NA
BX887563/i	RT-15+2	RT-15	RT-15	RT-15
BX888097	NA	RT-5	RT-5/31	NA
BX888425/i	NA	UNA	RT-18+2	UNA
BX888425/ii	UNA	RT-18	RT-10+3	NA
BX888425/iii	RT-18+2	RT-10	NA	RT-10+2
BX889738	RT-10	NA	RT-10	RT-10
BX890355/i	RT-9	RT-2	RT-2and9	RT-2/29
BX890355/ii	RT-2	RT-9	RT-2and9	RT-9
BX910798	RT-5	NA	RT-5	RT-5
BX913059	RT-5	NA	RT-5	RT-5
C135T_6-2	RT-Una16	NA	NA	NA
CA039640/i	RT-18+2	NA	NA	RT-10+2
CA039640/ii	RT-10	NA	NA	NA
CA045004	RT-7+2	RT-7	RT-7	RT-7
CA052244	RT-12and26	NA	RT-26	NA
CA057924	RT-7+2	RT-7	RT-7	NA
CA058586	RT-19	RT-19+3	RT-19	RT-19
CA060381	RT-8+2	RT-8	RT-8	RT-8
CA061336	RT-5	RT-5	RT-5	RT-5
CA061915	RT-21	RT-21	RT-21	RT-21
CA341677	RT-2	NA	RT-2and9	NA
CA344270	RT-12	RT-12/16	RT-12	RT-12
CA345149	RT-16+2	RT-12/16	RT-16	RT-16
CA345680	RT-2	RT-2	RT-2and9	RT-2/29
CA346402	NA	NA	RT-3	RT-3
CA347214	RT-11	RT-11	RT-11	RT-11
CA348861	RT-14	NA	RT-14+3	NA
CA349039/i	RT-12	RT-12/16	RT-12	RT-12
CA349039/ii	NA	NA	RT-16	NA
CA349040	RT-31	NA	RT-31	RT-27/31
CA349175	RT-9	NA	RT-2and9	RT-9
CA350064	RT-13	RT-13	RT-13+2	NA
CA357130	RT-17	RT-17	RT-17	NA
CA358173/i	RT-2	RT-29	RT-29	NA
CA358173/ii	RT-29	RT-2	RT-2and9	NA
CA358745	RT-8+2	RT-8	RT-8	RT-8
CA359407	RT-6	RT-6	RT-6	RT-6/30
CA359625	RT-5	RT-5	RT-5	RT-5
CA361411	RT-5	NA	NA	RT-5
CA361991/i	UNA	RT-29	RT-2and9	RT-29
CA361991/ii	RT-2	RT-2	NA	UNA
CA361991/iii	NA	NA	NA	RT-29
CA362622/i	NA	RT-17	NA	RT-17
CA362622/ii	NA	RT-17	NA	RT-17
CA364516	RT-18+2	RT-10	RT-18+2	RT-18
CA365390	NA	NA	RT-Una24	NA
CA366526	RT-10	RT-10	RT-10	RT-10
CA366869	RT-21	RT-21	NA	RT-21
CA367445	NA	RT-22	NA	RT-22
CA367675	RT-29	RT-29	RT-29	RT-29
CA368402/i	RT-31	NA	RT-31	NA
CA368402/ii	RT-27	NA	RT-27	NA
CA368462/i	RT-17	NA	RT-17	RT-17
CA369467	RT-20	RT-20	RT-20+2	RT-20+2
CA371653/i	RT-12	RT-12/16	NA	NA
CA371653/ii	RT-16+2	RT-12/16	NA	NA
CA372906	RT-20	NA	RT-20	RT-20
CA374878	RT-27+2	RT-27	RT-27	RT-27/31
CA375845	RT-27	NA	RT-27	RT-27/31
CA376300/i	RT-2	RT-2	NA	NA
CA376300/ii	NA	RT-9	NA	RT-9
CA378164/i	NA	RT-3	RT-25	NA
CA378164/ii	RT-3	NA	RT-3	NA
CA383830/i	RT-16+2	RT-12/16	RT-12	RT-12
CA383830/ii	RT-16+2	RT-12/16	RT-12	RT-16
CA388551/i	RT-16+2	RT-12/16	NA	NA
CA388551/ii	RT-12	RT-12/16	NA	NA
CB496743	RT-23	RT-23	UNA	RT-23
CB497405	RT-9	RT-9	RT-2and9	RT-9
CB506726	RT-12and26	RT-26	RT-26	NA
CL10212	RT-5/31	NA	UNA	NA
CL10332	NA	RT-18	NA	RT-18
CL11428/i	RT-29	NA	NA	RT-2/29
CL11428/ii	RT-2	NA	NA	NA
CL15589/i	RT-3	RT-3	RT-3	RT-3
CL15589/ii	NA	RT-25	RT-25	RT-25
CL15841/i	RT-8+3	RT-8	RT-8	RT-8
CL16548	RT-6	RT-6	RT-6	RT-6/30
CL16550	NA	RT-1	RT-1	RT-1
CL16851	RT-5	RT-5	NA	RT-5
CL17236/i	RT-14	RT-14+2	NA	RT-14
CL17236/ii	NA	RT-20	NA	RT-20
CL17363	RT-6	NA	UNA	NA
CL25555/i	NA	RT-2	RT-2and9	RT-2/29
CL25555/ii	RT-2	NA	RT-2and9	NA
CL47450	RT-14	NA	RT-14	RT-14
CL67680	RT-7+2	RT-7	RT-7	NA
CL7820	NA	NA	NA	RT-27/31
CL8708	RT-5/31	RT-5	RT-5/31	RT-5
CL8986	NA	NA	RT-6	RT-6/30
Clock	RT-8+2	RT-8	RT-8	NA
CNE2-17	RT-16+2	NA	NA	NA
Cocl3LAV	RT-6	NA	NA	NA
CR363293	RT-10	RT-10	RT-10	RT-10
CR365462	NA	RT-23	RT-23	RT-23
CR366058	RT-9	RT-9	RT-2and9	RT-9
CR371139	RT-23+2	RT-23+3	RT-23+2	RT-23
CR372971	RT-20	NA	RT-20+2	RT-20+2
CR373404	RT-13	RT-13	RT-13	RT-13
CR374305	RT-3+2	NA	RT-3	NA
CR374716	RT-5	RT-5	RT-5	NA
CR375500/i	RT-12and26	NA	RT-26	RT-26
CR375500/ii	RT-26	NA	NA	NA
Cry5	NA	RT-9	RT-2and9	RT-9
Cyp1A2	NA	NA	RT-10	NA
E2TUF	NA	RT-19+3	NA	UNA
FGF6	RT-27+2	NA	NA	RT-27/31
FGF6/ii	NA	RT-6	NA	NA
GDH1	NA	NA	RT-17	NA
GH1(DIAS)	RT-9	NA	RT-2and9	NA
GH1(INRA)	RT-9	NA	RT-2and9	NA
Ghrelin	RT-29+2	RT-29	NA	RT-29
GnRH-3A	RT-30	RT-30	RT-30	RT-6/30
GnRH-3B	NA	NA	RT-6	NA
GS01	RT-24	NA	NA	NA
GS02/i	RT-23	NA	RT-23	NA
GS02/ii	RT-13	NA	RT-13	NA
GS03	RT-8+2	RT-8	RT-8	RT-8
GS04	RT-13	NA	RT-13	NA
HoxA11b/i	NA	NA	RT-27	RT-27/31
HoxA2b/i	NA	NA	NA	RT-27/31
HoxA2b/ii	RT-31	NA	NA	NA
HoxA4a/i	RT-16	NA	NA	NA
HoxA4a/ii	NA	RT-3+2	NA	RT-3
HoxB4a/i	NA	NA	NA	RT-2/29
HoxB4a/ii	RT-9	NA	NA	RT-9
HoxB5b/i	NA	RT-17	NA	NA
HoxB5b/ii	RT-22+2	NA	NA	NA
HoxC4a/i	RT-21	NA	NA	NA
HoxC4b/ii	RT-29+2	NA	RT-29	NA
HoxC6b/i	RT-12and26	NA	NA	NA
HoxC6b/ii	RT-29+2	NA	NA	RT-29
HoxC9b/i	RT-12and26	NA	RT-12	NA
HoxD10a/i	RT-31	NA	NA	NA
HoxD4a/i	NA	NA	RT-31	RT-27/31
HoxD9a/i	RT-31	RT-31	NA	NA
HoxD9a/ii	NA	RT-31	RT-5/31	NA
hsc71	NA	NA	NA	RT-9
Hsp70A	RT-9	NA	RT-2and9	NA
Hsp70A-0708	RT-9	NA	RT-2and9	NA
Hsp70A-1112	NA	NA	RT-2and9	NA
IFG1/ii	RT-15	NA	RT-15	RT-7
IGF1	NA	RT-15	NA	NA
IGF2/i	RT-27	NA	NA	NA
IgH	RT-2	NA	NA	NA
IgM/i	RT-9	NA	NA	NA
IgM/ii	RT-2	NA	NA	NA
IL1B	RT-10	NA	NA	NA
mIDHP-2*	NA	NA	RT-27	NA
MRF4/i	RT-15	RT-15	RT-15	RT-15
Mstn1	RT-5	NA	NA	NA
Myf3	NA	NA	RT-18+2	NA
Myf5	RT-15	RT-15	RT-15	RT-15
MYOD/i	RT-10	NA	NA	NA
MYOD/ii	RT-18+2	NA	NA	NA
Myostatin1	RT-5	NA	NA	NA
Myostatin2	NA	NA	RT-19	NA
Myostatin3	RT-15+3	NA	NA	NA
Myostatin4	NA	NA	RT-7	NA
Myostatin5	RT-25	NA	RT-25	NA
Myostatin6	RT-27	NA	RT-27	NA
NRAMP-B	RT-12and26	NA	NA	NA
Ocl1UW	RT-11	RT-11	RT-11	RT-11
Ocl2UW	NA	RT-27	NA	NA
Ocl3UW	RT-13	NA	RT-13	NA
Ocl4UW	NA	RT-13	NA	RT-13
Ocl8UW	RT-19	NA	RT-19	NA
Ogo1UW	NA	RT-3	NA	RT-3
Ogo2UW/i	RT-3	RT-25	RT-3	RT-25
Ogo2UW/ii	NA	NA	RT-25	NA
Ogo3UW	NA	RT-8	RT-8+2	RT-8+2
Ogo4UW	NA	RT-7	RT-7	NA
Ogo7UW/i	RT-9	NA	RT-2and9	NA
Ogo8UW	NA	RT-8+2	RT-8	RT-8
Omi100TUF	RT-20	RT-20	RT-20	RT-9
Omi102TUF	RT-16	NA	RT-16+2	NA
Omi104TUF	RT-29+2	NA	RT-29	RT-29
Omi105TUF	NA	RT-27	NA	NA
Omi105TUF/i	RT-31	NA	NA	NA
Omi105TUF/ii	RT-27	NA	RT-31	NA
Omi106TUF	NA	RT-21	NA	RT-21
Omi111TUF	NA	NA	RT-29	RT-29
Omi120TUF	RT-2	NA	NA	NA
Omi126TUF	NA	RT-22	NA	RT-22
Omi134TUF	RT-8+2	RT-8	RT-8	RT-8
Omi139TUF	UNA	NA	UNA	RT-27/31
Omi155TUF	RT-20	NA	RT-20	NA
Omi155TUF/i	NA	NA	NA	RT-12
Omi155TUF/ii	NA	RT-12/16	NA	RT-16
Omi156TUF/i	RT-31	RT-27	NA	NA
Omi156TUF/ii	RT-27	NA	RT-31	NA
Omi159TUF	NA	NA	NA	RT-6/30
Omi161TUF	NA	RT-3+2	NA	RT-3
Omi162TUF	RT-23	NA	NA	NA
Omi164TUF	NA	NA	NA	UNA
Omi164TUF/i	RT-29	NA	RT-29	NA
Omi164TUF/ii	RT-2	NA	NA	NA
Omi165TUF	NA	NA	RT-14+2	NA
Omi166TUF	NA	NA	RT-29	RT-29
Omi167TUF	RT-29	NA	NA	NA
Omi169TUF	RT-24	NA	RT-24	NA
Omi171TUF	RT-22+2	RT-22	RT-22	RT-22
Omi173TUF	NA	NA	NA	RT-12
Omi173TUF/i	RT-16+2	NA	RT-12	NA
Omi173TUF/ii	RT-16+2	NA	RT-16	NA
Omi174TUF	RT-19	RT-19+3	RT-19	RT-19
Omi175TUF/i	NA	RT-31	NA	RT-27/31
Omi175TUF/ii	NA	NA	NA	RT-27/31
Omi176TUF	NA	NA	RT-7	NA
Omi182TUF	NA	NA	RT-15	NA
Omi184TUF	NA	RT-15	NA	RT-15
Omi186TUF	RT-21	NA	RT-21	RT-21
Omi187TUF	RT-18	RT-18	NA	RT-18
Omi197TUF	NA	RT-19+3	RT-19	RT-19
Omi205TUF/i	RT-29	NA	NA	NA
Omi205TUF/ii	NA	NA	RT-29	NA
Omi208TUF	NA	RT-1	NA	NA
Omi20TUF	RT-22+2	NA	RT-22	RT-22
Omi210TUF/i	NA	RT-31	NA	RT-27/31
Omi210TUF/ii	NA	RT-27	NA	NA
Omi24TUF	NA	NA	NA	RT-27/31
Omi33TUF/i	RT-11	NA	NA	NA
Omi33TUF/ii	RT-11+2	NA	RT-11	NA
Omi34TUF	NA	NA	RT-1	NA
Omi46TUF	NA	NA	RT-10	NA
Omi48TUF	RT-25	RT-25	RT-25	NA
Omi51TUF	NA	NA	NA	RT-13
Omi51TUF/i	RT-13	NA	RT-13	NA
Omi51TUF/ii	NA	NA	RT-23	NA
Omi56TUF	NA	RT-27	RT-27	RT-27/31
Omi62TUF	RT-19	RT-19+3	RT-19	RT-19
Omi65TUF	RT-22+2	NA	RT-22	NA
Omi66TUF	RT-12and26	RT-26	RT-26	RT-26
Omi67TUF	RT-24	NA	NA	NA
Omi68TUF	NA	NA	RT-16	RT-16
Omi69TUF	RT-11	RT-11	RT-11	RT-11
Omi75TUF	NA	RT-10	NA	NA
Omi84TUF	NA	RT-5	NA	UNA
Omi87TUF	NA	NA	RT-18	RT-18
Omi90TUF	NA	RT-20	NA	RT-20
Omi96TUF/i	NA	RT-19+3	NA	RT-19
Omi96TUF/ii	NA	RT-31	NA	NA
Omi98TUF	NA	RT-10	RT-10	RT-10
OMM1002	RT-9	NA	NA	NA
OMM1005	NA	NA	RT-6	NA
OMM1008	RT-19	NA	RT-19	NA
OMM1009	RT-8+2	NA	RT-8	NA
OMM1012	NA	RT-7	NA	RT-7
OMM1013	RT-16+2	NA	RT-16	RT-16
OMM1015	NA	RT-26	NA	RT-26
OMM1019	RT-30	NA	RT-30	RT-6/30
OMM1020	NA	RT-13	UNA	RT-13
OMM1023	RT-22+2	RT-22	RT-22	RT-22
OMM1025	RT-19	NA	RT-19	NA
OMM1032	NA	NA	RT-5	RT-5
OMM1036	RT-15	RT-15	RT-15	RT-15
OMM1037	RT-2	NA	NA	NA
OMM1038	RT-3+2	NA	RT-3	NA
OMM1039	NA	NA	RT-27	NA
OMM1044	RT-20	NA	NA	NA
OMM1045	RT-24	NA	RT-24	NA
OMM1046	RT-6	RT-6	RT-6	RT-6/30
OMM1051	RT-15	NA	RT-15	RT-15
OMM1053	RT-31+2	NA	RT-31	NA
OMM1054	RT-25	NA	RT-25	NA
OMM1055	RT-23	NA	RT-23	NA
OMM1058	RT-31	RT-31	RT-31	RT-27/31
OMM1059	NA	RT-21	NA	NA
OMM1064/i	RT-29	NA	RT-2and9	NA
OMM1064/ii	RT-2	NA	RT-29	NA
OMM1066	NA	RT-12/16	NA	UNA
OMM1068	RT-20+2	NA	RT-20	NA
OMM1075	RT-8+3	NA	UNA	NA
OMM1076	RT-17	RT-17	RT-17	RT-17
OMM1077	RT-7+2	RT-7	NA	NA
OMM1078	RT-31	RT-31	RT-31	RT-27/31
OMM1080	RT-31+2	NA	RT-31	RT-27/31
OMM1082	RT-6	RT-6	RT-6	RT-6/30
OMM1083	RT-31	NA	RT-31	NA
OMM1084	RT-11	NA	RT-11	NA
OMM1086	UNA	NA	UNA	NA
OMM1087	RT-7	NA	RT-7	NA
OMM1088	RT-16+2	NA	NA	RT-16
OMM1089	RT-21	RT-21	RT-21	RT-21
OMM1090	RT-17	RT-17	UNA	RT-17
OMM1096	RT-9	RT-9	RT-2and9	RT-9
OMM1097	RT-23+2	NA	RT-23	NA
OMM1101	RT-16	NA	RT-16	NA
OMM1104	NA	RT-5	RT-5	RT-5
OMM1105	RT-24+2	NA	RT-24	NA
OMM1108	RT-27	RT-27	RT-27	RT-27/31
OMM1117	RT-17	NA	RT-17	NA
OMM1120	RT-20	NA	RT-20	NA
OMM1122/i	RT-31	NA	NA	NA
OMM1122/ii	RT-27	NA	NA	NA
OMM1134/i	RT-14	NA	RT-14	NA
OMM1134/ii	NA	RT-20	RT-20	RT-20
OMM1135	RT-17+2	NA	RT-17	NA
OMM1148	RT-12	NA	RT-12	NA
OMM1150	UNA	NA	RT-22	NA
OMM1151	NA	NA	NA	RT-6/30
OMM1152	RT-6	NA	RT-6	NA
OMM1155	RT-12and26	NA	RT-12	NA
OMM1156	NA	NA	RT-16	NA
OMM1157	RT-10	NA	RT-10	NA
OMM1158	RT-12	NA	RT-12	NA
OMM1159	RT-18	NA	RT-18	RT-18
OMM1160	NA	NA	RT-20	NA
OMM1161	NA	RT-9	NA	NA
OMM1162	NA	RT-29	NA	RT-29
OMM1164/i	RT-7+2	NA	RT-7	NA
OMM1164/ii	RT-15	NA	RT-15	NA
OMM1166	NA	RT-15	NA	NA
OMM1167/i	NA	RT-12/16	NA	UNA
OMM1167/ii	NA	RT-12/16	NA	NA
OMM1168	RT-12and26	RT-12/16	RT-12	NA
OMM1170	RT-24+2	RT-24	RT-24	RT-24
OMM1172	RT-11	RT-11	RT-11	RT-11
OMM1174	NA	NA	RT-20	NA
OMM1175	RT-15	RT-15	RT-15	RT-15
OMM1178	RT-23	NA	RT-23	NA
OMM1179	RT-10	RT-10	RT-10	RT-10
OMM1181	RT-20	RT-20	NA	RT-20
OMM1184	NA	RT-30	NA	RT-6/30
OMM1184/i	NA	NA	RT-6	NA
OMM1184/ii	NA	NA	RT-6	NA
OMM1186	RT-30	RT-30	RT-30	RT-6/30
OMM1192	RT-9	RT-9	RT-2and9	RT-9
OMM1193	NA	RT-25	NA	RT-25
OMM1195/i	RT-8	NA	NA	NA
OMM1195/ii	RT-8	NA	RT-8	NA
OMM1196	NA	NA	NA	RT-15
OMM1197/i	NA	RT-10	RT-10+3	NA
OMM1197/ii	RT-10	RT-18	UNA	UNA
OMM1197/iii	NA	NA	RT-18+3	NA
OMM1198	NA	NA	RT-27	NA
OMM1200	RT-29	NA	NA	NA
OMM1201	NA	NA	RT-29	RT-29
OMM1204	RT-10	NA	RT-10	RT-10
OMM1205	NA	NA	RT-6	RT-6/30
OMM1206	NA	NA	NA	RT-2/29
OMM1207	RT-23	RT-23	RT-23	RT-23
OMM1209	RT-11	RT-11	RT-11	RT-11
OMM1211	RT-24	RT-24	RT-24	RT-24
OMM1213	RT-10	RT-10	NA	RT-10
OMM1214	RT-10	RT-10	NA	RT-10
OMM1216	NA	RT-13	RT-13	RT-13
OMM1217	UNA	NA	NA	NA
OMM1217/i	NA	NA	NA	RT-29
OMM1217/ii	NA	NA	NA	RT-2/29
OMM1218/i	RT-2	NA	NA	RT-2/29
OMM1218/ii	RT-9	RT-9	RT-2and9	NA
OMM1220	RT-7+2	RT-7	RT-7	RT-7
OMM1221	NA	RT-22	RT-22	RT-22
OMM1222/i	NA	NA	NA	RT-7
OMM1222/ii	NA	NA	NA	RT-15
OMM1223	RT-19	RT-19+3	RT-19	NA
OMM1228	RT-27+2	RT-27	RT-27	RT-27/31
OMM1230	NA	RT-3+2	RT-3	RT-3
OMM1231	NA	RT-6	NA	NA
OMM1232	NA	RT-2	NA	RT-2/29
OMM1235	RT-27	NA	NA	NA
OMM1236	RT-12	NA	RT-12	NA
OMM1237	NA	RT-10	NA	RT-10
OMM1238	NA	RT-30	RT-30	RT-6/30
OMM1241	NA	RT-14	RT-14	NA
OMM1257	NA	UNA	RT-20+2	RT-20+2
OMM1258/i	RT-9	NA	RT-2and9	RT-2/29
OMM1258/ii	RT-2	RT-2	RT-2and9	RT-9
OMM1260	NA	RT-15	NA	RT-15
OMM1261	RT-15+2	RT-15	RT-15	RT-15
OMM1262/i	NA	RT-9	NA	RT-2/29
OMM1262/ii	NA	RT-2	NA	NA
OMM1263	RT-27	NA	NA	RT-27/31
OMM1264	NA	NA	RT-22	RT-22
OMM1265	RT-23	NA	RT-23	NA
OMM1267	RT-9	RT-9	RT-2and9	RT-9
OMM1268	RT-9	RT-9	RT-2and9	RT-9
OMM1269/i	RT-29	NA	RT-29	RT-2/29
OMM1269/ii	RT-29	NA	RT-2and9	RT-29
OMM1270	NA	RT-21	NA	RT-21
OMM1271	RT-21	NA	RT-21+3	NA
OMM1272	NA	RT-13	NA	RT-13
OMM1273	RT-5	NA	RT-5	RT-5
OMM1274/i	RT-2	NA	RT-2and9	RT-9
OMM1274/ii	RT-9	RT-2	RT-2and9	RT-2/29
OMM1276	RT-23	RT-23	UNA	RT-23
OMM1277	RT-12	RT-12/16	RT-12	RT-12
OMM1278	NA	NA	NA	UNA
OMM1279	RT-14+2	RT-14	RT-14	NA
OMM1281/i	NA	RT-24	NA	RT-24
OMM1281/ii	NA	RT-24	NA	RT-24
OMM1286	NA	RT-5	RT-5	RT-5
OMM1289	RT-15	NA	RT-15	NA
OMM1290	RT-16	NA	RT-16	RT-16
OMM1291	RT-15	NA	RT-15	RT-15
OMM1293	NA	RT-9	NA	RT-2/29
OMM1294	RT-10	RT-10	UNA	RT-10
OMM1295	RT-23	RT-23	RT-23	RT-23
OMM1297	RT-3	RT-3	NA	RT-3
OMM1300	RT-29+2	RT-29	RT-29	NA
OMM1301	NA	RT-25	NA	RT-25
OMM1302	RT-6	RT-6	RT-6	RT-6/30
OMM1303	RT-16	RT-12/16	RT-16	RT-16
OMM1304	RT-8+3	NA	RT-8	RT-8
OMM1305	RT-7+2	RT-7	RT-7	RT-7
OMM1306	NA	NA	RT-Una8	NA
OMM1307	NA	NA	RT-23	RT-23
OMM1308	NA	NA	RT-22	NA
OMM1309	RT-21	NA	RT-21	NA
OMM1310	RT-11	RT-11	RT-11	NA
OMM1311	NA	RT-18	RT-18	RT-18
OMM1312	RT-3	NA	RT-3	RT-3
OMM1313	RT-19	NA	RT-19	RT-19
OMM1315	RT-11	NA	RT-11	RT-11
OMM1316	RT-5	RT-5	RT-5	NA
OMM1318	RT-7+2	RT-7	RT-7	NA
OMM1320	RT-24+2	RT-24	RT-24	RT-24
OMM1321	RT-13	RT-13	RT-13	RT-13
OMM1322	RT-24+2	RT-24	RT-24	RT-24
OMM1323	NA	NA	RT-23	RT-23
OMM1329	RT-23	NA	RT-23	NA
OMM1330/i	RT-2	NA	RT-2and9	NA
OMM1330/ii	RT-29	NA	NA	NA
OMM1332	RT-20	RT-20	NA	RT-20
OMM1333	NA	RT-19+3	RT-19	RT-19
OMM1335	NA	RT-25	RT-25	RT-25
OMM1337	NA	NA	RT-20	RT-27/31
OMM1340	NA	RT-22	RT-22	NA
OMM1341	RT-9	NA	RT-2and9	NA
OMM1344	RT-21	RT-21	RT-21	RT-21
OMM1345/i	NA	NA	RT-12	NA
OMM1345/ii	RT-16+2	NA	RT-16	NA
OMM1347	NA	RT-27	RT-27	NA
OMM1348	RT-20+2	NA	RT-20	UNA
OMM1351	NA	NA	RT-7	NA
OMM1352	RT-16	NA	RT-16+2	NA
OMM1354	NA	RT-23	NA	NA
OMM1355	RT-6	NA	RT-6	RT-6/30
OMM1359	RT-6	NA	RT-6	RT-6/30
OMM1360	NA	NA	RT-17	NA
OMM1362	NA	RT-22	NA	RT-22
OMM1363	RT-9	RT-9	RT-2and9	NA
OMM1364	RT-27	NA	RT-27	NA
OMM1365	RT-5/31	NA	RT-5/31	NA
OMM1368	NA	RT-9	NA	RT-9
OMM1371	NA	RT-17	NA	RT-17
OMM1372	NA	NA	NA	RT-1
OMM1512	RT-10	RT-10	NA	NA
OMM1512/ii	NA	RT-18	NA	RT-18
OMM1657/i	RT-14	RT-20	RT-20	RT-20
OMM1657/ii	RT-14	NA	RT-14	NA
OMM1767/i	NA	NA	RT-11	RT-11
OMM1767/ii	RT-26	NA	RT-26	RT-26
OMM1767/iii	RT-12and26	NA	NA	NA
OMM3001	RT-27+2	NA	RT-27	NA
OMM3002	RT-27+2	NA	RT-27	NA
OMM3003	NA	NA	NA	RT-20
OMM3004	RT-20	NA	NA	NA
OMM3007	NA	RT-24	NA	NA
OMM3036	UNA	RT-12/16	NA	RT-16
OMM3048	RT-12and26	RT-12/16	RT-12	RT-12+2
OMM3050	NA	RT-12/16	NA	RT-12+2
OMM3054	RT-12and26	NA	RT-12	RT-12
OMM3056	RT-12and26	NA	RT-12	RT-12+2
OMM3057	RT-29	NA	RT-29+2	NA
OMM3059	RT-12and26	NA	RT-12	RT-12
OMM3060	NA	RT-19+3	NA	NA
OMM3061	RT-12and26	RT-12/16	RT-12	RT-12+2
OMM3064	RT-29	RT-24	NA	NA
OMM3065	RT-29	RT-24	RT-29+2	RT-29
OMM3066	NA	RT-12/16	NA	RT-16
OMM3102	RT-20	RT-20	RT-20	RT-20
OMM3103	RT-9	RT-9	RT-2and9	NA
OMM5000	NA	NA	NA	RT-27/31
OMM5000/ii	NA	RT-27	NA	RT-27/31
OMM5001/i	NA	NA	RT-10+3	NA
OMM5001/ii	NA	NA	RT-18+3	NA
OMM5002	RT-16	RT-12/16	RT-16	RT-16
OMM5003	RT-23	RT-23	RT-23	RT-23
OMM5004	RT-10	RT-10	RT-10	NA
OMM5007	RT-9	RT-9	RT-2and9	RT-9
OMM5008	RT-9	RT-9	RT-2and9	RT-9
OMM5009/i	RT-10	RT-18	RT-18	NA
OMM5009/ii	RT-18+2	NA	RT-10	NA
OMM5010	RT-23	NA	RT-23	RT-23
OMM5011	RT-30	RT-30	NA	NA
OMM5012	NA	RT-23+3	NA	RT-23
OMM5013	RT-10	RT-10	RT-10	NA
OMM5017/i	NA	RT-20	RT-20	RT-20
OMM5017/ii	RT-14	NA	RT-14	RT-14
OMM5018	RT-19	RT-19+3	RT-19	RT-19
OMM5019/i	NA	NA	RT-2and9	RT-2/29
OMM5019/ii	NA	NA	RT-2and9	NA
OMM5020/i	NA	RT-31	NA	RT-27/31
OMM5020/ii	NA	NA	NA	RT-27/31
OMM5023	NA	RT-22	NA	RT-22
OMM5024	RT-31	RT-31	NA	RT-27/31
OMM5025	NA	NA	NA	RT-8
OMM5026	NA	NA	NA	RT-29
OMM5029	RT-12	NA	RT-12	NA
OMM5030	RT-15+3	RT-15	RT-15	NA
OMM5031	RT-1	NA	RT-1	RT-1
OMM5032	NA	RT-1	RT-1	RT-1
OMM5033	RT-16	RT-12/16	RT-16	RT-16
OMM5034	NA	RT-19+3	NA	NA
OMM5035	RT-8+2	RT-8	RT-8	NA
OMM5036/i	RT-12and26	NA	RT-26	RT-26
OMM5036/ii	RT-12and26	NA	NA	NA
OMM5037/i	RT-2	NA	RT-2and9	NA
OMM5037/ii	RT-9	RT-2	NA	RT-9
OMM5039	RT-10	RT-10	RT-10	RT-10
OMM5041	NA	NA	NA	RT-12
OMM5043	RT-29	NA	RT-29	RT-2/29
OMM5043/ii	NA	RT-29	NA	RT-29
OMM5044	RT-17	RT-17	RT-17+2	RT-17
OMM5045	RT-19	RT-19+3	RT-19	NA
OMM5050	NA	RT-17	RT-17	RT-17
OMM5051/i	RT-29	RT-29	RT-29	RT-29
OMM5051/ii	NA	NA	RT-29	RT-2/29
OMM5053	RT-13	NA	RT-13+2	NA
OMM5054/ii	RT-21	RT-21	RT-21+4	RT-21
OMM5055	RT-9	RT-9	RT-2and9	RT-9
OMM5056	RT-22+2	RT-22	RT-22	RT-22
OMM5057	RT-9	RT-9	RT-2and9	RT-9
OMM5060	RT-8+2	RT-8	RT-8	NA
OMM5060/ii	NA	NA	NA	RT-8
OMM5061	NA	RT-17	RT-17+2	RT-17
OMM5062	RT-27	RT-27+2	RT-27	UNA
OMM5063	RT-9	RT-9	RT-2and9	RT-9
OMM5064	RT-16	NA	RT-16	RT-16
OMM5065	NA	RT-25	NA	RT-25
OMM5067	NA	RT-31	RT-31	RT-27/31
OMM5069	RT-6	NA	RT-6	RT-6/30
OMM5074	NA	RT-29	NA	UNA
OMM5075	RT-15	NA	RT-15	RT-15
OMM5088	RT-19	NA	RT-19	NA
OMM5090	NA	NA	NA	RT-21
OMM5091	RT-8	NA	NA	RT-8
OMM5092	RT-2	NA	NA	RT-2/29
OMM5095/i	NA	RT-12/16	RT-16	NA
OMM5095/ii	RT-12	RT-12/16	RT-12	RT-12
OMM5098	RT-12	RT-12/16	RT-12	NA
OMM5099	NA	RT-7	NA	RT-7
OMM5100	NA	RT-15	NA	RT-15
OMM5102/i	RT-7+2	RT-7	RT-15	RT-15
OMM5102/ii	NA	RT-15	RT-15	NA
OMM5106	NA	NA	RT-14	RT-14
OMM5107	NA	NA	NA	RT-22
OMM5108	NA	RT-20	NA	UNA
OMM5109	NA	NA	RT-31	NA
OMM5112	RT-23	NA	RT-23	RT-23
OMM5113	RT-24+2	RT-24	RT-24+2	RT-24+2
OMM5116	RT-29	NA	NA	RT-29
OMM5121	NA	NA	NA	RT-27/31
OMM5124	NA	NA	RT-16	NA
OMM5126	NA	RT-21	NA	RT-21
OMM5127	RT-9	NA	RT-2and9	NA
OMM5129	NA	RT-21	RT-21+4	RT-21
OMM5133	RT-22	UNA	RT-22	RT-22
OMM5136	RT-1	RT-1	RT-1	RT-1
OMM5137	NA	NA	RT-25	NA
OMM5138	RT-25	RT-25	RT-25	RT-25
OMM5140/i	RT-9	RT-9	RT-2and9	RT-9
OMM5140/ii	RT-9	NA	NA	NA
OMM5141/i	RT-22+2	RT-22	RT-22	RT-22
OMM5141/ii	NA	RT-9	RT-2and9	NA
OMM5142	NA	NA	NA	RT-27/31
OMM5143	RT-3+2	RT-3+2	RT-3+2	RT-3+2
OMM5145	RT-12	NA	RT-12	RT-12
OMM5146	RT-31	NA	NA	RT-27/31
OMM5147	RT-6	RT-6	RT-6	RT-6/30
OMM5148/i	NA	RT-21	RT-21+3	NA
OMM5148/ii	NA	RT-13	RT-13+2	RT-13
OMM5149	NA	UNA	RT-17	RT-17
OMM5150/i	NA	NA	RT-10+3	NA
OMM5150/ii	NA	NA	RT-18+3	NA
OMM5151	RT-16	NA	RT-16	RT-16
OMM5151/ii	NA	RT-12/16	NA	NA
OMM5152	RT-9	NA	NA	RT-9
OMM5153	RT-3+2	NA	RT-3+2	RT-3+2
OMM5154/i	RT-2	NA	RT-2and9	NA
OMM5154/ii	RT-9	NA	RT-2and9	NA
OMM5156	NA	RT-19+3	RT-19+4	RT-19+2
OMM5157	NA	RT-13	NA	NA
OMM5159	RT-12and26	NA	RT-26	NA
OMM5160	NA	RT-7	RT-7	NA
OMM5161/i	UNA	RT-12/16	UNA	NA
OMM5161/ii	RT-12	RT-12/16	RT-12	RT-12
OMM5163	RT-17	RT-17	RT-17	NA
OMM5164	RT-31+2	NA	NA	RT-27/31
OMM5166	RT-8+2	RT-8	RT-8	RT-8
OMM5167	RT-23	RT-23	NA	NA
OMM5168/i	NA	RT-20	RT-20	RT-20
OMM5168/ii	RT-14	NA	RT-14	RT-14
OMM5169	RT-16	NA	RT-16	NA
OMM5171	RT-26+2	NA	NA	NA
OMM5172	NA	RT-10	RT-10	RT-10
OMM5174	RT-3	NA	RT-3+3	RT-3
OMM5175	RT-25+2	RT-14	RT-25	NA
OMM5175/ii	NA	RT-25	NA	RT-25
OMM5176	RT-23	NA	RT-23	RT-23
OMM5177	RT-27	NA	RT-27	RT-27/31
OMM5179	RT-21	RT-21	RT-21	RT-21
OMM5180	NA	NA	RT-24	RT-24
OMM5181	RT-8+2	RT-8	RT-8	NA
OMM5181/ii	NA	NA	NA	RT-8
OMM5182	RT-14+2	RT-14	UNA	UNA
OMM5185/i	UNA	NA	RT-2and9	NA
OMM5185/ii	RT-9	NA	RT-2and9	NA
OMM5188/i	RT-27	RT-27	RT-27	RT-27/31
OMM5265	RT-8	RT-8	RT-8	RT-8
OMM5268	RT-20	RT-20	RT-20+2	RT-20+2
OMM5295	RT-1	RT-1	UNA	RT-1
Omy1002UW	RT-10	RT-10	RT-10	RT-10
Omy1004UW	RT-9	NA	RT-2and9	RT-9
Omy1006UW	RT-31	NA	RT-31	RT-27/31
Omy1008UW	RT-16+2	RT-12/16	NA	RT-12
Omy1009UW	RT-9	RT-9	RT-2and9	RT-9
Omy1011UW	RT-11	RT-11	RT-11	RT-11
Omy1013UW	RT-13	NA	RT-13+2	RT-13
Omy1018INRA	RT-3+2	NA	RT-3	RT-3
Omy102INRA	RT-27	NA	NA	NA
Omy1032UW	RT-6	NA	RT-6	RT-6/30
Omy1036UW	RT-9	NA	RT-2and9	RT-9
Omy103INRA	NA	NA	RT-19	NA
Omy1048UW/i	RT-14	NA	RT-14+2	NA
Omy1048UW/ii	RT-14	NA	RT-14+3	NA
Omy104INRA	NA	NA	RT-16	NA
Omy1052UW	NA	RT-19+3	RT-19+3	RT-19
Omy105DU	NA	NA	RT-10	NA
Omy105INRA	RT-9	NA	RT-2and9	NA
Omy106INRA	RT-19	NA	RT-19	NA
Omy107INRA	RT-15+2	NA	RT-15+2	NA
Omy108INRA	RT-30	NA	NA	NA
Omy1090UW	RT-21	RT-21	NA	RT-21
Omy1097INRA	RT-3	NA	RT-3+3	RT-3
Omy1099INRA	RT-3	NA	RT-3	RT-3
Omy109INRA	RT-29+2	NA	RT-29	NA
Omy10DIAS	RT-19	NA	NA	NA
Omy10INRA	RT-21	NA	RT-21	NA
Omy1102UW/i	RT-3	RT-3	RT-3	RT-3
Omy1102UW/ii	RT-3	NA	NA	NA
Omy110INRA	RT-29+2	NA	NA	NA
Omy1119UW	RT-27	RT-27	NA	NA
Omy111DU	RT-12and26	NA	RT-26	NA
Omy111INRA	RT-12and26	NA	UNA	NA
Omy1120UW	RT-10	RT-10	RT-10	RT-10
Omy1137INRA	RT-3	RT-3	RT-3	RT-3
Omy113INRA	RT-17	NA	NA	NA
Omy1149INRA	NA	RT-25	RT-25	RT-25
Omy115INRA	UNA	NA	RT-8	NA
Omy1177UW	NA	NA	RT-14+2	NA
Omy1191UW	RT-19	NA	NA	NA
Omy1193INRA	NA	RT-22	RT-Una12	RT-22
Omy11DIAS	RT-17+2	NA	RT-17	NA
Omy11INRA/i	RT-29	NA	RT-29	NA
Omy11INRA/ii	RT-2	NA	RT-2and9	NA
Omy120INRA	RT-14	NA	NA	NA
Omy1212UW	RT-2	RT-2	RT-2and9	RT-2/29
Omy1223UW	NA	RT-29	NA	RT-29
Omy1225UW	RT-10	RT-10	RT-10	RT-10
Omy1236INRA	RT-8	NA	RT-8	RT-8
Omy1282INRA	NA	NA	RT-1	NA
Omy1294INRA	NA	RT-1	RT-1	NA
Omy12DIAS	RT-24	NA	RT-24	NA
Omy1339INRA	RT-1+2	RT-1	RT-1	NA
Omy1351INRA	RT-25+2	NA	RT-25	NA
Omy1390INRA	NA	NA	NA	RT-8
Omy13DIAS	RT-11	NA	RT-11	NA
Omy13INRA	RT-16	NA	NA	NA
Omy14DIAS	NA	NA	RT-31	NA
Omy1552UW/i	NA	RT-25	NA	RT-25
Omy1552UW/ii	NA	RT-25	NA	RT-25
Omy15DIAS	RT-22+2	NA	RT-22	NA
Omy16DIAS	RT-12and26	NA	RT-12	NA
Omy16INRA	RT-6	NA	RT-6	NA
Omy17DIAS	NA	NA	RT-20	NA
Omy17INRA	RT-1	NA	NA	NA
Omy1DIAS	UNA	NA	NA	NA
Omy1INRA	RT-27+2	RT-27	RT-27	UNA
Omy1UoG	RT-2	RT-2	RT-2and9	NA
Omy207UoG	NA	NA	RT-7	NA
Omy21INRA	RT-29	NA	RT-29	NA
Omy23INRA	NA	NA	RT-11	NA
Omy26INRA/i	RT-3	NA	RT-3	NA
Omy272UoG/i	RT-27	RT-27	NA	RT-27/31
Omy272UoG/ii	RT-31	RT-31	RT-31	NA
Omy27DU	RT-2	NA	RT-2and9	NA
Omy27INRA/i	NA	NA	RT-24	NA
Omy27INRA/ii	RT-24+2	RT-24	RT-23	RT-23
Omy28INRA	RT-29+2	NA	RT-29	NA
Omy296UoG/i	NA	NA	RT-20	NA
Omy296UoG/ii	RT-14	NA	RT-14	NA
Omy29INRA	RT-27	UNA	RT-27	RT-27/31
Omy2DIAS	RT-21	NA	RT-21	NA
Omy2DU	NA	RT-11	RT-11	RT-11
Omy2INRA	RT-24	NA	RT-24	NA
Omy301UoG	RT-21	RT-21	RT-21	RT-21
Omy325UoG	NA	NA	NA	RT-21
Omy335UoG	NA	NA	NA	UNA
Omy38DU	RT-10	NA	RT-10	RT-10
Omy3DIAS	RT-7	RT-7	RT-7	RT-7
Omy3INRA/i	RT-12	NA	UNA	NA
Omy3INRA/ii	RT-16+2	NA	UNA	NA
Omy4DIAS	RT-24+2	NA	RT-24	RT-24
Omy4INRA/i	NA	NA	RT-14+3	NA
Omy4INRA/ii	RT-14	NA	RT-14+2	NA
Omy5DIAS	RT-30	NA	RT-30	NA
Omy5INRA/i	NA	NA	RT-2and9	NA
Omy6DIAS	RT-27	NA	NA	NA
Omy6INRA	RT-16	NA	NA	RT-16
Omy77DU	RT-16+2	RT-12/16	RT-16	RT-16
Omy7DIAS/ii	RT-11	NA	RT-11	NA
Omy7INRA	RT-7	RT-7	RT-7	RT-7
Omy8DIAS	RT-20	NA	RT-20	NA
Omy8INRA	RT-16+2	NA	RT-16	NA
Omy9DIAS	RT-22	NA	RT-22	NA
OmyCosBTUF/i	NA	RT-18	NA	RT-18
OmyCosBTUF/ii	NA	RT-10	NA	RT-10
OmyFGT10TUF	RT-10	NA	RT-10	RT-10
OmyFGT11TUF	RT-10	RT-10	RT-10	RT-10
OmyFGT12TUF	RT-8+2	RT-8	RT-8	RT-8
OmyFGT13TUF	RT-8	RT-8+2	UNA	RT-8
OmyFGT14TUF	NA	NA	NA	RT-11
OmyFGT15TUF	NA	NA	NA	RT-27/31
OmyFGT16TUF	RT-24	RT-24	RT-24	RT-24
OmyFGT17TUF	NA	NA	NA	RT-3
OmyFGT18TUF/i	RT-9	RT-9	NA	RT-9
OmyFGT18TUF/ii	RT-2	RT-2	RT-2and9	RT-2/29
OmyFGT19TUF	NA	RT-1	RT-1	RT-1
OmyFGT20TUF	NA	RT-6	NA	NA
OmyFGT21TUF/ii	RT-25	RT-25	NA	RT-25
OmyFGT23TUF	NA	RT-23	RT-23	RT-23
OmyFGT24TUF	NA	RT-26	RT-26	RT-26
OmyFGT25TUF	RT-2	NA	RT-2and9	RT-2/29
OmyFGT26TUF	RT-7	RT-7	RT-7	RT-7
OmyFGT27TUF	NA	RT-21	NA	RT-21
OmyFGT28TUF/i	NA	RT-9	NA	RT-9
OmyFGT28TUF/ii	RT-13	RT-13	NA	RT-13
OmyFGT29TUF	NA	RT-9	NA	RT-9
OmyFGT2TUF	RT-21	RT-21	NA	RT-21
OmyFGT32TUF/i	RT-9	RT-9	NA	RT-2/29
OmyFGT32TUF/ii	RT-2	RT-2	NA	RT-2/29
OmyFGT34TUF	RT-19	RT-19+3	NA	RT-19
OmyFGT3TUF	RT-29+2	RT-29	NA	RT-29
OmyFGT4TUF	RT-12	RT-12/16	RT-12	RT-12
OmyFGT5TUF	RT-3	RT-3	RT-3	NA
OmyFGT6TUF	NA	RT-5	NA	NA
OmyFGT7TUF	NA	RT-21	RT-21+2	RT-21
OmyFGT8TUF/i	NA	RT-27	NA	RT-27/31
OmyFGT8TUF/ii	RT-31	RT-31	RT-31	RT-27/31
OmyFGT9TUF	NA	NA	NA	RT-10
OmyGT23DTUF	NA	NA	NA	RT-29
OmyJTUF	RT-13	RT-13	NA	RT-13
OmyOGT1TUF	RT-19	NA	RT-19+2	NA
OmyOGT4TUF	RT-22	NA	RT-22	RT-22
OmyOGT5TUF/i	NA	RT-12/16	RT-12	NA
OmyOGT5TUF/ii	NA	NA	NA	RT-16
OmyP9-2TUF	NA	RT-21	NA	RT-21
OmyPuPuPyDU	NA	RT-24	RT-24	RT-24
OmyRGT10TUF	RT-23	RT-23	RT-23	NA
OmyRGT12TUF	UNA	NA	NA	RT-18
OmyRGT13TUF	NA	RT-27	NA	RT-27/31
OmyRGT14TUF	RT-13	RT-13	RT-13	RT-13
OmyRGT15TUF/i	NA	RT-7	NA	NA
OmyRGT15TUF/ii	NA	RT-15	NA	NA
OmyRGT17TUF	NA	RT-7	RT-7	RT-7
OmyRGT18TUF	NA	RT-23	NA	RT-23
OmyRGT19TUF	RT-29+2	NA	RT-29	NA
OmyRGT1TUF	RT-31	RT-31	RT-31	RT-27/31
OmyRGT21TUF	RT-15+2	RT-15	RT-15	RT-15
OmyRGT23TUF	RT-15+2	RT-15	RT-15	RT-15
OmyRGT24TUF	RT-30	RT-30	RT-30	RT-6/30
OmyRGT26TUF	NA	RT-21	RT-21	RT-21
OmyRGT27TUF	RT-17	RT-17	RT-17	RT-17
OmyRGT28TUF	NA	NA	RT-1	RT-1
OmyRGT2TUF	NA	RT-10	RT-10	RT-10
OmyRGT30TUF/i	RT-9	RT-9	NA	RT-9
OmyRGT31TUF	RT-27+2	RT-27	RT-27	RT-27/31
OmyRGT32TUF	RT-13	RT-13	RT-13	RT-13
OmyRGT33TUF	RT-9	RT-9	RT-2and9	RT-9
OmyRGT34TUF	RT-30	RT-30	RT-30	RT-6/30
OmyRGT35TUF	NA	NA	RT-29	NA
OmyRGT36TUF	RT-24	RT-24	RT-24	RT-24
OmyRGT38TUF	NA	NA	NA	RT-9
OmyRGT39TUF	NA	NA	RT-26	RT-26
OmyRGT3TUF	RT-16+2	NA	NA	NA
OmyRGT40TUF/i	RT-9	RT-9	NA	RT-9
OmyRGT40TUF/ii	NA	NA	NA	RT-2/29
OmyRGT41TUF	RT-3	RT-3	RT-3	RT-3
OmyRGT42TUF/i	NA	RT-9	NA	NA
OmyRGT42TUF/ii	NA	RT-2	NA	NA
OmyRGT43TUF	NA	RT-14	NA	RT-14
OmyRGT46TUF	RT-13	NA	RT-13	NA
OmyRGT47TUF	RT-13	RT-13	RT-13+2	RT-13
OmyRGT4TUF	NA	RT-9	NA	RT-9
OmyRGT51TUF	NA	RT-13	RT-13+2	RT-13
OmyRGT52TUF	NA	NA	NA	RT-7
OmyRGT53TUF	NA	RT-20	NA	RT-20
OmyRGT55TUF	NA	NA	RT-6	NA
OmyRGT6TUF/i	RT-17	RT-17	RT-17	NA
OmyRGT6TUF/ii	RT-22+2	NA	NA	RT-22
OmyRGT7TUF	RT-25	RT-25	RT-25	RT-25
OmyRGT8TUF	RT-15	NA	RT-15	RT-15
OmyRT10TUF/i	RT-12	NA	RT-12	NA
OmyRT10TUF/ii	RT-16+2	NA	RT-12	NA
OmyRT2TUF	RT-3	NA	RT-3	NA
OmyRT5TUF	RT-21	RT-21	RT-21	RT-21
OmyRT6TUF	RT-25+2	NA	RT-25	NA
OmyRT7TUF	RT-15	NA	RT-15	NA
One101ADFG	NA	NA	RT-10	NA
One102ADFG/i	NA	RT-31	NA	RT-27/31
One102ADFG/ii	RT-27	NA	NA	NA
One104ADFG	RT-25	RT-25	RT-25	RT-25
One105ADFG	NA	NA	NA	RT-8
One108ADFG	RT-24+2	RT-24	RT-24	RT-24
One10ASC/i	UNA	RT-10	NA	RT-10
One111ADFG	RT-10	RT-10	NA	NA
One112ADFG	NA	RT-8	NA	RT-8
One114ADFG	RT-8+3	NA	RT-8+2	RT-8+2
One11ASC	NA	RT-24	NA	NA
One14ASC	RT-9	RT-9	RT-2and9	RT-9
One17ASC	RT-24	NA	RT-24	NA
One18ASC/i	RT-27	RT-27	RT-27	NA
One18ASC/ii	RT-31	RT-31	RT-31	RT-27/31
One19ASC	RT-24	NA	RT-24	RT-24
One1ASC/i	RT-7+2	RT-7	RT-7	RT-7
One1ASC/ii	UNA	RT-7+2	RT-7	NA
One2ASC	RT-24	RT-24	RT-24	RT-24
One3ASC	NA	RT-19+3	RT-19+3	RT-19
One5ASC	NA	RT-8	NA	NA
Ots100SSBI	NA	RT-12/16	RT-12	RT-12
Ots108SSBI	RT-29+2	NA	NA	NA
Ots1BML	RT-15	NA	RT-15	RT-15
Ots209	RT-19	NA	RT-19	NA
Ots2BML	RT-2	NA	RT-2and9	NA
Ots4BML	NA	NA	NA	RT-24
Ots501NWFSC/i	RT-27	RT-27	NA	UNA
Ots506NWFSC	NA	RT-23	RT-23	RT-23
Ots509NWFSC	RT-11	NA	RT-11	NA
Ots515NWFSC	RT-11	RT-11	RT-11	RT-11
Ots517NWFSC	NA	NA	RT-1	NA
Ots519NWFSC	UNA	NA	RT-17	NA
Ots520NWFSC	RT-11	NA	RT-11	NA
Ots522NWFSC	NA	NA	RT-23	RT-23
Ots526NWFSC	NA	NA	RT-31	NA
Ots529NWFSC	RT-27	NA	NA	NA
Ots532NWFSC	UNA	NA	RT-8	NA
Ots534NWFSC	RT-2	NA	UNA	NA
OtsG243UCD	RT-29+2	NA	RT-29	NA
OtsG249UCD	RT-5	NA	RT-5	RT-5
OtsG3UCD	NA	RT-10	RT-10	RT-10
OtsG422UCD	RT-17	RT-17	RT-17	NA
OtsG423UCD	RT-27	RT-27	RT-27	RT-27/31
OtsG43UCD/i	RT-29	RT-29	RT-29	RT-29
OtsG43UCD/ii	NA	NA	NA	RT-29
OtsG68UCD	NA	RT-29	NA	RT-29
OtsG83bUCD	RT-8+3	NA	RT-8+2	RT-8+2
OtsG85UCD	RT-17	RT-17	RT-17	RT-17
Otx5/i	NA	NA	RT-7	NA
Otx5/ii	NA	NA	RT-26	NA
PACAP	NA	NA	NA	RT-7
PACAP/ii	RT-19	NA	NA	NA
Pax7	RT-12and26	NA	NA	NA
Per1	RT-15+2	RT-15	RT-15	NA
RAG1	NA	NA	RT-27	NA
ras-1	RT-27+2	NA	NA	NA
Sal12UoG	RT-21	RT-21	RT-21	RT-21
Sal1UoG	NA	NA	RT-29	NA
Sal2UoG	NA	NA	NA	UNA
Sal5UoG	UNA	NA	UNA	NA
Sal6UoG/i	RT-5	NA	RT-5	NA
Sal8UoG/i	RT-7+2	RT-7	NA	NA
Sal8UoG/ii	NA	NA	RT-15	NA
SalD39SFU	RT-6	NA	RT-6	RT-6/30
SalE38SFU	RT-30	RT-30	RT-30	RT-6/30
SalF41SFU/i	NA	RT-7+2	RT-7	NA
SalF41SFU/ii	NA	NA	NA	RT-15
SalO23SFU	NA	NA	RT-18	NA
SEX	NA	NA	UNA	RT-1
sG3PDH-1*	RT-29+2	NA	NA	NA
sIDHP-3*	RT-31+2	NA	RT-31	NA
SL	RT-11	NA	RT-11	NA
sLDHB-2*	NA	NA	RT-15	NA
SmaBFRO1/i	RT-29	NA	RT-29	NA
SmaBFRO1/ii	RT-2	NA	RT-2and9	NA
SNP-sh1	NA	NA	RT-Una1	NA
SNP-sh2	RT-19	NA	NA	NA
Ssa102BSFU	RT-14+2	RT-14	NA	RT-14
Ssa103BSFU	NA	NA	RT-30	NA
Ssa142NUIG	RT-27	NA	NA	NA
Ssa14DU	NA	RT-14	RT-14	RT-14
Ssa15BSFU	RT-9	NA	RT-2and9	NA
Ssa16NUIG	RT-27+2	NA	RT-27	NA
Ssa17BSFU	NA	NA	RT-13	RT-13
Ssa197DU	RT-21	RT-21	NA	NA
Ssa20.19NUIG	RT-6	NA	RT-6	NA
Ssa20BSFU	NA	RT-8	NA	NA
Ssa24BSFU	RT-15	NA	RT-15	RT-15
Ssa289DU	RT-22+2	RT-22	RT-22	RT-22
Ssa2DIAS	RT-8+2	NA	RT-8	NA
Ssa33BSFU	NA	NA	RT-8	NA
Ssa38BSFU	RT-25	RT-25	RT-25	NA
Ssa406UoS	RT-31	NA	RT-31	NA
Ssa407UoS	NA	NA	RT-19	NA
Ssa410UoS	RT-14	NA	UNA	NA
Ssa4DIAS	RT-19	NA	NA	NA
Ssa4DU	NA	RT-3	RT-3	RT-3
Ssa54BSFU	RT-12and26	RT-12/16	RT-12	RT-12
Ssa55BSFU	RT-2	NA	NA	NA
Ssa57BSFU	NA	NA	RT-27	NA
Ssa6.33NUIG	NA	RT-22	RT-22	RT-22
Ssa60BSFU	RT-3	RT-3	RT-3	NA
Ssa63BSFU	NA	NA	NA	RT-27/31
Ssa64BSFU	RT-27	NA	UNA	RT-27/31
Ssa80BSFU/i	NA	RT-26	NA	RT-26
Ssa80BSFU/ii	NA	RT-11	NA	NA
Ssa85DU	RT-24+2	RT-24	RT-24	RT-24
Ssa87BSFU	NA	RT-8	NA	NA
Ssa8BSFU	RT-9	RT-9	RT-2and9	NA
Ssa94BSFU	NA	NA	RT-15	RT-15
Ssa95BSFU	RT-27+2	NA	RT-27	NA
Ssa98BSFU	NA	RT-29	RT-29	RT-29
SsaLEEI84/i	RT-9	NA	NA	NA
SsaLEEI84/ii	RT-2	NA	RT-2and9	NA
SsaLEEN82	RT-20	NA	RT-20	NA
sSOD-1*	RT-1	NA	NA	NA
SSOSL311	NA	RT-8	NA	RT-8
SSOSL32	NA	RT-26	NA	RT-26
SSOSL34	NA	NA	NA	RT-25
SSOSL439	RT-22+2	RT-22	RT-22	RT-22
Str11INRA/ii	RT-15+3	NA	NA	NA
Str15INRA	RT-27	NA	RT-27	NA
Str1INRA/i	RT-12	NA	RT-12	NA
Str2INRA	RT-16	NA	RT-16	NA
Str4INRA/ii	RT-31	NA	RT-31	RT-27/31
Str542INRA	NA	NA	RT-25	NA
Str58CNRS	RT-22+2	RT-22	RT-22	RT-22
Str591INRA	RT-27	NA	UNA	NA
Str5INRA	NA	NA	RT-29	NA
Str60INRA	RT-16+2	RT-12/16	UNA	NA
Str73INRA	NA	NA	NA	RT-9
Str7INRA/ii	RT-6	RT-6	RT-6	RT-6/30
Str9INRA	RT-16	NA	RT-16+2	NA
T462C_6-2	RT-Una16	NA	NA	NA
TC105189	NA	RT-24	NA	NA
TC105523/i	RT-26+2	NA	RT-26	RT-26
TC105523/ii	RT-12and26	NA	NA	NA
TC107295	RT-12and26	NA	RT-26	NA
TC110605	NA	RT-14	RT-14	RT-14
TC112353	NA	RT-15	NA	RT-15
TC126859	RT-14+2	RT-14	RT-14	RT-14
TC128101	NA	RT-14	RT-14	RT-14
TGFB1	NA	NA	NA	RT-1
TRCARR/i	NA	NA	RT-2and9	NA
TRCARR/ii	RT-20	NA	NA	NA
UBC100-2.13	RT-10	NA	NA	NA
UBC66-0.86	NA	NA	RT-7	NA
