# Supplementary material for: Distribution of ancestral proto-Actinopterygian chromosome arms within the genomes of 4R-derivative salmonid fishes (Rainbow trout and Atlantic salmon)
Source: BMC Genomics. 2008 Nov 25;9:557. doi: 10.1186/1471-2164-9-557 (PMC2632648; doi:10.1186/1471-2164-9-557)
Supplement: Additional File 2 — s_table2_as_lgs.xls. Genetic marker assignments to Atlantic salmon linkage groups. [file 1471-2164-9-557-S2.xls]

## Sheet: Sheet1
Columns in order of listing correspond to the following input files.
C:\MPFMS-3\AS-3\Br5-3\Br5-newf-L4'.lgr
C:\MPFMS-3\AS-3\Br6-3\Br6-newf-L5'.lgr
C:\MPFMS-3\AS-3\Br5-3\Br5-newm-L4'.lgr
C:\MPFMS-3\AS-3\Br6-3\Br6-newm-L4'.lgr
AAC/CAA176	NA	NA	AS-21	NA
AAC/CAA193	NA	AS-16	NA	NA
AAC/CAA273	NA	NA	AS-11+2	NA
AAC/CAA293	NA	NA	NA	AS-32
AAC/CAC138	NA	AS-16	NA	NA
AAC/CAC140	NA	NA	NA	AS-4
AAC/CAC219	NA	AS-17	NA	NA
AAC/CAC291	NA	UNA	NA	NA
AAC/CAC326	NA	AS-13	NA	NA
AAC/CAC350	NA	NA	NA	AS-5and18
AAC/CAG138	NA	NA	NA	AS-11
AAC/CAG157	NA	NA	AS-12	NA
AAC/CAG181	NA	NA	NA	AS-30
AAC/CAG499	NA	NA	AS-22	AS-22
AAC/CAT141	NA	NA	AS-32	NA
AAC/CAT155	AS-32	NA	NA	NA
AAC/CAT196	NA	NA	NA	AS-25
AAC/CAT207	AS-15	NA	NA	NA
AAC/CAT231	AS-18	NA	NA	NA
AAC/CAT281	NA	NA	AS-19	NA
AAC/CAT314	NA	NA	NA	AS-17
AAC/CTA116	NA	AS-20	NA	NA
AAC/CTA198	NA	AS-8	NA	NA
AAC/CTA264	NA	NA	AS-20	NA
AAC/CTA269	NA	NA	AS-33	NA
AAC/CTA328	NA	NA	AS-21	NA
AAC/CTA65	NA	NA	NA	UNA
AAC/CTC107	AS-12	NA	NA	NA
AAC/CTG121	AS-16	NA	NA	NA
AAC/CTG176	NA	NA	UNA	NA
AAC/CTG193	NA	AS-12	AS-12	NA
AAC/CTG230	NA	NA	AS-11	NA
AAC/CTG396	NA	NA	AS-23	NA
AAC/CTG90	NA	NA	AS-4	NA
AAC/CTT97	AS-1+2	UNA	NA	NA
AAG/CAA314	NA	NA	NA	AS-4
AAG/CAC123	AS-23	NA	NA	NA
AAG/CAC80	NA	AS-5	NA	NA
AAG/CAC91	NA	NA	NA	AS-5and18
AAG/CAC94	AS-19	NA	NA	NA
AAG/CAG142	AS-4	AS-4	NA	NA
AAG/CAG161	NA	NA	AS-18	NA
AAG/CAG256	AS-12	NA	NA	AS-12
AAG/CAG56	AS-17+2	NA	NA	NA
AAG/CAG71	NA	AS-24	NA	NA
AAG/CAG94	AS-10	NA	NA	NA
AAG/CAT113	NA	NA	AS-2	NA
AAG/CAT218	NA	AS-1+2	NA	NA
AAG/CAT228	NA	AS-3	NA	NA
AAG/CAT96	NA	NA	NA	AS-13
AAG/CTA173	AS-9	NA	NA	NA
AAG/CTA236	NA	AS-1	NA	NA
AAG/CTC171	NA	AS-22	NA	NA
AAG/CTC62	NA	NA	NA	AS-15
AAG/CTC69	NA	NA	NA	AS-6
AAG/CTG119	AS-15	NA	NA	AS-15
AAG/CTG126	NA	NA	AS-15	NA
AAG/CTG142	NA	NA	NA	AS-29
AAG/CTG162	NA	NA	NA	AS-16
AAG/CTG164	NA	NA	AS-2	NA
AAG/CTG83	NA	NA	AS-22	NA
AAG/CTT151	NA	NA	AS-3	NA
AAG/CTT73	NA	AS-28	NA	NA
AANAT1a	AS-4	AS-4	NA	NA
AAT-4*	NA	AS-33	NA	NA
ACA/CAA121	AS-17	NA	NA	NA
ACA/CAA132	NA	AS-32	NA	NA
ACA/CAA66	AS-17+2	NA	NA	AS-17
ACA/CAC124	NA	NA	NA	AS-29
ACA/CAC145	AS-5	NA	NA	NA
ACA/CAC149	NA	NA	NA	AS-23
ACA/CAC168	NA	AS-4	NA	NA
ACA/CAC291	NA	NA	AS-12	NA
ACA/CAG183	NA	NA	AS-17	AS-17
ACA/CAG408	AS-9	AS-9	NA	NA
ACA/CAG59	NA	NA	AS-14	NA
ACA/CAT102	NA	AS-6	NA	NA
ACA/CAT161	NA	NA	AS-7	NA
ACA/CAT254	NA	NA	AS-12	NA
ACA/CTA171	UNA	NA	NA	NA
ACA/CTA204	NA	NA	NA	AS-9
ACA/CTC143	NA	NA	NA	AS-9
ACA/CTC182	AS-16	NA	NA	NA
ACA/CTC205	NA	NA	NA	AS-13
ACA/CTC388	NA	NA	AS-12	NA
ACA/CTC87	NA	NA	NA	AS-11
ACA/CTG112	AS-9	NA	NA	NA
ACA/CTG113	NA	NA	AS-9	NA
ACA/CTG136	NA	NA	AS-17	NA
ACA/CTG166	AS-2	NA	NA	NA
ACA/CTG275	NA	NA	AS-17	NA
ACA/CTG67	NA	NA	UNA	NA
ACA/CTG93	NA	NA	AS-7	NA
ACA/CTT108	AS-11	NA	NA	NA
ACA/CTT158	NA	AS-8	NA	NA
ACA/CTT201	AS-5	NA	NA	AS-5and18
ACA/CTT236	NA	NA	NA	AS-2
ACA/CTT336	NA	NA	AS-24	NA
ACA/CTT346	NA	AS-10	NA	NA
ACA/CTT83	NA	NA	AS-33	NA
ACC/CAA136	AS-2	AS-2	NA	NA
ACC/CAA177	NA	NA	AS-21+2	NA
ACC/CAA181	NA	NA	AS-23	NA
ACC/CAA263	NA	AS-16	AS-16	NA
ACC/CAA350	AS-11+2	NA	NA	AS-11
ACC/CAC134	NA	NA	AS-9	NA
ACC/CAC142	NA	AS-32	AS-32+2	NA
ACC/CAC172	NA	AS-28+3	NA	NA
ACC/CAC186	NA	AS-10	NA	NA
ACC/CAC193	AS-6	NA	NA	NA
ACC/CAC226	NA	NA	AS-13	NA
ACC/CAC231	NA	AS-28	NA	NA
ACC/CAC260	NA	AS-13	NA	NA
ACC/CAC294	AS-13	NA	NA	AS-13
ACC/CAC301	AS-13	NA	NA	NA
ACC/CAC471	NA	NA	AS-8	NA
ACC/CAC521	NA	NA	AS-13	NA
ACC/CAC527	AS-13	NA	NA	NA
ACC/CAG201	AS-16	NA	NA	NA
ACC/CAG221	AS-32	NA	NA	NA
ACC/CAG233	NA	NA	UNA	NA
ACC/CAG292	NA	NA	AS-3	NA
ACC/CAG418	NA	NA	AS-1	NA
ACC/CAT141	NA	NA	AS-31	NA
ACC/CAT90	NA	NA	AS-23	NA
ACC/CTA116	NA	NA	AS-20	NA
ACC/CTA236	NA	NA	AS-3	NA
ACC/CTA292	NA	AS-17	NA	NA
ACC/CTA344	NA	NA	AS-11	NA
ACC/CTA509	NA	NA	NA	UNA
ACC/CTA65	NA	NA	UNA	NA
ACC/CTC109	NA	AS-3	AS-3	NA
ACC/CTC232	NA	AS-2	NA	NA
ACC/CTG187	AS-17+2	NA	NA	NA
ACC/CTG238	NA	NA	NA	AS-7
ACC/CTG491	NA	NA	NA	UNA
ACC/CTT235	NA	NA	NA	AS-5and18
ACC/CTT253	NA	NA	AS-18	NA
ACG/CAA203	NA	NA	NA	AS-19
ACG/CAA229	NA	NA	AS-25	NA
ACG/CAA272	NA	AS-17	NA	NA
ACG/CAA306	AS-7	NA	NA	NA
ACG/CAA333	NA	NA	AS-10	NA
ACG/CAA431	NA	NA	AS-9	AS-9
ACG/CAA503	NA	AS-16	NA	NA
ACG/CAG128	NA	NA	NA	AS-17
ACG/CAG154	NA	UNA	AS-9	NA
ACG/CAG161	AS-17+2	NA	NA	AS-17
ACG/CAG170	NA	AS-17+4	AS-17	NA
ACG/CAG174	AS-17+2	AS-17+4	NA	NA
ACG/CAG210	NA	NA	AS-5	NA
ACG/CAG309	AS-10	NA	NA	NA
ACG/CAG500	NA	AS-19	NA	NA
ACG/CAT198	NA	AS-11	AS-11	NA
ACG/CAT275	NA	NA	AS-31	NA
ACG/CAT398	NA	NA	AS-28	NA
ACG/CAT91	NA	NA	NA	AS-19
ACG/CTA147	NA	NA	AS-4	NA
ACG/CTA169	NA	AS-17	NA	NA
ACG/CTA249	NA	NA	NA	AS-9
ACG/CTA563	NA	NA	NA	AS-23
ACG/CTA97	NA	AS-16	NA	NA
ACG/CTC193	NA	NA	AS-4	NA
ACG/CTC413	NA	AS-22	NA	NA
ACG/CTC427	NA	AS-22	NA	NA
ACG/CTC577	AS-20	AS-20	NA	NA
ACG/CTG125	AS-17	NA	NA	AS-17
ACG/CTG302	NA	AS-25	AS-25	NA
ACG/CTG80	AS-3	NA	NA	NA
ACG/CTT192	NA	NA	NA	AS-10
ACG/CTT219	NA	AS-24	NA	NA
ACT/CAA115	AS-4+2	NA	NA	NA
ACT/CAA168	NA	NA	UNA	NA
ACT/CAA328	NA	NA	AS-16	NA
ACT/CAA364	AS-24	NA	NA	NA
ACT/CAA394	NA	NA	NA	AS-24
ACT/CAA98	AS-3	NA	NA	NA
ACT/CAC123	NA	NA	NA	AS-7
ACT/CAC148	NA	AS-1+2	NA	NA
ACT/CAC245	AS-23	NA	NA	NA
ACT/CAC519	NA	NA	AS-8	NA
ACT/CAC99	NA	NA	AS-5	NA
ACT/CAG109	NA	NA	AS-11	NA
ACT/CAG125	AS-7	NA	NA	AS-7
ACT/CAG132	AS-11+2	NA	NA	NA
ACT/CAG165	NA	AS-3	NA	NA
ACT/CAG232	NA	NA	AS-1	NA
ACT/CAG239	NA	NA	NA	AS-31
ACT/CAG255	NA	NA	NA	AS-28
ACT/CAG278	AS-25	AS-25	NA	NA
ACT/CAG62	NA	AS-32	NA	NA
ACT/CAT167	NA	NA	NA	AS-23
ACT/CTA111	NA	AS-32	NA	NA
ACT/CTA148	NA	NA	AS-17	AS-17
ACT/CTA255	NA	NA	AS-19	NA
ACT/CTA279	NA	AS-17+2	NA	NA
ACT/CTA426	NA	NA	NA	AS-12
ACT/CTA473	NA	UNA	NA	NA
ACT/CTC137	UNA	NA	NA	NA
ACT/CTC144	NA	AS-6	NA	NA
ACT/CTC252	AS-2	NA	NA	NA
ACT/CTC368	AS-23	NA	NA	NA
ACT/CTC377	NA	NA	NA	AS-23
ACT/CTC388	NA	NA	AS-20	NA
ACT/CTC86	NA	NA	NA	AS-28
ACT/CTG189	NA	NA	NA	AS-11
ACT/CTG296	NA	AS-14	AS-14	NA
ACT/CTG303	AS-2	AS-2	NA	NA
ACT/CTG369	NA	AS-21	NA	NA
ACT/CTG460	NA	AS-21	NA	NA
ACT/CTG71	AS-1+2	NA	NA	AS-1
ACT/CTT165	NA	AS-9	NA	NA
ACT/CTT200	NA	NA	NA	AS-11
ACT/CTT513	NA	NA	NA	AS-16
AGC/CAA129	AS-23	AS-23	NA	NA
AGC/CAA167	NA	NA	AS-30	NA
AGC/CAC124	AS-3	NA	NA	NA
AGC/CAC136	NA	NA	NA	AS-5and18
AGC/CAC154	NA	NA	UNA	NA
AGC/CAC406	NA	NA	AS-5	NA
AGC/CAG182	NA	NA	NA	AS-30
AGC/CAG271	NA	NA	NA	AS-17
AGC/CAT284	NA	NA	AS-19	NA
AGC/CTA132	NA	AS-24	NA	NA
AGC/CTA145	AS-9	NA	NA	NA
AGC/CTA329	NA	AS-21	NA	NA
AGC/CTA362	NA	NA	NA	AS-21+2
AGC/CTA368	AS-4	NA	NA	NA
AGC/CTA76	NA	NA	AS-11	AS-11
AGC/CTA93	NA	NA	AS-21	NA
AGC/CTC127	AS-13	NA	NA	NA
AGC/CTC565	NA	AS-1+2	NA	NA
AGC/CTC97	AS-13	NA	NA	NA
AGC/CTG127	NA	AS-2+2	NA	NA
AGC/CTG136	NA	AS-10	NA	NA
AGC/CTG255	NA	AS-32	NA	NA
AGC/CTG310	AS-19	AS-19	NA	NA
AGC/CTG318	NA	NA	AS-16	NA
AGC/CTT123	NA	NA	AS-19	NA
AGC/CTT143	AS-28	NA	NA	NA
AGC/CTT209	NA	NA	NA	AS-5and18
AGC/CTT65	NA	NA	AS-8	NA
AGG/CAA166	NA	NA	AS-17	NA
AGG/CAA196	NA	NA	NA	AS-6
AGG/CAA277	NA	NA	NA	AS-25
AGG/CAA80	NA	AS-5	NA	NA
AGG/CAA98	NA	NA	AS-9	NA
AGG/CAG128	AS-12	NA	NA	AS-12
AGG/CAG62	AS-22	NA	NA	NA
AGG/CAG93	NA	NA	AS-11	NA
AGG/CTA108	NA	NA	AS-4+2	AS-4
AGG/CTA126	NA	NA	AS-32+2	NA
AGG/CTA157	NA	AS-17+2	NA	NA
AGG/CTA177	AS-5	NA	NA	NA
AGG/CTA368	AS-31	NA	NA	NA
AGG/CTC117	AS-23	NA	NA	NA
AGG/CTC282	AS-16	NA	NA	NA
AGG/CTC360	NA	AS-32	NA	NA
AGG/CTG109	NA	AS-33	NA	NA
AGG/CTG110	NA	AS-2	NA	NA
AGG/CTG141	AS-10	NA	NA	NA
AGG/CTG159	NA	NA	AS-8	NA
AGG/CTG234	NA	NA	AS-5	NA
AGG/CTG90	NA	NA	NA	AS-5and18
AGG/CTG94	AS-2	NA	NA	NA
AGG/CTT135	NA	NA	NA	AS-10
AGG/CTT143	NA	NA	AS-2	NA
AGG/CTT150	NA	AS-8	NA	NA
AGG/CTT167	AS-21+2	NA	NA	AS-21
AGG/CTT257	AS-32	NA	NA	NA
AGG/CTT276	NA	NA	AS-11	NA
AGG/CTT306	NA	NA	AS-23	NA
AGG/CTT315	NA	NA	NA	AS-10
AGG/CTT331	NA	NA	AS-18	AS-5and18
AGG/CTT486	NA	NA	NA	AS-21+2
AGG/CTT87	NA	NA	AS-25	NA
AJ425048	AS-15	AS-15	AS-15	AS-15
ApoAI	AS-10	NA	NA	AS-10
AS-10	AS-10	NA	NA	NA
ATP1A1A	NA	NA	AS-28	NA
ATP1A1B/i	NA	NA	NA	AS-23
ATP1A1B/ii	AS-22	AS-22	AS-22	AS-22
ATP1A1C	NA	AS-22	NA	AS-22
ATP1A3	AS-12	NA	NA	NA
ATP1B1B/i	AS-22	UNA	NA	AS-22
ATP1B2/i	NA	NA	AS-28	AS-28
ATP1B2/ii	AS-5	NA	AS-5	NA
ATP1B3A	NA	AS-11+3	NA	AS-11
BG934221	AS-10	AS-10	AS-10	AS-10
BHMS103/i	AS-7	NA	NA	NA
BHMS111	NA	AS-14	AS-14	NA
BHMS117A	AS-7	AS-7	AS-7	AS-7
BHMS117B	NA	NA	AS-7	NA
BHMS127	AS-15	AS-15	AS-15	AS-15
BHMS130	AS-8	AS-8	AS-8	AS-8
BHMS139	NA	AS-23+2	AS-23	AS-23
BHMS144	NA	AS-33	UNA	AS-33
BHMS146	AS-6	AS-6+2	NA	NA
BHMS150	NA	AS-1	NA	AS-1
BHMS155	NA	AS-16	NA	AS-16
BHMS159	AS-2	AS-2	AS-2	AS-2
BHMS161	AS-24	NA	NA	NA
BHMS162	NA	AS-9	AS-9	NA
BHMS173	AS-22	NA	AS-22	NA
BHMS176	AS-16	AS-16	NA	NA
BHMS177/i	AS-8	NA	AS-8	AS-8
BHMS179A	NA	NA	AS-24	NA
BHMS181	AS-6	AS-6	NA	AS-6
BHMS184A	NA	NA	NA	AS-11
BHMS184B	AS-11+2	AS-11	AS-11	AS-11
BHMS185	AS-3	AS-3	AS-3	AS-3
BHMS189	AS-9	AS-9	AS-9	NA
BHMS201	NA	AS-2	AS-2	NA
BHMS205/i	AS-19	NA	AS-19	NA
BHMS205/ii	AS-28	NA	AS-28	NA
BHMS206	AS-12	AS-12	AS-12	AS-12
BHMS210	NA	NA	AS-2	AS-2
BHMS211	AS-4	NA	AS-4	NA
BHMS212	NA	AS-2	AS-2	AS-2
BHMS214	AS-10	AS-10	AS-10	AS-10
BHMS216	AS-1	NA	AS-1	AS-1
BHMS219/i	AS-23	AS-23	AS-23	AS-23
BHMS221A	AS-9	AS-9	AS-9	NA
BHMS232/1A	AS-24	AS-22	AS-24	AS-22
BHMS232/2B	AS-22	NA	AS-22	NA
BHMS241	NA	AS-20	AS-20	NA
BHMS247/1A	AS-12	NA	AS-1	NA
BHMS247/2B	AS-1	NA	NA	NA
BHMS250	AS-10	AS-10	AS-10	AS-10
BHMS252	AS-23	AS-23	AS-23	NA
BHMS259	AS-16	AS-16	AS-16	AS-16
BHMS267.1	AS-12	AS-12	NA	NA
BHMS269	NA	AS-7	AS-7	AS-7
BHMS272	AS-12	AS-12	AS-12	NA
BHMS277	AS-16	AS-16	AS-16	AS-16
BHMS278	NA	AS-2	AS-2	AS-2
BHMS281	AS-17+2	AS-17+2	AS-17	AS-17
BHMS283	AS-23+2	AS-23+2	AS-23	AS-23
BHMS288	NA	AS-13	NA	AS-13
BHMS289	AS-13	AS-13	AS-13	AS-13
BHMS291	AS-12	NA	AS-12	AS-12
BHMS292	UNA	AS-2	AS-2	AS-2
BHMS304/i	AS-22	AS-22	AS-22	AS-22
BHMS304/ii	AS-23	NA	NA	AS-23
BHMS308	AS-20	NA	AS-20	AS-20
BHMS311	AS-14	AS-14	AS-14	AS-14
BHMS313A	AS-8	AS-8	AS-8	AS-8
BHMS313B	AS-8	AS-8	AS-8	AS-8
BHMS321	AS-14	NA	NA	AS-14
BHMS328	AS-5	AS-5+2	AS-5	AS-5and18
BHMS330	AS-10	NA	AS-10	AS-10
BHMS331	AS-17	AS-17	AS-17	AS-17
BHMS332	NA	AS-22	NA	AS-22
BHMS337	AS-7	AS-7	AS-7	AS-7
BHMS339	NA	NA	AS-24	NA
BHMS347A/i	AS-24	NA	NA	NA
BHMS347A/ii	AS-22	AS-22	NA	AS-22
BHMS349	AS-25	NA	AS-25	NA
BHMS356	NA	AS-7	NA	AS-7
BHMS359	AS-16	AS-16	AS-16	AS-16
BHMS360	AS-2	NA	AS-2	AS-2
BHMS362	AS-12	NA	AS-12	NA
BHMS365	AS-19	AS-19	AS-19	AS-19
BHMS367	AS-3	AS-3	AS-3	AS-3
BHMS373	NA	NA	NA	AS-28
BHMS376	AS-4	AS-4	AS-4	AS-4
BHMS377	AS-18	AS-18	AS-18	NA
BHMS379	AS-15	AS-15	AS-15	NA
BHMS381	AS-6	NA	NA	NA
BHMS382	AS-6	AS-6	AS-6	AS-6
BHMS384	AS-25	NA	NA	AS-25
BHMS386	AS-15	AS-15	AS-15	AS-15
BHMS389	AS-2	NA	AS-2	AS-2
BHMS396	AS-13	AS-13	AS-13	AS-13
BHMS404	NA	AS-10	NA	AS-10
BHMS414	AS-17	AS-17	NA	AS-17
BHMS415	AS-17	AS-17	NA	AS-17
BHMS417	AS-2	AS-2	NA	AS-2
BHMS418	NA	AS-17	NA	NA
BHMS420	AS-18	AS-18	AS-18	AS-5and18
BHMS422A	AS-13	NA	AS-13	AS-13
BHMS422B	AS-13	NA	NA	AS-13
BHMS423	NA	NA	AS-2	NA
BHMS425	NA	AS-23+2	AS-23	AS-23
BHMS429	AS-3	AS-3	AS-3	AS-3
BHMS431	NA	AS-10	NA	AS-10
BHMS458	NA	NA	AS-32+2	NA
BHMS471	AS-6	AS-6	NA	NA
BHMS490	AS-25	NA	NA	AS-25
BHMS522	AS-12	AS-12	AS-12	AS-12
BHMS524	NA	NA	AS-19	AS-19
BHMS553	AS-8	AS-8	AS-8	AS-8
BHMS554	NA	NA	AS-5	AS-5and18
BHMS561A	AS-22	AS-22	AS-22	NA
BHMS7.001	AS-9	AS-9	AS-9	AS-9
BHMS7.003	NA	NA	NA	AS-20
BHMS7.005/i	AS-10	NA	AS-10	AS-10
BHMS7.012	NA	NA	NA	AS-6
BHMS7.014	AS-11	AS-11	AS-11	AS-11
BHMS7.017	AS-5	AS-5	AS-5	AS-5and18
BHMS7.028	AS-17	AS-17	NA	NA
BHMS7.029/1A	AS-1+2	AS-1	AS-1	AS-1
BHMS7.029/2B	AS-12	NA	NA	NA
BHMS7.033	AS-10	AS-10	AS-10	NA
BHMS7.043	NA	AS-23	NA	AS-23
BHMS7.053	AS-11+2	AS-11	AS-11	AS-11
BX073647/i	AS-33	NA	AS-33	AS-33
BX073867	NA	NA	AS-12	NA
BX075694/i	AS-33	NA	AS-33	NA
BX075694/ii	AS-31	NA	NA	NA
BX076085	AS-9	NA	NA	AS-9
BX076758	AS-22	AS-22	AS-22	AS-22
BX079862/i	AS-19	AS-19	NA	AS-19
BX079862/ii	NA	NA	NA	AS-17
BX079985	NA	NA	AS-21	NA
BX080510	AS-3	AS-3	NA	NA
BX084966	NA	NA	NA	AS-3
BX301679/i	AS-6	AS-6	AS-6	AS-6
BX303525	AS-7	AS-7	AS-7	AS-7
BX305863	AS-33	AS-33	NA	AS-33
BX309199	AS-8	NA	NA	AS-8
BX311224	AS-11	NA	NA	NA
BX311884/i	NA	AS-1	AS-1	AS-1
BX311884/ii	AS-1+2	AS-6	NA	NA
BX313262/i	AS-12	AS-12	AS-12	AS-12
BX313739/i	AS-25	AS-25	AS-25	AS-25
BX317661/i	AS-12	AS-12	AS-12	AS-12
BX318599/i	NA	AS-14	AS-14	AS-14
BX319411/i	AS-19	AS-28+2	NA	NA
BX319411/ii	NA	AS-19	NA	NA
BX861315	AS-17	NA	AS-17	NA
BX863380	AS-2	AS-2	NA	NA
BX863758	AS-8	NA	NA	AS-8
BX866899	AS-10	NA	AS-10	AS-10
BX867151/i	AS-9	AS-9	AS-9	NA
BX867151/ii	AS-21	AS-21	AS-21	AS-21
BX867287	AS-10	AS-10	AS-10	AS-10
BX870052/i	AS-11	AS-11	AS-11	AS-11
BX873441/i	NA	AS-28	NA	AS-28
BX879524/i	NA	AS-22	NA	AS-22
BX881655/i	AS-10	AS-10	AS-10	AS-10
BX881655/ii	AS-17+2	AS-17+2	AS-17	AS-17
BX887563/i	AS-24	AS-24	NA	AS-24
BX887563/ii	AS-24	NA	NA	NA
BX888097	AS-14	AS-14	NA	AS-14
BX889738	NA	NA	AS-7	NA
BX890355/i	AS-4	AS-4	AS-4	AS-4
BX913059	NA	AS-14	AS-14	AS-14
CA040745	AS-13	AS-13	AS-13	AS-13
CA045004	AS-22	AS-22	AS-22	AS-22
CA050694	AS-10	AS-10	NA	AS-10
CA052244	AS-10	AS-10	AS-10	AS-10
CA057924	AS-22	AS-22	AS-22	AS-22
CA058586	AS-13	NA	AS-13	NA
CA060381	AS-2	AS-2	AS-2	AS-2
CA061336	AS-14	NA	AS-14	AS-14
CA341677	AS-1+2	AS-1	NA	AS-1
CA345149	AS-23	NA	NA	NA
CA349040	NA	AS-12	AS-12	NA
CA350064	AS-11+2	NA	AS-11+2	AS-11
CA358173/i	NA	AS-6+2	AS-6	NA
CA358745	AS-2	AS-2	AS-2	AS-2
CA359625	NA	NA	NA	AS-14
CA368402/i	AS-12	AS-12	AS-12	NA
CA368462/i	AS-33	NA	AS-33	AS-17
CA368462/ii	NA	AS-33	NA	NA
CA371653/i	NA	AS-22	NA	NA
CA372906	AS-28	NA	NA	NA
CA376300/i	AS-4	NA	AS-11	AS-4
CA378164/i	NA	NA	AS-12	NA
CA383830/i	AS-23	NA	NA	AS-23
CB505581	AS-13	AS-13	AS-13	AS-13
CB506726	AS-10	AS-10	AS-10	AS-10
CB512520	NA	AS-6	AS-6	AS-6
CB514591	AS-17+2	NA	AS-17	AS-17
CB514761	AS-18	AS-18	AS-18	AS-18
cGnRH2	AS-6	NA	NA	NA
CL10212	NA	NA	AS-30	AS-30
CL10332	AS-21	NA	NA	AS-21
CL10403	AS-9	AS-9	NA	NA
CL10695	NA	AS-28+4	AS-28	AS-28
CL11428/i	AS-1+2	NA	AS-1	NA
CL11428/ii	NA	AS-1	NA	AS-1
CL12747	AS-3	AS-3	UNA	AS-3
CL13225	NA	NA	AS-21	NA
CL13269	AS-2	NA	NA	NA
CL15589/i	AS-10	AS-10	AS-10	AS-10
CL16105	NA	NA	AS-15	AS-15
CL16550	NA	AS-9	AS-9	AS-9
CL16851	AS-14	AS-14	AS-14	AS-14
CL17121	NA	AS-16	AS-16	NA
CL17198	AS-13	AS-13	AS-13	AS-13
CL17236/i	NA	AS-19	AS-19	AS-19
CL17363	AS-23	AS-23	AS-23	AS-23
CL18304	AS-21	AS-21	AS-21	AS-21
CL18357	NA	NA	AS-33	NA
CL18408	NA	NA	UNA	NA
CL18423	AS-11+2	AS-11+3	AS-11+2	AS-11
CL19368	UNA	AS-16	UNA	NA
CL22911	AS-3	AS-3	AS-3	AS-3
CL24648	AS-2	AS-2	AS-2	AS-2
CL25111	AS-12	AS-12	AS-12	AS-12
CL25555/i	NA	NA	NA	AS-4
CL28276	NA	AS-12	AS-12	AS-12
CL3014	AS-12	AS-12	AS-12	AS-12
CL3826	AS-3	AS-3	NA	AS-3
CL4215	NA	UNA	AS-23	AS-23
CL47345	AS-13	AS-13	AS-13	AS-13
CL47450	NA	NA	AS-28	AS-28
CL4778	AS-6	NA	NA	NA
CL5634	NA	NA	NA	AS-2
CL6600	NA	AS-28	NA	NA
CL67680	AS-22	AS-22	AS-22	AS-22
CL68309	AS-5	NA	NA	AS-5and18
CL68800	AS-5	AS-5+2	AS-5	AS-5and18
CL68944	NA	NA	AS-21	AS-21
CL69861	AS-5	AS-5+2	AS-5	AS-5and18
CL7820	NA	NA	AS-1	NA
CL7880	AS-1+2	AS-1	NA	NA
CL8708	NA	AS-14	AS-14	NA
CL8926	AS-11	NA	AS-11	NA
CL8933	AS-17	NA	AS-17	AS-17
CL9726	NA	AS-17	NA	AS-17
CL9859	AS-7	AS-7	AS-7	AS-7
Clock	AS-2	NA	NA	AS-2
Contig15927_0421	NA	AS-6	AS-6	AS-6
CR365462	NA	NA	NA	AS-3
CR373404	AS-11+2	AS-11+3	AS-11	AS-11
CR374305	AS-3	AS-3	NA	NA
CR375500/i	AS-10	AS-10	AS-10	AS-10
CTAX(VMS)	AS-10	NA	AS-10	NA
GDH1	NA	NA	AS-13	NA
GnRH-3B	NA	AS-16	AS-16	AS-16
GS02	AS-3	AS-3	NA	NA
HoxA11b/i	NA	AS-12	NA	NA
HoxA11b/ii	NA	AS-1+2	NA	NA
HoxA2b/i	AS-12	NA	NA	NA
HoxA3a/i	NA	AS-15	AS-15	NA
HoxA4a/i	NA	NA	NA	UNA
HoxB4a/i	NA	NA	NA	AS-4
HoxB5b/ii	AS-13	NA	AS-13	AS-13
HoxC4a/i	NA	NA	AS-8	NA
HoxC6b/i	NA	NA	AS-32	AS-32
HoxC6b/ii	NA	AS-6	AS-6	AS-6
HoxD9a/i	NA	AS-20	NA	NA
HoxD9a/ii	NA	NA	NA	AS-14
HSP(VMS)	AS-4+2	AS-4+2	AS-4+2	UNA
IDDH-2*	NA	NA	NA	AS-21
IGF1	NA	NA	AS-24	AS-24
IGF2	NA	NA	AS-2	NA
IgM/i	AS-11+2	AS-11	AS-11	AS-11
mMEP-2*	AS-20	AS-20	NA	AS-20
MRF4/i	NA	NA	NA	AS-24
MRF4/ii	NA	NA	NA	AS-22
Myf5	NA	AS-22	AS-22	AS-22
Myostatin	AS-20+2	AS-20	AS-20	NA
NKCC	NA	NA	NA	AS-17
Ocl1UW	AS-25	NA	NA	AS-25
Ocl2UW	AS-12	NA	AS-12	AS-12
Ocl9UW	NA	AS-7	AS-7	AS-7
Ogo2UW/ii	AS-10	AS-10	AS-10	AS-10
Ogo3UW	AS-17	AS-17	AS-17	NA
Ogo4UW	AS-31	AS-31	AS-31	AS-31
Ogo8UW	AS-2	NA	AS-2	NA
Oke4	AS-2	NA	AS-2	AS-2
Oki10SSBI	NA	NA	NA	AS-25
Oki2SSBI	NA	NA	NA	AS-11
Omi100TUF	AS-28+2	AS-28	AS-28	AS-28
Omi108TUF	NA	AS-3	NA	AS-3
Omi109TUF	NA	AS-24	NA	NA
Omi116TUF	NA	AS-16	AS-16	NA
Omi138TUF	NA	NA	NA	AS-11
Omi166TUF	AS-6	AS-6	AS-6	AS-6
Omi184TUF	NA	NA	AS-18	NA
Omi187TUF	AS-9	NA	NA	NA
Omi25TUF	NA	AS-11	NA	NA
Omi27TUF	NA	AS-21	NA	AS-21
Omi29TUF	AS-20	AS-20	AS-20	NA
Omi41TUF	AS-2	NA	AS-2	AS-2
Omi56TUF	NA	NA	NA	AS-2
Omi60TUF	NA	AS-6	NA	NA
Omi65TUF	NA	NA	AS-13	NA
Omi69TUF	AS-25	NA	NA	NA
Omi84TUF	NA	NA	AS-17	NA
Omi85TUF	AS-2	AS-2	AS-2	AS-2
Omi87TUF	AS-9	AS-9	AS-9	NA
Omi94TUF	AS-14	AS-14	AS-14	NA
OMM1002	NA	AS-4	NA	NA
OMM1009	NA	AS-2	NA	AS-2
OMM1011	NA	AS-14	AS-14	AS-14
OMM1013	NA	AS-23	AS-23	AS-23
OMM1016	AS-1	NA	NA	AS-12
OMM1019	NA	NA	AS-17	NA
OMM1032	AS-14	NA	AS-14	NA
OMM1037	AS-4	AS-4	AS-4	AS-4
OMM1039	NA	AS-2	AS-2	AS-2
OMM1044	NA	UNA	NA	NA
OMM1075	NA	NA	AS-17	NA
OMM1077/i	NA	NA	NA	AS-24
OMM1077/ii	NA	AS-22	NA	AS-22
OMM1087	AS-31	AS-31	AS-31	AS-31
OMM1090	AS-33	NA	NA	NA
OMM1096	NA	AS-5	AS-5	NA
OMM1097	NA	NA	NA	AS-8
OMM1103	NA	NA	AS-28	NA
OMM1105	NA	AS-4	NA	AS-4
OMM1108	AS-12	AS-12	AS-12	AS-12
OMM1120	NA	AS-28	AS-28	NA
OMM1122/i	AS-1	NA	NA	NA
OMM1122/ii	AS-12	NA	AS-12	NA
OMM1125	NA	AS-28+2	NA	AS-28
OMM1134/i	NA	NA	AS-28	NA
OMM1134/ii	NA	AS-28+3	NA	AS-28
OMM1159	NA	NA	AS-9	NA
OMM1161	NA	AS-4	AS-4	AS-4
OMM1164/i	AS-24	NA	AS-24	AS-22
OMM1164/ii	NA	AS-24+2	NA	NA
OMM1166	NA	NA	AS-24	NA
OMM1172	AS-25	NA	NA	NA
OMM1181	NA	NA	AS-28	AS-28
OMM1187	NA	AS-31	NA	AS-31
OMM1189	AS-12	NA	AS-12	NA
OMM1190	AS-3	AS-3	NA	AS-3
OMM1197	NA	AS-21	AS-21+2	AS-21+2
OMM1199	AS-33	AS-33	AS-33	AS-33
OMM1201	UNA	AS-6	AS-6	AS-6
OMM1228	AS-2	AS-2	NA	AS-2
OMM1231	AS-23	AS-23	AS-23	AS-23
OMM1236/i	AS-22	AS-22	AS-22	AS-22
OMM1236/ii	AS-23	AS-23	AS-23	AS-23
OMM1260	NA	AS-24	NA	NA
OMM1264	AS-5	UNA	AS-5	NA
OMM1267	AS-11+2	AS-11	AS-11	AS-11
OMM1272	AS-11+2	NA	NA	NA
OMM1274	NA	AS-11	NA	AS-11
OMM1276	AS-3	NA	NA	NA
OMM1278	NA	NA	AS-1	NA
OMM1300	AS-6	AS-6	AS-6	AS-6
OMM1301	AS-10	AS-10	AS-10	AS-10
OMM1364	NA	NA	NA	AS-12
OMM1365	NA	AS-14	NA	NA
OMM1372/i	AS-9	AS-9	NA	NA
OMM1372/ii	NA	AS-28+4	AS-28	AS-28
OMM1374	AS-17+2	NA	AS-17	AS-17
OMM1657/i	AS-19	NA	AS-19	AS-19
OMM1767/i	NA	AS-25	NA	AS-25
OMM5000	AS-12	AS-12	AS-12	AS-12
OMM5002	AS-15	AS-15	NA	AS-15
OMM5007	AS-5	AS-5	AS-5	AS-5and18
OMM5010	NA	NA	AS-3	NA
OMM5014	NA	AS-16	NA	AS-16
OMM5017	NA	NA	AS-28	AS-28
OMM5018	AS-25	AS-25	AS-25	AS-25
OMM5019/i	AS-4	AS-4	AS-4	AS-4
OMM5019/ii	AS-11+2	UNA	AS-11	AS-11
OMM5019/iii	NA	AS-11	NA	NA
OMM5024	AS-20	AS-20	NA	AS-20
OMM5032	NA	AS-9	NA	AS-9
OMM5037/i	AS-4	NA	AS-4	AS-11
OMM5037/ii	NA	AS-4	NA	AS-4
OMM5039	NA	NA	AS-7	NA
OMM5043	AS-6	NA	AS-6	AS-6
OMM5060	NA	NA	AS-18	AS-5and18
OMM5063	AS-11+2	NA	AS-11	NA
OMM5074	AS-6	NA	AS-6	NA
OMM5091	NA	NA	AS-2	NA
OMM5102	AS-22	NA	AS-22	NA
OMM5137	AS-10	AS-10	AS-10	AS-10
OMM5140/i	NA	NA	AS-4	NA
OMM5140/ii	AS-11+2	AS-11	NA	AS-11
OMM5145	AS-22	NA	NA	NA
OMM5149	AS-33	AS-33	AS-33	AS-33
OMM5159	AS-10	NA	AS-10	AS-10
OMM5161/i	NA	AS-22	AS-22	AS-22
OMM5161/ii	AS-22	NA	NA	NA
OMM5164	AS-20	NA	AS-20	NA
OMM5172/i	NA	AS-7	NA	NA
OMM5172/ii	NA	NA	AS-7	AS-7
OMM5174	AS-12	AS-12	UNA	AS-12
OMM5184	AS-11+2	NA	AS-11	NA
OMM5188/i	AS-1	NA	AS-1	NA
OMM5188/ii	NA	AS-12	AS-12	NA
OMM5295	AS-9	AS-9	AS-9	NA
Omy1002UW	AS-21	NA	AS-21	AS-21
Omy1006UW	AS-12	NA	NA	NA
Omy1009UW	AS-5	AS-5	NA	AS-5and18
Omy1011UW	AS-25	AS-25	AS-25	AS-25
Omy1032UW	AS-16	NA	AS-16	NA
Omy1102UW/i	AS-12	AS-12	NA	AS-12
Omy1177UW	UNA	NA	NA	NA
Omy1191UW	AS-25	NA	NA	AS-25
Omy11INRA/i	NA	NA	AS-1	AS-1
Omy11INRA/ii	AS-6	AS-6	NA	AS-6
Omy1225UW	NA	AS-7	NA	AS-7
Omy1282INRA	NA	AS-9	NA	NA
Omy1294INRA	AS-9	NA	AS-9	NA
Omy14INRA	AS-24	NA	AS-24	AS-24
Omy17DIAS	NA	AS-28+3	NA	NA
Omy18DIAS	AS-10	NA	AS-10	AS-10
Omy21INRA	AS-6	AS-6	AS-6	NA
Omy23INRA	AS-25	AS-25	NA	AS-25
Omy272UoG/ii	AS-12	AS-12	NA	NA
Omy27DU	AS-6	AS-6	NA	NA
Omy27INRA/i	AS-4+2	UNA	NA	AS-4
Omy27INRA/ii	NA	AS-8	AS-8	NA
Omy301UoG	AS-8	AS-8	AS-8	AS-8
OmyFGF6	NA	NA	NA	AS-23
OmyFGT14TUF	AS-25	AS-25	AS-25	AS-25
OmyFGT16TUF	AS-18	AS-18	AS-18	AS-5and18
OmyFGT1TUF	AS-4	AS-4	AS-4	AS-4
OmyFGT21TUF/i	AS-10	AS-10	AS-10	NA
OmyFGT25TUF	AS-6	AS-6	AS-6	AS-6
OmyFGT34TUF	AS-25	AS-25	AS-25	AS-25
OmyFGT8TUF/i	AS-1	AS-1+2	AS-1	AS-1
OmyFGT8TUF/ii	AS-12	AS-12	AS-12	AS-12
OmyRGT30TUF/i	AS-4	AS-4	AS-4	AS-10
OmyRGT32TUF	AS-11+2	AS-11+3	AS-11	NA
OmyRGT34TUF	AS-17	AS-17	AS-17	NA
OmyRGT35TUF	NA	AS-6	AS-6	NA
OmyRGT44TUF	AS-21	AS-21	NA	NA
OmyRGT55TUF	NA	AS-16	NA	NA
One102ADFG/i	AS-1	AS-1+2	AS-1	NA
One104ADFG	AS-10	AS-10	AS-10	AS-10
One105ADFG	NA	NA	AS-2	NA
One108ADFG	NA	NA	NA	AS-4
One111ADFG	NA	NA	AS-25	NA
One114ADFG	AS-17	AS-17	AS-17	AS-17
One18ASC/i	AS-1	AS-1+2	AS-1	AS-1
One5ASC	NA	NA	AS-2	NA
One7ASC	AS-10	AS-10	NA	NA
One9ASC	NA	AS-8	AS-8	AS-8
Ots208	AS-6	NA	AS-6	NA
Ots501NWFSC/i	NA	NA	NA	AS-12
Ots512NWFSC	NA	AS-28+2	NA	UNA
Ots518NWFSC	NA	NA	NA	AS-15
Ots519NWFSC	NA	NA	AS-25	NA
Ots521NWFSC	AS-4	NA	AS-4	NA
Ots524NWFSC	NA	AS-17	AS-17	AS-17
OtsG249UCD	AS-14	AS-14	AS-14	AS-14
OtsG68UCD	AS-6	AS-6	AS-6	UNA
OtsG83bUCD	AS-17	AS-17	AS-17	AS-17
OtsG85UCD	AS-33	AS-33	UNA	AS-33
PACAP	AS-31	NA	AS-31	AS-31
Sal16UoG	NA	AS-22	AS-22	AS-22
Sal1UoG	NA	AS-1	NA	AS-1
Sal4UoG	AS-22	NA	NA	AS-22
Sal6UoG/i	AS-4	AS-11	AS-11	NA
Sal6UoG/ii	NA	AS-4	AS-4	AS-4
Sal7UoG	AS-22	AS-22	AS-22	NA
Sal9UoG	NA	AS-22	NA	AS-22
SalE38SFU	AS-17+2	AS-17+4	AS-17	AS-17
SEX	NA	NA	AS-1	AS-1
Sfo23LAV	AS-5	AS-5	AS-5	NA
SfoD75USGS	NA	AS-5	AS-5	AS-5and18
SS12/i	AS-1+2	AS-1	NA	NA
SS12/ii	AS-6	UNA	NA	AS-6
Ssa0001BSFU	NA	NA	AS-33	AS-33
Ssa0001ECIG	NA	AS-13	AS-13	NA
Ssa0001SSFU	NA	NA	NA	AS-2
Ssa0002BSFU	AS-17	NA	AS-17	NA
Ssa0003BSFU	AS-2	NA	NA	NA
Ssa0003SSFU	NA	AS-8	NA	NA
Ssa0004ECIG	AS-23+2	AS-23+2	NA	AS-23
Ssa0005ECIG	AS-22	NA	NA	AS-22
Ssa0006BSFU	AS-7	AS-7	AS-7	AS-7
Ssa0006ECIG	NA	NA	NA	AS-33
Ssa0007BSFU	NA	NA	AS-19	AS-19
Ssa0007ECIG	NA	NA	NA	AS-6
Ssa0008BSFU	NA	AS-5	AS-5	NA
Ssa0008ECIG	NA	NA	AS-2	AS-2
Ssa0010BSFU	AS-32	NA	AS-32	AS-32
Ssa0010SSFU	NA	NA	AS-2	NA
Ssa0011aECIG	NA	UNA	AS-22	AS-22
Ssa0011bECIG	NA	UNA	AS-22	AS-22
Ssa0012ECIG	NA	NA	AS-7	NA
Ssa0014BSFU	NA	NA	AS-7	NA
Ssa0014ECIG	NA	AS-3	AS-3	NA
Ssa0015BSFU	AS-5	AS-5	AS-5	AS-5and18
Ssa0015ECIG	NA	AS-11+3	NA	AS-11
Ssa0015SSFU	AS-1	NA	NA	NA
Ssa0016BSFU	AS-17	AS-17	AS-17	AS-17
Ssa0016ECIG	NA	AS-32	NA	NA
Ssa0017BSFU	NA	AS-11	AS-11	AS-11
Ssa0019ECIG	AS-21	NA	NA	NA
Ssa0020BSFU	AS-2	NA	AS-2	NA
Ssa0021ECIG	AS-9	NA	NA	NA
Ssa0023BSFU	AS-24	NA	AS-24	NA
Ssa0024BSFU	AS-24	UNA	AS-24	AS-24
Ssa0024ECIG	NA	AS-13	NA	NA
Ssa0026BSFU	AS-2	AS-2	AS-2	AS-2
Ssa0026ECIG	NA	AS-21	AS-21	NA
Ssa0028ECIG	AS-9	AS-9	NA	NA
Ssa0029ECIG	NA	AS-23	NA	NA
Ssa0030BSFU	AS-16	AS-16	AS-16	AS-16
Ssa0030ECIG	AS-24	UNA	AS-24	NA
Ssa0031BSFU	AS-2	AS-2	AS-2	NA
Ssa0031ECIG	NA	NA	AS-28	NA
Ssa0032aECIG	NA	AS-32	NA	AS-32
Ssa0032bECIG	AS-32	AS-32	NA	AS-32
Ssa0032BSFU	AS-24	AS-24	AS-24	NA
Ssa0033BSFU	AS-17	NA	AS-17	AS-17
Ssa0033ECIG	NA	NA	AS-3	NA
Ssa0034BSFU	AS-22	NA	AS-22	AS-22
Ssa0035BSFU	NA	AS-3	NA	AS-3
Ssa0036ECIG	NA	AS-10	NA	NA
Ssa0037ECIG	NA	NA	AS-25	NA
Ssa0037SSFU	NA	AS-10	NA	NA
Ssa0038BSFU	NA	NA	NA	AS-10
Ssa0038ECIG	NA	NA	AS-12	NA
Ssa0039SSFU	AS-16	AS-16	NA	NA
Ssa0040BSFU	NA	UNA	NA	UNA
Ssa0040ECIG	AS-10	UNA	NA	UNA
Ssa0041aECIG	NA	AS-10	NA	NA
Ssa0042BSFU	AS-10	NA	AS-10	NA
Ssa0043bECIG	NA	NA	NA	AS-9
Ssa0043BSFU	AS-4	NA	AS-4	NA
Ssa0044ECIG	AS-28	AS-28+3	AS-28	AS-28
Ssa0045BSFU	AS-7	AS-7	AS-7	AS-7
Ssa0045ECIG	NA	AS-23	NA	NA
Ssa0046BSFU	NA	NA	NA	AS-2
Ssa0047aECIG	NA	AS-25	AS-25	NA
Ssa0047SSFU	NA	NA	AS-17	NA
Ssa0048BSFU	AS-25	AS-25	AS-25	AS-25
Ssa0048cECIG	AS-8	NA	NA	NA
Ssa0049ECIG	AS-6	AS-6	NA	NA
Ssa0049SSFU	NA	AS-10	AS-10	NA
Ssa0050BSFU	AS-8	NA	AS-8	AS-8
Ssa0050ECIG	NA	NA	AS-5	AS-5and18
Ssa0051BSFU	AS-8	AS-8	AS-8	AS-8
Ssa0051ECIG	AS-2	AS-2	NA	NA
Ssa0052BSFU	NA	AS-31	AS-31	AS-31
Ssa0052ECIG	NA	AS-18	NA	NA
Ssa0054BSFU	AS-32	AS-32	AS-32	AS-32
Ssa0054ECIG	NA	NA	AS-4	NA
Ssa0055BSFU	AS-1+2	AS-1	AS-1	AS-1
Ssa0055ECIG	NA	AS-17	NA	AS-17
Ssa0055SSFU	NA	AS-10	NA	NA
Ssa0057BSFU	NA	UNA	AS-12	UNA
Ssa0058BSFU	NA	AS-4	NA	AS-4
Ssa0060BSFU	NA	AS-12	AS-12	AS-12
Ssa0061BSFU	AS-25	AS-25	UNA	NA
Ssa0061ECIG	NA	NA	AS-13	NA
Ssa0062BSFU	AS-4	NA	NA	NA
Ssa0062ECIG	NA	AS-11	NA	NA
Ssa0063aECIG	NA	NA	AS-21+2	AS-21+2
Ssa0063BSFU/i	AS-12	NA	NA	AS-12
Ssa0063cECIG	NA	AS-21	NA	NA
Ssa0063SSFU	AS-3	NA	NA	NA
Ssa0064BSFU	NA	AS-12	AS-12	AS-12
Ssa0064ECIG	NA	NA	AS-17	NA
Ssa0065ECIG	AS-4	NA	AS-4	NA
Ssa0066BSFU	AS-9	AS-9	AS-9	AS-9
Ssa0066ECIG	AS-8	AS-8	AS-8	NA
Ssa0067BSFU	UNA	AS-16	AS-16	AS-16
Ssa0067ECIG	NA	AS-33	NA	NA
Ssa0068ECIG	NA	NA	AS-2	NA
Ssa0069BSFU	NA	NA	AS-11	AS-11
Ssa0069ECIG	NA	NA	NA	AS-14
Ssa0072BSFU	AS-17+2	AS-17+2	NA	AS-17
Ssa0072ECIG	AS-2	AS-2	AS-2	NA
Ssa0073BSFU	AS-11+2	AS-11	AS-11	AS-11
Ssa0074ECIG	AS-4	AS-4	NA	AS-4
Ssa0074SSFU	NA	NA	NA	AS-22
Ssa0076ECIG	NA	AS-13	NA	NA
Ssa0076SSFU	AS-5	NA	NA	NA
Ssa0077ECIG	AS-12	AS-12	NA	NA
Ssa0078ECIG	NA	AS-2	NA	AS-2
Ssa0079bECIG	AS-12	AS-12	NA	NA
Ssa0080BSFU	AS-10	NA	NA	AS-10
Ssa0080ECIG	NA	AS-18	NA	NA
Ssa0081ECIG	NA	AS-9	NA	NA
Ssa0082ECIG	AS-18	AS-18	NA	NA
Ssa0083BSFU	AS-16	NA	AS-16	NA
Ssa0084BSFU	AS-31	AS-31	NA	AS-31
Ssa0086BSFU	AS-10	UNA	AS-10	AS-10
Ssa0087BSFU	AS-2	NA	AS-2	AS-2
Ssa0087ECIG	NA	AS-33	NA	NA
Ssa0088SSFU	AS-9	NA	NA	NA
Ssa0091BSFU	AS-9	AS-9	AS-9	AS-9
Ssa0091ECIG	AS-19	AS-19	AS-19	AS-19
Ssa0092BSFU	AS-5	AS-5	AS-5	AS-5and18
Ssa0094BSFU	AS-24	AS-24	AS-24	NA
Ssa0094SSFU	NA	NA	AS-10	AS-10
Ssa0095BSFU/i	AS-2	NA	AS-2	AS-2
Ssa0095BSFU/ii	AS-23	AS-23	AS-23	NA
Ssa0096BSFU	AS-25	AS-25	AS-25	AS-25
Ssa0096ECIG	AS-17	NA	AS-17	AS-17
Ssa0097bECIG	NA	NA	NA	AS-11
Ssa0097BSFU	AS-17+2	AS-17+2	AS-17	NA
Ssa0098bECIG	NA	NA	NA	AS-10
Ssa0098BSFU	AS-6	NA	AS-6	NA
Ssa0099ECIG	NA	AS-33	NA	NA
Ssa0100BSFU	AS-20	NA	AS-20	AS-20
Ssa0101BSFU	AS-16	AS-16	AS-16	AS-16
Ssa0101ECIG	NA	AS-4	AS-4	NA
Ssa0101SSFU	AS-2	NA	NA	NA
Ssa0102BSFU	NA	AS-17+2	AS-17	AS-17
Ssa0103aECIG	AS-4	AS-4	NA	NA
Ssa0103BSFU	AS-17+2	AS-17+4	AS-17	NA
Ssa0104BSFU	NA	AS-16	NA	AS-16
Ssa0104ECIG	NA	AS-22	NA	NA
Ssa0105BSFU	UNA	NA	AS-5	AS-5and18
Ssa0106BSFU	NA	NA	NA	AS-7
Ssa0106ECIG	NA	AS-10	NA	NA
Ssa0107BSFU	NA	NA	NA	AS-7
Ssa0107ECIG	AS-10	NA	AS-10	NA
Ssa0109ECIG	NA	AS-20	NA	NA
Ssa0110SSFU	NA	NA	AS-10	NA
Ssa0111aECIG	NA	AS-32	NA	NA
Ssa0111bECIG	NA	NA	NA	AS-32
Ssa0111BSFU	AS-17	NA	UNA	NA
Ssa0112ECIG	AS-12	AS-12	NA	AS-12
Ssa0113ECIG	AS-23	AS-23	NA	NA
Ssa0114BSFU	NA	UNA	AS-1	UNA
Ssa0114ECIG	AS-1	NA	NA	NA
Ssa0115aECIG	NA	NA	AS-20	NA
Ssa0115bECIG	NA	NA	AS-20	NA
Ssa0116BSFU	AS-22	AS-22	NA	NA
Ssa0116ECIG	AS-32	NA	NA	NA
Ssa0116SSFU	NA	AS-21	AS-21	NA
Ssa0118bECIG	NA	NA	NA	AS-6
Ssa0119BSFU	NA	AS-10	AS-10	NA
Ssa0119ECIG	NA	AS-16	AS-16	NA
Ssa0121ECIG	NA	NA	AS-6	NA
Ssa0122aECIG	NA	NA	NA	AS-15
Ssa0122bECIG	NA	NA	AS-15	AS-15
Ssa0122BSFU	NA	AS-9	NA	NA
Ssa0123ECIG	AS-23	NA	NA	NA
Ssa0124ECIG	NA	NA	AS-21	NA
Ssa0125BSFU	AS-16	AS-16	AS-16	AS-16
Ssa0125ECIG	AS-23	AS-23	NA	NA
Ssa0126aECIG	AS-10	AS-10	AS-10	AS-10
Ssa0126bECIG	AS-10	AS-10	AS-10	AS-10
Ssa0126BSFU	AS-25	AS-25	AS-25	AS-25
Ssa0127ECIG	AS-31	NA	AS-31	NA
Ssa0129BSFU	AS-13	AS-13	AS-13	AS-13
Ssa0130BSFU	AS-22	AS-22	AS-22	NA
Ssa0130ECIG	AS-8	NA	NA	NA
Ssa0131aECIG	AS-5	NA	NA	AS-5and18
Ssa0131bECIG	NA	NA	AS-5	AS-5and18
Ssa0132BSFU	AS-7	AS-7	AS-7	NA
Ssa0133BSFU/i	AS-28	AS-28+2	AS-28	AS-28
Ssa0133BSFU/ii	AS-28	NA	NA	NA
Ssa0134bECIG	NA	AS-8	AS-8	NA
Ssa0134BSFU	NA	AS-2+2	AS-2	NA
Ssa0135BSFU	AS-13	AS-13	AS-13	AS-13
Ssa0136BSFU	NA	AS-16	AS-16	AS-16
Ssa0137BSFU	AS-17+2	AS-17	AS-17	AS-17
Ssa0137ECIG	AS-11+2	NA	AS-11	AS-11
Ssa0138bECIG	NA	NA	NA	AS-24
Ssa0138BSFU	AS-13	AS-13	NA	AS-13
Ssa0139BSFU	NA	NA	NA	AS-21
Ssa0139ECIG	NA	AS-21	AS-21	NA
Ssa0140ECIG	NA	AS-10	AS-10	NA
Ssa0141BSFU	AS-2	NA	AS-2	AS-2
Ssa0141ECIG	AS-28	AS-19	NA	NA
Ssa0142BSFU	NA	AS-4	AS-4	AS-4
Ssa0144BSFU	AS-11+2	AS-11	AS-11	AS-11
Ssa0144ECIG	AS-9	NA	NA	NA
Ssa0144SSFU	AS-19	AS-19	NA	NA
Ssa0145BSFU	NA	NA	AS-5	NA
Ssa0145ECIG	NA	NA	AS-2	NA
Ssa0146BSFU	AS-17+2	NA	AS-17	NA
Ssa0147BSFU	NA	AS-15	AS-15	NA
Ssa0147SSFU	NA	NA	AS-25	NA
Ssa0149BSFU	NA	UNA	NA	NA
Ssa0149ECIG	AS-23	NA	AS-23	NA
Ssa0150aECIG	NA	AS-10	AS-10	NA
Ssa0150bECIG	NA	AS-10	NA	NA
Ssa0150BSFU	AS-23	AS-23	AS-23	NA
Ssa0150SSFU	NA	AS-18	UNA	NA
Ssa0151BSFU	NA	AS-15	AS-15	AS-15
Ssa0151ECIG	NA	NA	AS-5	AS-5and18
Ssa0153aECIG	NA	NA	NA	AS-9
Ssa0153bECIG	NA	AS-9	NA	AS-9
Ssa0153BSFU	AS-3	AS-3	AS-3	AS-3
Ssa0154ECIG	NA	NA	AS-24	NA
Ssa0154SSFU	AS-23	NA	NA	NA
Ssa0156BSFU	AS-16	UNA	AS-16	UNA
Ssa0156ECIG	NA	AS-6	NA	NA
Ssa0157ECIG	AS-18	AS-18	NA	NA
Ssa0158ECIG	AS-19	AS-19	NA	AS-19
Ssa0158SSFU	NA	NA	AS-6	NA
Ssa0159BSFU	NA	AS-32	UNA	AS-32
Ssa0159ECIG	AS-19	AS-19	AS-19	AS-19
Ssa0160BSFU	AS-32	UNA	AS-32	UNA
Ssa0161BSFU	AS-32	NA	NA	AS-32
Ssa0162BSFU	AS-32	NA	AS-32	NA
Ssa0163BSFU	AS-32	AS-32	AS-32	AS-32
Ssa0163ECIG	NA	AS-32	AS-32	AS-32
Ssa0164BSFU	NA	NA	NA	AS-3
Ssa0164ECIG	AS-17	NA	AS-17	NA
Ssa0165BSFU	AS-15	AS-15	AS-15	AS-15
Ssa0165ECIG	NA	NA	AS-28	NA
Ssa0166BSFU	AS-15	AS-15	AS-15	UNA
Ssa0166ECIG	AS-1+2	AS-1	AS-1	AS-1
Ssa0167BSFU	AS-15	NA	AS-15	NA
Ssa0167ECIG	AS-24	AS-24	AS-24	AS-24
Ssa0168BSFU	AS-15	AS-15	AS-15	NA
Ssa0168ECIG	AS-25	AS-25	NA	NA
Ssa0169aECIG	NA	NA	AS-3	NA
Ssa0170ECIG	NA	AS-5	NA	NA
Ssa0171aECIG	AS-24	AS-24	NA	NA
Ssa0171bECIG	AS-24	AS-24	NA	NA
Ssa0172BSFU	NA	NA	NA	AS-2
Ssa0172ECIG	AS-31	NA	NA	AS-31
Ssa0173BSFU	AS-17	UNA	AS-17	NA
Ssa0174BSFU	AS-3	NA	NA	NA
Ssa0175bECIG	AS-4	AS-4	AS-4	NA
Ssa0175BSFU	AS-32	NA	NA	AS-32
Ssa0176BSFU	NA	NA	NA	AS-32
Ssa0177BSFU	AS-3	AS-3	AS-3	AS-3
Ssa0177ECIG	AS-32	NA	NA	NA
Ssa0178BSFU	AS-24	AS-24+2	UNA	AS-24
Ssa0180ECIG	NA	NA	AS-10	NA
Ssa0181BSFU/i	AS-1+2	NA	AS-1	NA
Ssa0181BSFU/ii	NA	NA	AS-6	NA
Ssa0183BSFU	AS-1+2	NA	UNA	NA
Ssa0184BSFU	AS-16	NA	AS-16	NA
Ssa0186ECIG	NA	AS-8	NA	AS-8
Ssa0187aECIG	NA	AS-6	NA	AS-6
Ssa0187bECIG	NA	AS-6	NA	AS-6
Ssa0187BSFU	AS-20	AS-20	AS-20	AS-20
Ssa0188BSFU	AS-20	AS-20	AS-20	AS-20
Ssa0189BSFU	UNA	AS-14	AS-14	AS-14
Ssa0189ECIG	AS-7	NA	NA	NA
Ssa0190BSFU	NA	AS-14	NA	AS-14
Ssa0190ECIG	AS-13	AS-13	AS-13	AS-13
Ssa0191BSFU	NA	NA	AS-18	NA
Ssa0192BSFU	AS-16	NA	UNA	NA
Ssa0192ECIG	AS-28	AS-28+4	NA	AS-28
Ssa0193ECIG	AS-2	NA	NA	NA
Ssa0194BSFU	NA	AS-6	NA	NA
Ssa0194ECIG	NA	NA	AS-7	NA
Ssa0195aECIG	NA	NA	AS-23	AS-23
Ssa0195BSFU	AS-14	AS-14	UNA	AS-14
Ssa0196aECIG	AS-23	NA	NA	NA
Ssa0196bECIG	AS-23	NA	NA	NA
Ssa0198ECIG	NA	AS-2	NA	NA
Ssa0199BSFU/i	NA	NA	AS-11	NA
Ssa0199BSFU/ii	NA	NA	AS-4	NA
Ssa0200BSFU	NA	AS-10	NA	AS-10
Ssa0201BSFU	AS-11+2	NA	NA	NA
Ssa0201ECIG	NA	NA	NA	AS-31
Ssa0202BSFU	AS-6	NA	NA	NA
Ssa0203aECIG	NA	AS-9	AS-9	NA
Ssa0203bECIG	NA	AS-9	AS-9	NA
Ssa0204ECIG	AS-6	NA	NA	NA
Ssa0206BSFU	NA	NA	AS-16	NA
Ssa0208aECIG	NA	AS-10	NA	AS-10
Ssa0208bECIG	NA	AS-10	NA	AS-10
Ssa0208BSFU	AS-6	AS-6	AS-6	AS-6
Ssa0210ECIG	AS-3	NA	NA	NA
Ssa0212BSFU	AS-11	NA	NA	AS-11
Ssa0212ECIG	NA	NA	AS-6	AS-6
Ssa0213ECIG	NA	NA	AS-16	AS-16
Ssa0215BSFU	AS-4	NA	AS-4	NA
Ssa0216BSFU	AS-9	AS-9	AS-9	AS-9
Ssa0216ECIG	AS-14	NA	NA	NA
Ssa0217ECIG	AS-8	AS-8	AS-8	NA
Ssa0218BSFU	AS-16	AS-16	NA	AS-16
Ssa0218ECIG	NA	AS-8	NA	NA
Ssa0219BSFU	AS-1+2	AS-1	AS-1	AS-1
Ssa0221BSFU	NA	NA	AS-2	AS-2
Ssa0222bECIG	NA	NA	AS-2	NA
Ssa0222cECIG	NA	NA	AS-2	NA
Ssa0224BSFU	AS-5	AS-5	AS-5	UNA
Ssa0224ECIG	NA	NA	AS-6	AS-6
Ssa0225BSFU	AS-10	AS-10	AS-10	AS-10
Ssa0226ECIG	NA	NA	AS-10	NA
Ssa0227BSFU	AS-8	NA	AS-8	AS-8
Ssa0228BSFU	AS-17+2	NA	AS-17	NA
Ssa0229BSFU	NA	NA	AS-9	NA
Ssa0230BSFU	NA	AS-24	NA	NA
Ssa0231BSFU	AS-16	AS-16	AS-16	AS-16
Ssa0231ECIG	NA	NA	AS-3	AS-3
Ssa0232BSFU	NA	AS-24	AS-24	AS-24
Ssa0233BSFU	AS-1+2	NA	NA	AS-1
Ssa0234BSFU	AS-14	NA	NA	NA
Ssa0234ECIG	NA	NA	AS-32	NA
Ssa0235BSFU	AS-20	NA	NA	NA
Ssa0235ECIG	NA	NA	AS-4	NA
Ssa0238BSFU	NA	AS-20	NA	NA
Ssa0238ECIG	NA	NA	AS-4	AS-4
Ssa0239ECIG	NA	NA	AS-2	NA
Ssa0240BSFU	AS-5	AS-5	AS-5	UNA
Ssa0241BSFU	AS-5	AS-5	AS-5	AS-5and18
Ssa0243BSFU	NA	AS-9	NA	NA
Ssa0243ECIG	AS-14	NA	NA	AS-14
Ssa0244BSFU	NA	AS-9	NA	NA
Ssa0244ECIG	NA	AS-20	AS-20	NA
Ssa0245BSFU	AS-23	NA	AS-23	NA
Ssa0245ECIG	AS-18	NA	NA	NA
Ssa0246BSFU	NA	NA	NA	AS-17
Ssa0246ECIG	AS-17	NA	NA	AS-17
Ssa0247BSFU	AS-1	NA	AS-1	AS-1
Ssa0247ECIG	AS-8	NA	NA	NA
Ssa0248BSFU	AS-13	AS-13	AS-13	AS-13
Ssa0248ECIG	AS-15	NA	NA	NA
Ssa0249BSFU	AS-16	AS-16	AS-16	AS-16
Ssa0249ECIG	NA	UNA	NA	AS-10
Ssa0250BSFU	AS-23	AS-23	NA	NA
Ssa0250ECIG	NA	AS-3	NA	NA
Ssa0252BSFU	AS-9	AS-9	AS-9	AS-9
Ssa0252ECIG	AS-12	AS-12	AS-12	AS-12
Ssa0253aECIG	NA	AS-33	NA	NA
Ssa0254bECIG	NA	NA	AS-5	NA
Ssa0254BSFU	UNA	AS-9	AS-9	AS-9
Ssa0256BSFU	AS-12	AS-12	AS-12	AS-12
Ssa0257BSFU	AS-28	AS-28+3	AS-28	AS-28
Ssa0257ECIG	NA	AS-14	AS-14	AS-14
Ssa0258BSFU	AS-32	AS-32	AS-32	AS-32
Ssa0259BSFU	AS-8	NA	AS-8	AS-8
Ssa0259ECIG	AS-5	NA	NA	NA
Ssa0260ECIG	NA	AS-6	AS-6	AS-6
Ssa0261ECIG	NA	NA	AS-5	AS-5and18
Ssa0266BSFU/i	AS-22	AS-22	AS-22	AS-22
Ssa0266BSFU/ii	AS-23	AS-23	AS-23	AS-23
Ssa0268BSFU	AS-24	NA	AS-24	NA
Ssa0269BSFU	AS-18	NA	NA	AS-5and18
Ssa0270BSFU	AS-33	AS-33	UNA	AS-33
Ssa0273BSFU	NA	UNA	AS-3	AS-3
Ssa0275BSFU	AS-25	NA	NA	NA
Ssa0278BSFU	AS-6	AS-6	AS-6	AS-6
Ssa0279BSFU	AS-21	NA	AS-21	NA
Ssa0280BSFU	AS-17+2	AS-17+4	AS-17	AS-17
Ssa0281BSFU	AS-17	AS-17	NA	AS-17
Ssa0283BSFU	AS-20+2	AS-20	AS-20	AS-20
Ssa0284BSFU	NA	AS-24	NA	AS-24
Ssa0285BSFU	NA	AS-21	AS-21	AS-21
Ssa0286BSFU	NA	NA	AS-5	NA
Ssa0289BSFU	NA	NA	AS-8	AS-8
Ssa0291BSFU	AS-24	AS-24	AS-24	NA
Ssa0293BSFU	AS-25	AS-25	AS-25	AS-25
Ssa0295BSFU	AS-17+2	NA	NA	NA
Ssa0298BSFU	AS-25	AS-25	AS-25	NA
Ssa0299BSFU	NA	AS-2+2	AS-2	NA
Ssa0301BSFU	AS-8	AS-8	AS-8	AS-8
Ssa0302BSFU	NA	NA	UNA	AS-10
Ssa0305BSFU	AS-6	AS-6	AS-6	AS-6
Ssa0306BSFU	AS-17	AS-17	AS-17	AS-17
Ssa0307BSFU	AS-16	NA	AS-16	NA
Ssa0308BSFU	AS-13	NA	NA	AS-13
Ssa0309BSFU	AS-17+2	AS-17+4	AS-17	AS-17
Ssa0313BSFU	AS-9	AS-9	AS-9	AS-9
Ssa0316BSFU	NA	AS-23+2	NA	NA
Ssa0317BSFU	AS-20	AS-20	AS-20	AS-20
Ssa0319BSFU	AS-17+2	AS-17+4	NA	NA
Ssa0320BSFU	NA	NA	NA	AS-32
Ssa0322BSFU	AS-13	NA	AS-13	AS-13
Ssa0323BSFU	AS-21	AS-21	AS-21	AS-21
Ssa0325BSFU	NA	AS-28	AS-28	AS-28
Ssa0326BSFU	AS-4	AS-4	NA	NA
Ssa0328BSFU	AS-18	AS-18	AS-18	NA
Ssa0329BSFU	AS-22	AS-22	AS-22	AS-22
Ssa0332BSFU	AS-28	NA	NA	NA
Ssa0333BSFU	AS-12	AS-12	AS-12	AS-12
Ssa0335BSFU	NA	NA	AS-31	AS-31
Ssa0337BSFU	AS-1+2	AS-1	AS-1	AS-1
Ssa0338BSFU	AS-5	AS-5	AS-5	AS-5and18
Ssa0341BSFU	NA	NA	AS-7	AS-7
Ssa0342BSFU	AS-28	AS-28	NA	AS-28
Ssa0343BSFU	NA	AS-11+3	NA	AS-11
Ssa0344BSFU	NA	AS-17+2	NA	NA
Ssa0345BSFU	NA	AS-31	AS-31	AS-31
Ssa0346BSFU	AS-10	AS-10	AS-10	AS-10
Ssa0348BSFU	AS-25	NA	AS-25	NA
Ssa0349BSFU	AS-2	AS-2	AS-2	NA
Ssa0350BSFU	NA	NA	AS-4	NA
Ssa0352BSFU	AS-25	NA	NA	NA
Ssa0355BSFU	AS-23	NA	AS-23	AS-23
Ssa0356BSFU	AS-12	AS-12	AS-12	AS-12
Ssa0357BSFU	NA	AS-18	NA	AS-5and18
Ssa0358BSFU	AS-25	AS-25	AS-25	AS-25
Ssa0359BSFU	AS-6	NA	AS-6	NA
Ssa0360BSFU	NA	AS-25	AS-25	AS-25
Ssa0361BSFU	AS-18	NA	AS-18	NA
Ssa0364BSFU/i	NA	AS-23	AS-23	AS-23
Ssa0364BSFU/ii	NA	AS-23	NA	NA
Ssa0365BSFU	NA	UNA	NA	NA
Ssa0366BSFU	NA	NA	AS-19	AS-19
Ssa0368BSFU	AS-11	AS-11	AS-11	AS-11
Ssa0371BSFU	AS-22	NA	AS-22	NA
Ssa0372BSFU	UNA	NA	NA	NA
Ssa0373BSFU	NA	AS-20	NA	AS-20
Ssa0374BSFU	AS-21	AS-21	AS-21	AS-21
Ssa0375BSFU	AS-25	AS-25	AS-25	AS-25
Ssa0376BSFU	AS-4	AS-4	AS-4	AS-4
Ssa0377BSFU	NA	NA	AS-3	AS-3
Ssa0385BSFU	AS-6	AS-6	NA	AS-6
Ssa0388BSFU	AS-6	NA	AS-6	AS-6
Ssa0392BSFU	AS-22	AS-22	AS-22	AS-22
Ssa0395BSFU	AS-9	AS-9	NA	NA
Ssa0400BSFU	AS-25	NA	NA	NA
Ssa0402BSFU	NA	AS-14	AS-14	NA
Ssa0405BSFU	NA	NA	AS-17	AS-17
Ssa0406BSFU	AS-18	NA	NA	NA
Ssa0412BSFU	NA	AS-14	AS-14	NA
Ssa0416BSFU	AS-10	AS-10	AS-10	AS-10
Ssa0418BSFU	AS-17	AS-17	AS-17	AS-17
Ssa0419BSFU	AS-16	AS-16	AS-16	AS-16
Ssa0420BSFU	AS-10	AS-10	AS-10	NA
Ssa0421BSFU	NA	NA	AS-31	NA
Ssa0423BSFU	NA	AS-24	NA	NA
Ssa0425BSFU	NA	NA	AS-2	AS-2
Ssa0426BSFU	AS-18	AS-18	AS-18	AS-5and18
Ssa0428BSFU	AS-21+2	AS-21+2	AS-21	AS-21
Ssa0429BSFU	AS-17	NA	NA	AS-17
Ssa0431BSFU	AS-18	AS-18	AS-18	AS-5and18
Ssa0432BSFU	NA	NA	AS-14	NA
Ssa0437BSFU	AS-25	AS-25	AS-25	AS-25
Ssa0443BSFU	AS-31	AS-31	AS-31	AS-31
Ssa0448BSFU	NA	AS-11	AS-11	AS-11
Ssa0452BSFU	AS-31	NA	NA	AS-31
Ssa0455BSFU	NA	NA	NA	AS-3
Ssa0458BSFU	NA	AS-2	AS-2	AS-2
Ssa0462BSFU	AS-16	AS-16	AS-16	AS-16
Ssa0465BSFU	UNA	AS-6	UNA	NA
Ssa0466BSFU	AS-19	NA	UNA	NA
Ssa0468BSFU	AS-6	AS-6	AS-6	AS-6
Ssa0470BSFU	NA	NA	AS-17	NA
Ssa0484BSFU	AS-6	AS-6	AS-6	AS-6
Ssa0485BSFU	AS-24	AS-24	AS-24	NA
Ssa0486BSFU	AS-8	AS-8	AS-8	AS-8
Ssa0488BSFU	AS-5	AS-5	AS-5	AS-5and18
Ssa0489BSFU	AS-23	NA	NA	NA
Ssa0494BSFU	UNA	AS-20	AS-20	UNA
Ssa0499BSFU	UNA	AS-10	AS-10	NA
Ssa0503BSFU	AS-9	AS-9	AS-9	AS-9
Ssa0510BSFU	NA	NA	AS-13	AS-13
Ssa0511BSFU	NA	AS-28	AS-28	AS-28
Ssa0512BSFU	AS-21	AS-21	AS-21	AS-21
Ssa0513BSFU	AS-10	AS-10	AS-10	NA
Ssa0515BSFU	NA	NA	NA	AS-9
Ssa0516BSFU	AS-11+2	AS-11	AS-11	AS-11
Ssa0518BSFU	NA	AS-3	AS-3	AS-3
Ssa0522BSFU	AS-17+2	AS-17+4	AS-17	AS-17
Ssa0524BSFU	AS-25	NA	AS-25	AS-25
Ssa0530BSFU	AS-13	AS-13	AS-13	AS-13
Ssa0531BSFU	AS-1	AS-1+2	NA	AS-1
Ssa0533BSFU	NA	NA	AS-2	AS-2
Ssa0542BSFU	AS-1	NA	AS-1	AS-1
Ssa0543BSFU	AS-25	NA	NA	NA
Ssa0546BSFU	AS-3	AS-3	AS-3	AS-3
Ssa0549BSFU	AS-17	AS-17	AS-17	AS-17
Ssa0550BSFU	AS-13	AS-13	AS-13	AS-13
Ssa0554BSFU	AS-6	AS-6	AS-6	AS-6
Ssa0555BSFU	AS-32	AS-32	NA	AS-32
Ssa0557BSFU	NA	AS-32	AS-32	AS-32
Ssa0560BSFU	AS-17	NA	AS-17	NA
Ssa0562BSFU	AS-21+2	UNA	AS-21	AS-21
Ssa0563BSFU	AS-33	NA	NA	AS-33
Ssa0566BSFU	AS-12	AS-12	NA	AS-12
Ssa0567BSFU	AS-32	NA	UNA	NA
Ssa0571BSFU	AS-12	AS-12	AS-12	AS-12
Ssa0573BSFU	AS-13	AS-13	AS-13	AS-13
Ssa0575BSFU	AS-31	AS-31	AS-31	AS-31
Ssa0578BSFU	AS-8	AS-8	AS-8	AS-8
Ssa0580BSFU	AS-25	AS-25	AS-25	NA
Ssa0582BSFU	AS-2	AS-2	AS-2	AS-2
Ssa0583BSFU	AS-17	AS-17	AS-17	NA
Ssa0586BSFU	AS-20	AS-20	AS-20	NA
Ssa0588BSFU	AS-13	AS-13	NA	NA
Ssa0590BSFU	AS-18	AS-18	AS-18	AS-5and18
Ssa0591BSFU	AS-12	NA	AS-12	UNA
Ssa0592BSFU	NA	AS-9	NA	NA
Ssa0596BSFU	AS-13	NA	AS-13	NA
Ssa0597BSFU	AS-2	NA	AS-2	AS-2
Ssa0599BSFU	AS-10	AS-10	AS-10	AS-10
Ssa0601BSFU	NA	AS-17	NA	NA
Ssa0602BSFU	NA	AS-6	AS-6	AS-6
Ssa0604BSFU	NA	AS-19	AS-19	AS-19
Ssa0609BSFU	AS-13	NA	NA	NA
Ssa0613BSFU	AS-28	AS-28+3	AS-28	AS-28
Ssa0614BSFU	AS-2	AS-2	NA	NA
Ssa0617BSFU	AS-32	AS-32	NA	AS-32
Ssa0623BSFU	NA	NA	AS-2	NA
Ssa0623BSFU/ii	NA	AS-2	NA	NA
Ssa0623BSFU/iii	NA	AS-2	NA	AS-2
Ssa0624BSFU	NA	NA	NA	AS-16
Ssa0627BSFU	NA	AS-17	NA	NA
Ssa0628BSFU	NA	AS-10	NA	AS-10
Ssa0630BSFU	AS-17+2	AS-17+4	AS-17	NA
Ssa0631BSFU	NA	AS-18	AS-18	NA
Ssa0634BSFU	AS-3	AS-3	NA	AS-3
Ssa0637BSFU	AS-31	AS-31	AS-31	NA
Ssa0638BSFU	AS-16	NA	NA	NA
Ssa0639BSFU	AS-5	NA	NA	AS-5and18
Ssa0643BSFU	AS-17+2	AS-17+4	AS-17	AS-17
Ssa0646BSFU	NA	AS-21+2	AS-21	NA
Ssa0648BSFU	NA	AS-28+3	UNA	AS-28
Ssa0649BSFU	NA	AS-11+3	NA	AS-11
Ssa0651BSFU	NA	NA	AS-28	AS-28
Ssa0655BSFU	NA	NA	AS-21	NA
Ssa0657BSFU	AS-6	AS-6	AS-6	AS-6
Ssa0658BSFU	NA	NA	NA	AS-3
Ssa0659BSFU	AS-17	AS-17	AS-17	AS-17
Ssa0660BSFU	NA	NA	AS-6	NA
Ssa0661BSFU	AS-6	AS-6	AS-6	AS-6
Ssa0662BSFU	AS-25	AS-25	AS-25	AS-25
Ssa0663BSFU	NA	NA	AS-1	NA
Ssa0665BSFU	NA	AS-18	AS-18	AS-5and18
Ssa0666BSFU	NA	NA	AS-8	NA
Ssa0667BSFU	NA	AS-25	AS-25	AS-25
Ssa0668BSFU	AS-23	AS-23	AS-23	AS-23
Ssa0669BSFU	AS-17	AS-17	AS-17	AS-17
Ssa0670BSFU	AS-11	NA	NA	NA
Ssa0673BSFU	AS-2	NA	NA	NA
Ssa0679BSFU	AS-5	AS-5	AS-5	AS-5and18
Ssa0680BSFU	AS-21	AS-21	NA	NA
Ssa0681BSFU	AS-17+2	AS-17+2	AS-17	NA
Ssa0682BSFU	NA	AS-16	AS-16	AS-16
Ssa0684BSFU	AS-5	AS-5	AS-5	AS-5and18
Ssa0686BSFU	AS-20+2	NA	AS-20	AS-20
Ssa0689BSFU	AS-14	AS-14	AS-14	AS-14
Ssa0690BSFU	NA	AS-22	NA	AS-22
Ssa0691BSFU	AS-1+2	AS-1	NA	AS-1
Ssa0692BSFU	NA	NA	AS-9	NA
Ssa0693BSFU	AS-13	AS-13	AS-13	AS-13
Ssa0703BSFU	AS-13	AS-13	AS-13	AS-13
Ssa0704BSFU	NA	NA	AS-28	AS-28
Ssa0710BSFU	AS-23	NA	NA	NA
Ssa0711BSFU	NA	AS-18	NA	NA
Ssa0715BSFU	AS-17+2	AS-17+4	AS-17	AS-17
Ssa0716BSFU	UNA	AS-2	AS-2	AS-2
Ssa0726BSFU	AS-17+2	AS-17	AS-17	NA
Ssa0727BSFU	NA	AS-16	AS-16	AS-16
Ssa0730BSFU	AS-25	NA	NA	NA
Ssa0731BSFU/i	AS-20+2	NA	AS-20	AS-20
Ssa0731BSFU/ii	NA	NA	AS-20	AS-20
Ssa0732BSFU	NA	AS-5	AS-5	AS-5and18
Ssa0733BSFU	AS-20	AS-20	AS-20	AS-20
Ssa0735BSFU	AS-21	AS-21	AS-21	NA
Ssa0736BSFU	AS-10	AS-10	AS-10	AS-10
Ssa0738BSFU	AS-5	AS-5	AS-5	AS-5and18
Ssa0739BSFU	AS-12	NA	NA	AS-12
Ssa0746BSFU	AS-8	NA	AS-8	NA
Ssa0747BSFU	NA	AS-12	AS-12	AS-12
Ssa0751BSFU	AS-2	AS-2	NA	NA
Ssa0754BSFU/i	AS-4	AS-4	AS-4	AS-4
Ssa0754BSFU/ii	AS-11+2	NA	AS-11	NA
Ssa0756BSFU	AS-17	AS-17	AS-17	AS-17
Ssa0757BSFU	AS-25	NA	NA	NA
Ssa0760BSFU	AS-16	AS-16	AS-16	AS-16
Ssa0762BSFU	AS-25	AS-25	NA	AS-25
Ssa0765BSFU	NA	NA	AS-33	AS-33
Ssa0767BSFU	AS-10	AS-10	AS-10	AS-10
Ssa0768BSFU	AS-3	AS-3	NA	AS-3
Ssa0769BSFU	AS-10	AS-10	AS-10	AS-10
Ssa0770BSFU	AS-8	AS-8	AS-8	NA
Ssa0775BSFU	NA	AS-17	AS-17	NA
Ssa0777BSFU	NA	AS-19	NA	NA
Ssa0782BSFU	AS-16	AS-16	AS-16	AS-16
Ssa0784BSFU	AS-13	AS-13	AS-13	AS-13
Ssa0785BSFU	AS-14	NA	AS-14	NA
Ssa0787BSFU	AS-14	NA	AS-14	NA
Ssa0789BSFU	AS-4	AS-4	AS-4	AS-4
Ssa0795BSFU	AS-18	NA	AS-18	NA
Ssa0797BSFU	AS-31	AS-31	AS-31	AS-31
Ssa0798BSFU	NA	NA	AS-17	AS-17
Ssa0799BSFU	AS-17	AS-17	AS-17	AS-17
Ssa0800BSFU	AS-21	AS-21	NA	AS-21
Ssa0801BSFU	AS-14	NA	NA	NA
Ssa0804BSFU	AS-10	AS-10	NA	NA
Ssa0805BSFU	NA	NA	AS-19	NA
Ssa0806BSFU	AS-10	NA	NA	NA
Ssa0807BSFU	NA	NA	NA	AS-6
Ssa0808BSFU	AS-12	AS-12	AS-12	AS-12
Ssa0809BSFU	AS-11+2	NA	AS-11	NA
Ssa0812BSFU	AS-10	NA	AS-10	AS-10
Ssa0813BSFU	AS-2	AS-2	AS-2	AS-2
Ssa0814BSFU	AS-6	AS-6	AS-6	AS-6
Ssa0815BSFU	AS-10	AS-10	AS-10	AS-10
Ssa0816BSFU	AS-13	AS-13	AS-13	NA
Ssa0817BSFU	AS-31	NA	AS-31	AS-31
Ssa0818BSFU	AS-11	AS-11	NA	AS-11
Ssa0819BSFU	AS-9	AS-9	AS-9	AS-9
Ssa0821BSFU	AS-8	NA	AS-8	AS-8
Ssa0823BSFU	AS-13	AS-13	AS-13	NA
Ssa0824BSFU	AS-2	AS-2	AS-2	AS-2
Ssa0825BSFU	AS-6	AS-6	AS-6	AS-6
Ssa0826BSFU	AS-5	AS-5	AS-5	AS-5and18
Ssa0827BSFU	AS-5	AS-5	AS-5	AS-5and18
Ssa0835BSFU	AS-6	AS-6	AS-6	AS-6
Ssa0836BSFU	NA	AS-32	AS-32	AS-32
Ssa0837BSFU	NA	AS-12	AS-12	AS-12
Ssa0840BSFU	AS-23	NA	NA	NA
Ssa0843BSFU	AS-17+2	AS-17+2	AS-17	AS-17
Ssa0844BSFU	AS-2	AS-2	AS-2	AS-2
Ssa0850BSFU	AS-10	AS-10	AS-10	AS-10
Ssa0851BSFU/i	AS-4	AS-4	AS-4	AS-4
Ssa0851BSFU/ii	AS-11+2	AS-11	AS-11	AS-11
Ssa0852BSFU	AS-32	AS-32	AS-32	AS-32
Ssa0853BSFU	AS-13	AS-13	AS-13	AS-13
Ssa0855BSFU	NA	AS-9	AS-9	AS-9
Ssa0856BSFU	AS-1	AS-1+2	AS-1	AS-1
Ssa0858BSFU	NA	NA	NA	AS-13
Ssa0859BSFU	AS-2	AS-2	AS-2	AS-2
Ssa0863BSFU	AS-3	AS-3	AS-3	AS-3
Ssa0866BSFU	AS-5	AS-5	AS-5	AS-5and18
Ssa0867BSFU	AS-17+2	AS-17+2	AS-17	AS-17
Ssa0868BSFU	AS-33	AS-33	AS-33	AS-33
Ssa0871BSFU	NA	NA	AS-13	NA
Ssa0872BSFU	AS-20	AS-20	AS-20	AS-20
Ssa0874BSFU	NA	AS-24	AS-24	AS-24
Ssa0875BSFU	NA	NA	AS-11	NA
Ssa0884BSFU	AS-12	AS-12	AS-12	AS-12
Ssa0885BSFU	AS-10	AS-10	AS-10	AS-10
Ssa0888BSFU	NA	NA	NA	AS-17
Ssa0890BSFU	AS-4	AS-4	AS-4	AS-4
Ssa0891BSFU	AS-2	AS-2	AS-2	AS-2
Ssa0892BSFU	AS-28	AS-28+3	AS-28	AS-28
Ssa0895BSFU	AS-28+2	AS-28	AS-28	AS-28
Ssa0896BSFU	NA	AS-5	NA	NA
Ssa0897BSFU	AS-12	AS-12	AS-12	AS-12
Ssa0902BSFU	AS-9	AS-9	AS-9	AS-9
Ssa0904BSFU	NA	NA	AS-3	NA
Ssa0907BSFU	AS-8	AS-8	AS-8	AS-8
Ssa0911BSFU	AS-12	AS-12	NA	NA
Ssa0912BSFU	NA	AS-25	NA	AS-25
Ssa0914BSFU	AS-19	AS-19	AS-19	AS-19
Ssa0915BSFU	AS-6	AS-6	AS-6	AS-6
Ssa0916BSFU	AS-13	AS-13	AS-13	AS-13
Ssa0918BSFU	NA	AS-8	AS-8	NA
Ssa0919BSFU	NA	AS-24	NA	AS-24
Ssa0923BSFU	AS-23	AS-23	NA	AS-23
Ssa0926BSFU	AS-24	AS-24	NA	NA
Ssa0928BSFU	NA	AS-13	AS-13	NA
Ssa0930BSFU	AS-7	AS-7	AS-7	AS-7
Ssa0931BSFU	UNA	AS-7	AS-7	AS-7
Ssa0932BSFU	AS-14	AS-14	AS-14	AS-14
Ssa0934BSFU	AS-23	NA	NA	NA
Ssa0936BSFU	AS-11+2	NA	AS-11	AS-11
Ssa0937BSFU	NA	AS-7	NA	AS-7
Ssa0938BSFU	AS-25	AS-25	AS-25	AS-25
Ssa0941BSFU	AS-5	AS-5	AS-5	AS-5and18
Ssa0944BSFU	AS-5	AS-5	AS-5	AS-5and18
Ssa0945BSFU	AS-31	AS-31	AS-31	AS-31
Ssa0946BSFU	UNA	NA	AS-15	AS-15
Ssa0947BSFU	AS-1	NA	AS-1	NA
Ssa0951BSFU	AS-33	AS-33	AS-33	AS-33
Ssa0954BSFU	AS-3	AS-3	AS-3	AS-3
Ssa0956BSFU	NA	AS-5	NA	NA
Ssa0957BSFU	AS-8	AS-8	AS-8	AS-8
Ssa0958BSFU	NA	AS-32	NA	AS-32
Ssa0960BSFU	AS-18	AS-18	AS-18	AS-5and18
Ssa0961BSFU	NA	AS-22	NA	NA
Ssa0962BSFU	AS-12	AS-12	AS-12	AS-12
Ssa0966BSFU	AS-18	AS-18	NA	AS-5and18
Ssa0968BSFU	AS-2	AS-2	NA	AS-2
Ssa0969BSFU	AS-5	NA	NA	NA
Ssa0970BSFU	NA	AS-8	AS-8	AS-8
Ssa0971BSFU	NA	AS-24	AS-24	NA
Ssa0972BSFU	NA	NA	AS-2	NA
Ssa0975BSFU	AS-14	AS-14	NA	NA
Ssa0977BSFU	NA	AS-28	AS-28	AS-28
Ssa0978BSFU	AS-15	NA	NA	AS-15
Ssa0980BSFU	NA	AS-3	NA	AS-3
Ssa0982BSFU	NA	AS-9	NA	AS-9
Ssa0983BSFU	AS-7	AS-7	AS-7	AS-7
Ssa0984BSFU	AS-15	AS-15	AS-15	NA
Ssa0986BSFU	AS-5	AS-5	AS-5	AS-5and18
Ssa0987BSFU/i	AS-5	AS-5	NA	NA
Ssa0987BSFU/ii	AS-5	NA	NA	NA
Ssa0989BSFU	NA	UNA	NA	NA
Ssa0992BSFU	AS-25	AS-25	AS-25	AS-25
Ssa0993BSFU	AS-25	AS-25	AS-25	AS-25
Ssa0994BSFU	AS-25	AS-25	AS-25	AS-25
Ssa0997BSFU	AS-25	AS-25	AS-25	AS-25
Ssa0998BSFU	NA	NA	AS-25	AS-25
Ssa1000BSFU	NA	AS-25	NA	NA
Ssa1005BSFU	AS-17	NA	AS-17	AS-17
Ssa1006BSFU	NA	NA	NA	AS-2
Ssa1007BSFU	AS-2	AS-2	AS-2	AS-2
Ssa1008BSFU	AS-6	AS-6	AS-6	AS-6
Ssa1008BSFU-ver2	AS-3	AS-3	AS-3	AS-3
Ssa1009BSFU	AS-2	AS-2	NA	AS-2
Ssa1010BSFU/i	AS-24	AS-22	AS-24	AS-22
Ssa1010BSFU/ii	NA	NA	AS-22	NA
Ssa1011BSFU	NA	NA	NA	AS-22
Ssa1013BSFU	AS-12	NA	AS-12	NA
Ssa1014BSFU	AS-9	AS-9	AS-9	AS-9
Ssa1015BSFU	AS-9	AS-9	AS-9	AS-9
Ssa1016BSFU	AS-9	AS-9	AS-9	AS-14
Ssa1017BSFU	NA	NA	AS-9	NA
Ssa1018BSFU	AS-14	AS-14	AS-14	AS-14
Ssa1019BSFU	AS-14	NA	AS-14	AS-9
Ssa1020BSFU	AS-23	AS-23	AS-23	AS-23
Ssa1021BSFU	AS-23	AS-23	AS-23	AS-23
Ssa1022BSFU	AS-21	AS-21	NA	NA
Ssa1026BSFU	AS-16	AS-16	AS-16	AS-16
Ssa1027BSFU	AS-3	AS-3	AS-3	NA
Ssa1028BSFU	UNA	AS-3	AS-3	AS-3
Ssa1029BSFU	AS-15	NA	AS-15	NA
Ssa1030BSFU	AS-15	AS-15	AS-15	AS-15
Ssa1031BSFU	AS-15	AS-15	AS-15	AS-15
Ssa1033BSFU	AS-15	AS-15	AS-15	AS-15
Ssa1034BSFU	AS-15	AS-15	AS-15	AS-15
Ssa1035BSFU	AS-15	AS-15	AS-15	AS-15
Ssa1036BSFU	AS-15	AS-15	AS-15	NA
Ssa1037BSFU	AS-15	NA	AS-15	NA
Ssa1038BSFU	AS-15	AS-15	AS-15	AS-15
Ssa1039BSFU	AS-3	AS-3	AS-3	AS-3
Ssa1041BSFU	NA	NA	NA	AS-13
Ssa1042BSFU	AS-24	AS-24	AS-24	NA
Ssa1046BSFU	NA	NA	AS-32	AS-32
Ssa1047BSFU	NA	NA	UNA	NA
Ssa1052BSFU	NA	AS-9	AS-9	AS-9
Ssa1055BSFU	AS-25	NA	AS-25	NA
Ssa1057BSFU	NA	AS-5	NA	AS-5and18
Ssa1061BSFU	AS-10	AS-10	AS-10	AS-10
Ssa1062BSFU	AS-2	AS-2	AS-2	AS-2
Ssa1066BSFU	NA	AS-23	AS-23	AS-23
Ssa1067BSFU	NA	AS-15	NA	AS-15
Ssa1070BSFU	AS-10	AS-10	NA	AS-10
Ssa1071BSFU	AS-16	AS-16	AS-16	AS-16
Ssa1074BSFU	AS-19	NA	NA	NA
Ssa1075BSFU	AS-32	AS-32	NA	AS-32
Ssa1077BSFU	AS-1	AS-1+2	AS-1	AS-1
Ssa1078BSFU	NA	AS-23	NA	AS-23
Ssa1080BSFU	NA	AS-23	AS-23	AS-23
Ssa1081BSFU	NA	AS-24	AS-24	NA
Ssa1083BSFU	NA	NA	AS-16	NA
Ssa1084BSFU	NA	NA	AS-5	AS-5and18
Ssa1085BSFU	NA	NA	NA	AS-14
Ssa1086BSFU	AS-2	NA	AS-2	AS-2
Ssa10EVMS	NA	AS-10	NA	AS-10
Ssa11EVMS	NA	NA	NA	AS-16
Ssa12	AS-22	AS-22	AS-22	AS-22
Ssa12EVMS	AS-8	AS-8	NA	AS-8
Ssa132	AS-9	AS-9	AS-9	NA
Ssa13EVMS	AS-23	UNA	AS-23	AS-23
Ssa14DU	NA	NA	AS-17	AS-17
Ssa14EVMS	NA	AS-6	AS-6	AS-6
Ssa15EVMS	AS-11	AS-11	NA	AS-11
Ssa16	AS-22	AS-22	AS-22	AS-22
Ssa164	AS-13	AS-13	AS-13	AS-13
Ssa16EVMS	AS-9	NA	NA	NA
Ssa16NUIG	NA	AS-2	NA	UNA
Ssa17	AS-10	AS-10	AS-10	AS-10
Ssa17-18SFU	AS-3	NA	NA	NA
Ssa171DU	AS-4	AS-4	NA	AS-4
Ssa17EVMS	AS-20	NA	AS-20	NA
Ssa197DU	AS-8	AS-8	AS-8	AS-8
Ssa19EVMS	NA	NA	AS-10	NA
Ssa1EVMS	UNA	NA	NA	NA
Ssa20	AS-20	NA	AS-20	NA
Ssa20.19NUIG	AS-23	NA	AS-23	NA
Ssa202DU	AS-1+2	AS-1	AS-1	AS-1
Ssa208/1	AS-6	AS-6	NA	NA
Ssa208/2	AS-1+2	AS-1	AS-1	AS-1
Ssa20EVMS	AS-5	AS-5	AS-5	AS-5and18
Ssa219	NA	AS-10	AS-10	NA
Ssa21EVMS	AS-15	AS-15	AS-15	AS-15
Ssa224	NA	AS-33	AS-33	AS-33
Ssa22EVMS	AS-23	AS-23	AS-23	AS-23
Ssa23EVMS	AS-16	AS-17	AS-16	NA
Ssa24EVMS	AS-12	AS-12	AS-12	AS-12
Ssa25EVMS	AS-18	AS-18	AS-18	AS-18
Ssa26EVMS	AS-32	AS-32	NA	AS-32
Ssa27EVMS	AS-25	NA	NA	AS-25
Ssa289DU	AS-13	NA	NA	AS-13
Ssa2EVMS	AS-22	AS-22	AS-22	AS-22
Ssa3EVMS	NA	NA	AS-21	NA
Ssa401UoS	AS-8	AS-8	AS-8	AS-8
Ssa402UoS/i	AS-23	AS-23	AS-23	NA
Ssa402UoS/ii	NA	AS-22	AS-22	NA
Ssa403UoS	AS-23	AS-23	AS-23	AS-23
Ssa404UoS	AS-22	AS-22	AS-22	AS-22
Ssa405UoS	NA	AS-28	AS-28	AS-28
Ssa406UoS	AS-1	NA	AS-1	AS-1
Ssa407UoS	AS-13	AS-13	AS-13	AS-13
Ssa408UoS	AS-9	AS-9	NA	AS-9
Ssa410UoS	AS-17+2	AS-17+2	AS-17	AS-17
Ssa412UoS	AS-10	NA	NA	AS-10
Ssa413UoS	AS-9	AS-9	AS-9	NA
Ssa416UoS	NA	AS-16	NA	AS-16
Ssa417UoS	AS-11	AS-11	AS-11	AS-11
Ssa418UoS/i	AS-24	AS-24	AS-24	AS-24
Ssa419UoS	AS-32	NA	NA	AS-32
Ssa420UoS	AS-5	AS-5	AS-5	AS-5and18
Ssa421	AS-25	AS-25	AS-25	AS-25
Ssa422	AS-13	AS-13	AS-13	NA
Ssa45/2micUOS	NA	UNA	AS-10	UNA
Ssa47	NA	AS-20	AS-20	AS-20
Ssa48	AS-10	NA	AS-10	NA
Ssa49NUIG	NA	UNA	NA	AS-6
Ssa4DIAS	AS-25	AS-25	AS-25	NA
Ssa4EVMS	AS-13	NA	NA	NA
Ssa50	NA	NA	AS-23	AS-23
Ssa58	NA	AS-1	NA	AS-1
Ssa5EVMS	AS-14	NA	AS-14	AS-14
Ssa64/1	NA	AS-32	NA	NA
Ssa64/2	AS-6	NA	AS-6	AS-6
Ssa65	AS-32	AS-32	AS-32	NA
Ssa68NUIG	UNA	NA	AS-22	NA
Ssa6DIAS	AS-17+2	NA	NA	NA
Ssa6EVMS	NA	AS-28+3	NA	NA
Ssa74	AS-12	AS-12	AS-12	AS-12
Ssa76	AS-8	NA	AS-8	AS-8
Ssa77NUIG	NA	AS-6	NA	NA
Ssa7DIAS	NA	AS-17+2	AS-17	NA
Ssa7EVMS	AS-12	AS-12	AS-12	AS-12
Ssa81	AS-9	AS-9	NA	AS-9
Ssa85DU	AS-18	AS-18	NA	AS-5and18
Ssa86	AS-11	NA	NA	NA
Ssa87	NA	AS-17+2	NA	AS-17
Ssa8EVMS	AS-9	NA	AS-9	AS-9
Ssa9	AS-25	NA	AS-25	NA
Ssa91	NA	NA	NA	AS-11
Ssa9EVMS	NA	NA	AS-23	NA
Ssa-A10	AS-25	NA	UNA	UNA
Ssa-A11	AS-31	AS-31	NA	NA
Ssa-A12	AS-4+2	AS-4+2	NA	AS-4
Ssa-A13	AS-2	AS-2	AS-2	NA
Ssa-A14/1	AS-1	AS-1+2	NA	NA
Ssa-A14/2	AS-12	AS-12	NA	NA
Ssa-A15/1	AS-1	AS-1+2	AS-1	AS-1
Ssa-A15/2	AS-12	AS-12	AS-12	NA
Ssa-A33	AS-10	AS-10	AS-10	AS-10
Ssa-A34/1	AS-24	AS-24	NA	AS-24
Ssa-A34/2	NA	AS-10	AS-10	NA
Ssa-A45/1	NA	NA	NA	AS-32
Ssa-A45/2/1	AS-21	AS-21	AS-21	AS-21
Ssa-A60	AS-8	AS-8	NA	AS-8
SsaD144	AS-11+2	AS-11	AS-11	AS-11
SsaD486	NA	NA	NA	AS-23
SsaF43NUIG	NA	AS-23	AS-23	NA
SsaLEEI53	AS-11	AS-11	NA	AS-11
SsaLEEI84/i	AS-11+2	AS-4	AS-11	AS-4
SsaLEEI84/ii	NA	NA	NA	AS-11
SsaLEER15	AS-25	AS-25	AS-25	AS-25
SsaLEET47	AS-8	AS-8	AS-8	AS-8
SSOSL25	NA	NA	AS-13	AS-13
SSOSL311	AS-2	AS-2	AS-2	AS-2
SSOSL417	AS-2	AS-2	AS-2	AS-2
SSOSL438	AS-9	AS-9	AS-9	NA
SSOSL439	AS-5	AS-5	AS-5	AS-5and18
SSOSL444	AS-3	AS-3	AS-3	AS-3
SSOSL85	AS-10	AS-10	NA	AS-10
SSsG7	NA	AS-9	NA	UNA
SSsp1605	AS-18	NA	AS-18	NA
SSsp1606	AS-3	AS-3	AS-3	AS-3
SSsp2201	AS-5	AS-5+2	AS-5	AS-5and18
SSsp2210	AS-6	NA	AS-6	NA
SSsp2213	AS-5	AS-5	NA	AS-5and18
SSsp2215	NA	AS-7	NA	AS-7
SSsp2216	AS-7	AS-7	AS-7	AS-7
SSsp3016	AS-9	AS-9	NA	AS-9
Str15INRA	NA	NA	AS-12	NA
Str4INRA/i	AS-1	AS-1+2	AS-1	AS-1
Str4INRA/ii	NA	NA	NA	AS-12
Str541INRA	AS-10	AS-10	AS-10	AS-10
Str58CNRS	NA	UNA	NA	NA
Str85INRA	AS-10	NA	NA	AS-10
StrA12/1	AS-16	AS-16	AS-16	AS-16
StrA12/2	NA	AS-17	NA	AS-17
Str-A22/1	AS-14	AS-14	AS-14	AS-14
Str-A22/2/1	AS-14	AS-14	AS-14	AS-14
Str-A22/2/2	AS-17	AS-17	AS-17	AS-17
StrA3/1	NA	AS-8	NA	AS-8
StrA3/2	AS-2	NA	NA	AS-2
StrA5	AS-5	AS-5	AS-5	AS-5and18
StrA8/1	AS-5	AS-5	AS-5	AS-5and18
StrA8/2	NA	AS-8	NA	AS-8
StrA8/3	NA	AS-8	NA	AS-8
StrA9/1	UNA	NA	AS-12	AS-12
StrA9/2	NA	AS-16	AS-16	AS-16
TC126859	AS-17+2	NA	AS-17	NA
TRCARR/ii	AS-5	AS-5	AS-5	AS-5and18
