# Supplementary material for: Distribution of ancestral proto-Actinopterygian chromosome arms within the genomes of 4R-derivative salmonid fishes (Rainbow trout and Atlantic salmon)
Source: BMC Genomics. 2008 Nov 25;9:557. doi: 10.1186/1471-2164-9-557 (PMC2632648; doi:10.1186/1471-2164-9-557)
Supplement: Additional File 3 — s_table3_l25f.map. Female genetic map for rainbow trout Lot 25 mapping panel. [file 1471-2164-9-557-S3.map]

chrom              RT-1f
ACA/CTC103                    0
OMM5136                       0 
OMM5031                       0 
OMM5295                       0 
sSOD-1*                       0 
Omy17INRA                     0 
BX076085                      6.2 

chrom              RT-1+2f
Omy1339INRA                   0
AGG/CAT82                     0 

chrom              RT-2f
OMM1330/i                     0
OMM1064/ii                    12.5 
CA361991/ii                   16.6 
BX885263/ii                   16.6 
CA358173/i                    18.7 
Ssa55BSFU                     18.7 
ACA/CAT172                    20.8 
Omy11INRA/ii                  20.8 
CL11428/ii                    20.8 
AAC/CAG231                    20.8 
OmyFGT25TUF                   27 
Omi164TUF/ii                  29.1 
Ots2BML                       45.8 
SmaBFRO1/ii                   45.8 
Omy27DU                       45.8 
Omy1UoG                       45.8 
CA345680                      47.9 
ACA/CTA288                    52 
Omi120TUF                     52 
CA341677                      60.4 
OMM5092                       64.5 
ACC/CAA278                    83.3 
OMM1037                       83.3 
AGC/CTC78                     83.3 
AANAT2a                       95.8 
Omy1212UW                     97.9 
BX890355/ii                   97.9 
AAC/CTA198                    112.5 
ACA/CTC87                     114.5 
OMM5037/i                     118.7 
OMM1258/ii                    120.8 
OMM1274/i                     120.8 
OmyFGT32TUF/ii                122.9 
OMM5154/i                     122.9 
OMM1218/i                     127 
CA376300/i                    127 
CL25555/ii                    127 
SsaLEEI84/ii                  129.1 
OmyFGT18TUF/ii                129.1 
IgH                           135.4 
AGG/CAC87                     137.5 
IgM/ii                        137.5 
BHMS211                       137.5 
Ots534NWFSC                   150 

chrom              RT-3f
OMM5174                       0
ACA/CTA333                    0 
Omy1097INRA                   0 
AGG/CAC335                    4.1 
Omy1137INRA                   4.1 
OMM1297                       4.1 
Omy1099INRA                   8.3 
Ogo2UW/i                      22.9 
CL15589/i                     22.9 
OMM1312                       27 
AGC/CAT95                     29.1 
Omy26INRA/i                   29.1 
OmyRT2TUF                     29.1 
BHMS206                       29.1 
ACG/CTA365                    35.4 
OmyFGT5TUF                    37.5 
BX317661/i                    37.5 
Omy1102UW/i                   37.5 
Omy1102UW/ii                  41.6 
OmyRGT41TUF                   43.7 
AAG/CTA101                    45.8 
AGC/CAA177                    45.8 
Ssa60BSFU                     47.9 
CA378164/ii                   47.9 
BX084966                      52 
BHMS429                       62.5 

chrom              RT-3+2f
OMM5153                       0
OMM5143                       0 
ACA/CAT180                    6.2 
ACA/CTC209                    6.2 
ACT/CTT177                    6.2 
BX080510                      10.4 
Omy1018INRA                   10.4 
CR374305                      10.4 
OMM1038                       18.7 
BHMS185                       31.2 

chrom              RT-5f
Sal6UoG/i                     0
CL16851                       4.1 
CA061336                      10.4 
CA359625                      10.4 
OMM1273                       12.5 
OtsG249UCD                    12.5 
BX910798                      12.5 
Mstn1                         12.5 
Myostatin1                    12.5 
BX913059                      12.5 
BHMS321                       14.5 
CR374716                      16.6 
CA361411                      20.8 
OMM1316                       27 
ACG/CTC267                    27 
AAC/CAA445                    29.1 

chrom              RT-5and31f
CL10212                       0
AAG/CAC121                    2 
OMM1365                       4.1 
ACC/CTG510                    4.1 
CL8708                        4.1 

chrom              RT-6f
ACG/CTG148                    0
CL17363                       2 
Cocl3LAV                      2 
ATP1B1A                       2 
AGC/CTA151                    2 
CA359407                      6.2 
Ssa20.19NUIG                  8.3 
AGC/CAC280                    16.6 
BX309396                      25 
OMM1302                       27 
OMM5147                       27 
ACG/CTG345                    37.5 
CL16548                       37.5 
ACA/CTA160                    37.5 
AAC/CAA109                    39.5 
OMM5069                       45.8 
SalD39SFU                     45.8 
AGG/CTG439                    47.9 
ACG/CAA233                    47.9 
BHMS425                       50 
OMM1046                       58.3 
Omy1032UW                     72.9 
OMM1152                       75 
ACA/CTG59                     75 
AAC/CTG110                    81.2 
OMM1082                       89.5 
OMM1355                       104.1 
OMM1359                       104.1 
Str7INRA/ii                   104.1 
Omy16INRA                     104.1 
BX871195/i                    106.2 

chrom              RT-7f
AGC/CTA199                    0
Omy3DIAS                      0 
OMM1087                       6.2 
ACC/CAC365                    14.5 
OmyFGT26TUF                   14.5 
Omy7INRA                      25 
BX867287                      25 
ATP1B3B                       25 
ACC/CTC148                    31.2 
ACC/CTA148                    31.2 
ACA/CTA71                     31.2 

chrom              RT-7+2f
One1ASC/i                     0
OMM1220                       10.4 
OMM1318                       12.5 
OMM1305                       12.5 
OMM1077                       14.5 
OMM1164/i                     14.5 
CL67680                       16.6 
BX076758                      16.6 
CA045004                      16.6 
CA057924                      16.6 
Sal8UoG/i                     20.8 
BHMS124/i                     22.9 
OMM5102/i                     22.9 
BX868221/ii                   22.9 

chrom              RT-8f
OMM5265                       0
ACT/CAG262                    8.3 
OMM5091                       8.3 
OMM1195/i                     12.5 
Omy1236INRA                   12.5 
OMM1195/ii                    12.5 
BX299451                      16.6 
ACA/CTA124                    18.7 
OmyFGT13TUF                   22.9 

chrom              RT-8+2f
OMM5181                       0
OmyFGT12TUF                   0 
Clock                         0 
BX857349                      0 
OMM5166                       0 
OMM5035                       0 
GS03                          0 
OMM5060                       0 
BX865962/i                    0 
CA358745                      0 
Omi134TUF                     0 
Ssa2DIAS                      0 
BHMS426                       0 
OMM1009                       0 
CA060381                      0 
BHMS331                       0 

chrom              RT-8+3f
ACT/CTA174                    0
OMM1304                       2 
CL15841/i                     6.2 
One114ADFG                    8.3 
OMM1075                       8.3 
OtsG83bUCD                    8.3 
ACT/CAG158                    10.4 

chrom              RT-9f
OMM5185/ii                    0
OMM5154/ii                    0 
AGC/CAT321                    2 
ACT/CAA235                    8.3 
OMM1274/ii                    10.4 
OMM1002                       10.4 
Ogo7UW/i                      10.4 
OmyFGT32TUF/i                 10.4 
OMM1258/i                     10.4 
OMM5037/ii                    10.4 
OMM1218/ii                    10.4 
SsaLEEI84/i                   18.7 
OmyFGT18TUF/i                 18.7 
OMM5152                       22.9 
IgM/i                         22.9 
OmyRGT40TUF/i                 27 
BX890355/i                    27 
OmyRGT33TUF                   27 
AAC/CTT314                    27 
OMM5140/ii                    29.1 
OMM5140/i                     29.1 
AANAT2b                       29.1 
OMM1268                       31.2 
OMM1267                       31.2 
OMM5055                       31.2 
Hsp70A                        31.2 
OMM5063                       33.3 
GH1(DIAS)                     33.3 
GH1(INRA)                     33.3 
OmyRGT30TUF/i                 33.3 
HoxB4a/ii                     33.3 
OMM1341                       37.5 
OMM5127                       39.5 
CA349175                      39.5 
BX311224                      45.8 
Omy1004UW                     47.9 
Omy1036UW                     47.9 
Ssa8BSFU                      52 
OMM5057                       56.2 
Ssa15BSFU                     68.7 
ACA/CAC134                    79.1 
OMM5007                       83.3 
Omy1009UW                     85.4 
OMM3103                       85.4 
CR366058                      85.4 
ATP1B2                        85.4 
BX873441/ii                   85.4 
OMM1363                       89.5 
OMM1096                       89.5 
One14ASC                      91.6 
Omy105INRA                    102 
OMM1192                       104.1 
AGC/CAG112                    104.1 
OMM5008                       108.3 
AAC/CAG176                    110.4 
CB497405                      110.4 
ACG/CAG382                    112.5 

chrom              RT-10f
AAG/CAT107                    0
OMM1179                       4.1 
ACA/CAG132                    4.1 
BX867246                      16.6 
BX303525                      18.7 
BX889738                      25 
OMM5004                       25 
One111ADFG                    25 
OMM5013                       41.6 
OMM5039                       41.6 
OmyFGT11TUF                   43.7 
AAG/CAC167                    50 
Omy1225UW                     50 
OMM1204                       56.2 
IL1B                          62.5 
OMM1157                       62.5 
Omy1120UW                     62.5 
BHMS117B                      62.5 
UBC100-2.13                   64.5 
CR363293                      68.7 
OmyFGT10TUF                   77 
OMM1294                       81.2 
ACG/CTA156                    89.5 
CA366526                      91.6 
Omy38DU                       95.8 
OMM1512                       100 
ACA/CAC296                    108.3 
Omy1002UW                     112.5 
ACA/CAA239                    116.6 
OMM5009/i                     118.7 
BX867151/i                    120.8 
AGC/CAT210                    122.9 
CA039640/ii                   122.9 
AGC/CAT214                    122.9 
MYOD/i                        122.9 
OMM1197/ii                    125 
OMM1214                       127 
OMM1213                       127 

chrom              RT-11f
AAG/CTG165                    0
Ots520NWFSC                   4.1 
OMM1310                       10.4 
Ocl1UW                        10.4 
BX867319                      10.4 
OMM1172                       12.5 
Omy7DIAS/ii                   18.7 
OMM1209                       25 
Omy13DIAS                     37.5 
ACC/CAG138                    47.9 
SL                            50 
CA347214                      50 
ACC/CTC133                    58.3 
Omi33TUF/i                    58.3 
OMM1315                       58.3 
ACC/CTA133                    58.3 
Ots509NWFSC                   58.3 
OMM1084                       64.5 
BX313739/i                    64.5 
Omi69TUF                      66.6 
Omy1011UW                     66.6 
AGC/CTA295                    66.6 
Ots515NWFSC                   66.6 

chrom              RT-11+2f
Omi33TUF/ii                   0
BX313739/ii                   0 
BHMS384                       2 

chrom              RT-12and26f
Omy111INRA                    0
AGG/CTC169                    2 
OMM1155                       2 
AAC/CTG181                    8.3 
ACC/CAC188                    8.3 
HoxC9b/i                      10.4 
HoxC6b/i                      10.4 
NRAMP-B                       10.4 
Pax7                          16.6 
Omy16DIAS                     16.6 
OMM3061                       43.7 
OMM3056                       58.3 
OMM3048                       58.3 
OMM3059                       58.3 
OMM3054                       60.4 
Ssa54BSFU                     62.4 
OMM1168                       66.6 
ACG/CAG251                    89.5 
ACT/CAC62                     89.5 
Omi66TUF                      91.6 
OMM5036/ii                    91.6 
OMM5159                       104.1 
ACA/CTT341                    139.5 
BX084427                      145.8 
CA344270                      147.9 
OMM1277                       147.9 
OMM5145                       152 
OMM5029                       154.1 
OMM1148                       156.2 
OMM5098                       156.2 
OMM1236                       166.6 
Str1INRA/i                    166.6 
OmyFGT4TUF                    166.6 
OMM5161/ii                    166.6 
CA349039/i                    170.8 
OMM1158                       170.8 
OMM5095/ii                    172.9 
BX305657                      172.9 
BHMS219/i                     175 
ATP1A1B                       177 
ATP1A1C                       177 
ATP1B1B/ii                    177 
OmyRT10TUF/i                  177 
CA371653/i                    181.2 
CA388551/ii                   181.2 
Omy3INRA/i                    181.2 
BX342964/i                    181.2 
ACA/CTC191                    183.3 
ACT/CTC312                    183.3 
TC105523/ii                   200 
TC107295                      206.2 
OMM1767/iii                   222.9 
CA052244                      222.9 
CB506726                      222.9 
BX860240/i                    222.9 
CR375500/i                    222.9 
Omy111DU                      222.9 
BHMS7.005/i                   237.5 
OMM5036/i                     239.5 
ACT/CAT156                    241.6 
ACA/CTT72                     243.7 

chrom              RT-13f
ACA/CAA390                    0
AAC/CAG152                    0 
ATP1B3A                       0 
OmyRGT47TUF                   2 
OMM5053                       2 
Omy1013UW                     4.1 
CA350064                      4.1 
CR373404                      8.3 
Ocl3UW                        10.4 
Omi51TUF/i                    10.4 
OmyRGT46TUF                   10.4 
OmyRGT14TUF                   10.4 
OmyRGT32TUF                   10.4 
ACT/CTT418                    12.5 
OmyFGT28TUF/ii                27 
GS04                          27 
OmyJTUF                       27 
OMM1321                       29.1 
GS02/ii                       29.1 
AAG/CAT124                    29.1 
AAG/CAC195                    33.3 
ACC/CAT59                     33.3 
ACT/CAC188                    33.3 
BHMS411                       43.7 

chrom              RT-14f
Ssa410UoS                     0
Omy120INRA                    8.3 
ACT/CTT167                    41.6 
ACA/CAC113                    54.1 
AGC/CTT331                    62.5 
OMM1657/i                     70.8 
ACT/CTT212                    70.8 
OMM5017/ii                    70.8 
OMM1657/ii                    70.8 
OMM5168/ii                    70.8 
BX859491/i                    70.8 
CL47450                       70.8 
OMM1134/i                     72.9 
Omy296UoG/ii                  74.9 
CL17236/i                     74.9 
AGC/CTT124                    77 
Omy1048UW/i                   79.1 
Omy1048UW/ii                  79.1 
ACC/CAT72                     79.1 
BHMS205/ii                    79.1 
CA348861                      79.1 
AGC/CTT90                     81.2 
ACT/CTC163                    81.2 
Omy4INRA/ii                   81.2 
BX873975                      81.2 
BX319411/i                    81.2 
BX883807/iii                  81.2 
BX883807/i                    81.2 
AAC/CAG102                    89.5 

chrom              RT-14+2f
OMM5182                       0
AGC/CTG121                    0 
OMM1279                       6.2 
ACG/CAT60                     6.2 
TC126859                      10.4 
Ssa102BSFU                    12.5 

chrom              RT-15f
OMM1051                       0
OmyRGT8TUF                    20.8 
OMM5075                       20.8 
Ots1BML                       20.8 
OMM1289                       27 
OMM1291                       27 
Ssa24BSFU                     31.2 
ACC/CAA151                    37.4 
IFG1/ii                       37.4 
OMM1036                       37.4 
OMM1164/ii                    37.4 
Myf5                          39.5 
MRF4/i                        39.5 
OMM1175                       43.7 
ACT/CAT260                    43.7 
OmyRT7TUF                     47.9 
BHMS124/ii                    58.3 
BX868221/i                    60.4 

chrom              RT-15+2f
OMM1261                       0
OmyRGT23TUF                   0 
BX887563/i                    0 
Per1                          2 
Omy107INRA                    2 
OmyRGT21TUF                   4.1 

chrom              RT-15+3f
OMM5030                       0
AAG/CTG164                    2 
Str11INRA/ii                  8.3 
Myostatin3                    8.3 

chrom              RT-16f
OMM1352                       0
ACG/CTT310                    0 
BX873238                      0 
ACA/CAG298                    0 
Omi102TUF                     0 
ACG/CTC358                    0 
ACC/CTG259                    0 
ACT/CAG195                    0 
Str9INRA                      0 
OMM1303                       4.1 
Str2INRA                      4.1 
Omy13INRA                     4.1 
ACT/CTG235                    6.2 
OMM1290                       8.3 
OMM5064                       8.3 
Omy6INRA                      10.4 
HoxA4a/i                      10.4 
BX867838                      10.4 
OMM1101                       10.4 
OMM5151                       12.5 
OMM5169                       16.6 
OMM5033                       16.6 
OMM5002                       22.9 
AAG/CTG125                    25 

chrom              RT-16+2f
Omy1008UW                     0
ACG/CTA325                    2 
ACT/CTA366                    2 
ACG/CAT243                    2 
AAC/CTG231                    2 
AAC/CAG178                    2 
ATP1B1B/i                     2 
Omy3INRA/ii                   2 
BX342964/ii                   4.1 
BX879524/i                    4.1 
BX303903                      4.1 
CA388551/i                    4.1 
CA371653/ii                   8.3 
CA383830/i                    12.5 
CA383830/ii                   12.5 
AGG/CTC326                    20.8 
OmyRT10TUF/ii                 20.8 
ACA/CAA232                    22.9 
Omy77DU                       25 
CA345149                      25 
OMM1345/ii                    29.1 
Str60INRA                     29.1 
BHMS219/ii                    29.1 
Omi173TUF/i                   35.4 
AAG/CTG276                    37.5 
Omi173TUF/ii                  37.5 
BX856652/ii                   41.6 
OMM1013                       47.9 
AAC/CAC345                    54.1 
Omy8INRA                      58.3 
OMM1088                       58.3 
CNE2-17                       60.4 
OmyRGT3TUF                    64.5 
AAC/CAC181                    68.7 

chrom              RT-17f
OMM1090                       0
ACG/CTA455                    16.6 
AGC/CTA330                    16.6 
AGC/CAC245                    16.6 
OMM5044                       31.2 
AGG/CAG200                    37.5 
OMM1076                       39.5 
BX075694/i                    39.5 
CA357130                      41.6 
ACC/CAC72                     43.7 
OtsG85UCD                     50 
OtsG422UCD                    56.2 
Omy113INRA                    58.3 
CA368462/i                    58.3 
OMM1117                       58.3 
AAG/CAA198                    60.4 
AAC/CTC152                    66.6 
OmyRGT27TUF                   70.8 
OMM5163                       81.2 
ACG/CAG278                    83.3 
BX305863                      83.3 
OmyRGT6TUF/i                  89.5 

chrom              RT-17+2f
AAG/CAT142                    0
Omy11DIAS                     2 
ACT/CTG396                    6.2 
BHMS322                       14.5 
OMM1135                       14.5 

chrom              RT-18f
Omi187TUF                     0
OMM1159                       0 

chrom              RT-18+2f
ACC/CAG435                    0
AAC/CTG312                    6.2 
AAC/CTT122                    6.2 
BX867151/ii                   14.5 
OMM5009/ii                    20.8 
AGG/CAC355                    22.9 
MYOD/ii                       22.9 
CA039640/i                    22.9 
BX888425/iii                  22.9 
CA364516                      22.9 

chrom              RT-19f
ACT/CAC147                    0
OmyFGT34TUF                   2 
Omy1191UW                     8.3 
Ssa4DIAS                      8.3 
OMM1008                       10.4 
Omy106INRA                    14.5 
OMM5045                       18.7 
BX863453                      20.8 
AAC/CTT192                    25 
OMM1313                       25 
ACA/CTG138                    25 
AAC/CTA61                     25 
ACA/CTA201                    35.4 
Ots209                        35.4 
OMM5088                       45.8 
ACC/CAC143                    45.8 
OMM5018                       47.9 
PACAP/ii                      47.9 
OMM1223                       47.9 
OMM1025                       52 
Omi174TUF                     60.4 
Omy10DIAS                     60.4 
Omi62TUF                      60.4 
BX298853                      62.5 
CA058586                      68.7 
Ocl8UW                        81.2 
SNP-sh2                       81.2 
OmyOGT1TUF                    85.4 
AAC/CAT135                    89.5 
ACT/CAA342                    91.6 
AAC/CTG196                    91.6 
ACG/CAG238                    95.8 

chrom              RT-20f
OMM1332                       0
OMM1120                       0 
CA369467                      0 
OMM5268                       0 
CR372971                      0 
OMM1181                       4.1 
OMM1044                       6.2 
ACA/CTT163                    8.3 
OMM3004                       16.6 
TRCARR/ii                     18.7 
SsaLEEN82                     33.3 
OMM3102                       33.3 
Omi100TUF                     35.4 
ACT/CTT164                    45.8 
Omi155TUF                     49.9 
ACC/CAG267                    49.9 
ACC/CAC334                    52 
Omy8DIAS                      52 
ACC/CTG353                    56.2 
BHMS437                       56.2 
CA372906                      56.2 

chrom              RT-20+2f
OMM1348                       0
OMM1068                       8.3 

chrom              RT-21f
Ssa197DU                      0
Omy10INRA                     2 
CA061915                      2 
OMM1309                       4.1 
HoxC4a/i                      4.1 
Omy301UoG                     12.5 
OmyFGT2TUF                    12.5 
AAG/CAC149                    16.6 
AAC/CTA188                    25 
BX073974                      27 
ACT/CTT153                    35.4 
BX863758                      37.5 
BX309199                      37.5 
Sal12UoG                      39.5 
ACT/CTT151                    41.6 
AGG/CAA86                     54.1 
OmyRT5TUF                     54.1 
ACA/CTA169                    56.2 
Omy2DIAS                      58.3 
OMM1344                       58.3 
ACT/CAT178                    62.5 
ACT/CAA79                     66.6 
Omy1090UW                     83.3 
OMM5179                       85.4 
CA366869                      89.5 
OMM1089                       93.7 
ACC/CAA267                    97.9 
BX082639                      97.9 
OMM5054/ii                    97.9 
BX310634                      97.9 
AAG/CTA67                     97.9 
OMM1271                       97.9 
Omi186TUF                     114.5 

chrom              RT-22f
AAG/CTG180                    0
Omy9DIAS                      12.5 
OMM5133                       12.5 
OmyOGT4TUF                    16.6 
AGC/CAT176                    33.3 
AAC/CTC406                    33.3 
ACA/CTA301                    33.3 
ACT/CTG500                    33.3 

chrom              RT-22+2f
ACA/CTG158                    0
ACT/CTG93                     4.1 
Str58CNRS                     4.1 
SSOSL439                      4.1 
OMM5141/i                     4.1 
Omi20TUF                      10.4 
Ssa289DU                      14.5 
ACG/CAA226                    37.5 
HoxB5b/ii                     39.5 
Omy15DIAS                     41.6 
AAG/CAA248                    45.8 
Omi65TUF                      52 
OMM1023                       52 
OmyRGT6TUF/ii                 54.1 
OMM5056                       54.1 
BX319197                      54.1 
BX073647/ii                   54.1 
ACT/CAT239                    56.2 
Omi171TUF                     77 

chrom              RT-23f
OMM1055                       0
Omi162TUF                     2 
OmyRGT10TUF                   16.6 
OMM5003                       22.9 
OMM1295                       29.1 
OMM1265                       47.9 
OMM5167                       52 
OMM1207                       54.1 
GS02/i                        54.1 
BX870052/i                    56.2 
OMM5176                       58.3 
OMM5010                       58.3 
ACA/CAG66                     62.4 
AAC/CTC449                    64.5 
ACA/CTA125                    64.5 
ACT/CTG197                    64.5 
OMM5112                       66.6 
ATP1A2                        66.6 
CB496743                      68.7 
OMM1329                       68.7 
OMM1178                       68.7 
OMM1276                       68.7 
ACG/CAG419                    74.9 

chrom              RT-23+2f
BX307443                      0
CR371139                      0 
OMM1097                       8.3 

chrom              RT-24f
AGC/CTT261                    0
OmyFGT16TUF                   2 
Omi169TUF                     4.1 
OMM1045                       4.1 
Omy12DIAS                     6.2 
One2ASC                       8.3 
One19ASC                      8.3 
One17ASC                      10.4 
OMM1211                       16.6 
Omy2INRA                      16.6 
Omi67TUF                      22.9 
OmyRGT36TUF                   22.9 
GS01                          35.4 

chrom              RT-24+2f
Ssa85DU                       0
ACG/CTC98                     6.2 
ACA/CTT406                    10.4 
BX296674/i                    14.5 
BX087219                      14.5 
OMM1170                       18.7 
Omy4DIAS                      22.9 
ACA/CTC183                    22.9 
One108ADFG                    25 
OMM1105                       27 
OMM1320                       54.1 
OMM1322                       54.1 
BHMS238                       54.1 
Omy27INRA/ii                  60.4 
AGG/CAC173                    64.5 
AAG/CAC157                    64.5 
OMM5113                       64.5 
BX077780                      64.5 
ACA/CTC133                    89.5 

chrom              RT-25f
One104ADFG                    0
Omi48TUF                      0 
OmyRGT7TUF                    0 
OmyFGT21TUF/ii                0 
OMM1054                       0 
OMM5138                       0 
Ssa38BSFU                     8.3 
AGC/CAT375                    10.4 
Myostatin5                    12.5 
BHMS486                       18.7 

chrom              RT-25+2f
OMM5175                       0
AAC/CAA162                    2 
AGC/CAT106                    2 
ACA/CTG341                    2 
BHMS431                       2 
Omy1351INRA                   2 
OmyRT6TUF                     10.4 

chrom              RT-26f
BX860240/ii                   0
OMM1767/ii                    0 
CR375500/ii                   0 

chrom              RT-26+2f
TC105523/i                    0
OMM5171                       14.5 

chrom              RT-27f
Ssa64BSFU                     0
Str591INRA                    8.3 
ACT/CAA171                    37.5 
AGG/CTG137                    43.7 
Ssa142NUIG                    50 
Omy6DIAS                      52 
BHMS212                       52 
ACG/CTG298                    52 
ACT/CTC219                    52 
AAC/CAA134                    52 
IGF2/i                        54.1 
Omy102INRA                    54.1 
OMM1235                       56.2 
CA375845                      60.4 
Str15INRA                     60.4 
Ots501NWFSC/i                 60.4 
BHMS254/i                     62.4 
OMM1364                       64.5 
Ots529NWFSC                   68.7 
CA368402/ii                   72.9 
AAC/CTG152                    72.9 
Omy272UoG/i                   72.9 
BX073867                      72.9 
Omy1119UW                     74.9 
Myostatin6                    74.9 
AAG/CAC92                     74.9 
OMM5062                       79.1 
BX885490/i                    79.1 
BX313262/i                    79.1 
OMM1108                       79.1 
OMM1263                       85.4 
One18ASC/i                    89.5 
OMM5188/i                     93.7 
OMM5177                       106.2 
Omi156TUF/ii                  106.2 
OtsG423UCD                    106.2 
Omy29INRA                     106.2 
BX321659/ii                   106.2 
OMM1122/ii                    106.2 
AAC/CTG88                     110.4 
ACG/CAC151                    110.4 
Omi105TUF/ii                  116.6 
One102ADFG/ii                 143.7 

chrom              RT-27+2f
OMM1228                       0
Ssa16NUIG                     0 
OmyRGT31TUF                   0 
Omy1INRA                      0 
BX863380                      0 
AAG/CTT195                    2 
ACA/CTG345                    2 
ACA/CAA127                    4.1 
FGF6                          6.2 
ras-1                         10.4 
OMM3002                       18.7 
Ssa95BSFU                     18.7 
CA374878                      18.7 
ACA/CAA98                     20.8 
AAC/CTT432                    22.9 
OMM3001                       29.1 

chrom              RT-29f
OMM3065                       0
OMM3057                       2 
OMM3064                       2 
OMM1200                       10.4 
Omi167TUF                     10.4 
OMM1330/ii                    41.6 
OMM1269/ii                    47.9 
OMM1269/i                     50 
BX885263/i                    50 
Omi205TUF/i                   54.1 
CL11428/i                     54.1 
Omy11INRA/i                   54.1 
OMM1064/i                     54.1 
BX311884/i                    54.1 
BX301679/i                    56.2 
ACA/CAC128                    58.3 
Omi164TUF/i                   58.3 
OMM5116                       60.4 
CA358173/ii                   68.7 
ACT/CTA314                    70.8 
AAC/CAA250                    70.8 
AAC/CAA84                     87.4 
BHMS7.015                     91.6 
SmaBFRO1/i                    91.6 
Omy21INRA                     91.6 
BX087664/ii                   91.6 
OMM5051/i                     108.3 
OMM5043                       110.4 
AAC/CTT260                    112.5 
OtsG43UCD/i                   112.5 
CA367675                      112.5 

chrom              RT-29+2f
OMM1300                       0
BX866010                      0 
ACA/CTG64                     0 
OmyFGT3TUF                    6.2 
OtsG243UCD                    22.9 
Omi104TUF                     29.1 
Ghrelin                       29.1 
HoxC4b/ii                     31.2 
HoxC6b/ii                     31.2 
Ots108SSBI                    37.5 
ACG/CAA222                    37.5 
OmyRGT19TUF                   41.6 
Omy28INRA                     50 
Omy110INRA                    56.2 
sG3PDH-1*                     56.2 
Omy109INRA                    58.3 

chrom              RT-30f
SalE38SFU                     0
BX079862/i                    8.3 
AGG/CTG220                    20.8 
OMM5011                       27 
GnRH-3A                       27 
AAC/CTA137                    41.6 
Omy5DIAS                      43.7 
OmyRGT24TUF                   45.8 
OmyRGT34TUF                   47.9 
Omy108INRA                    47.9 
BX861315                      50 
AAC/CTG183                    50 
OMM1186                       50 
OMM1019                       50 
BX871195/ii                   62.5 

chrom              RT-31f
OMM1083                       0
BHMS129                       4.1 
OMM1058                       4.1 
OMM5024                       4.1 
OMM1078                       4.1 
OMM5146                       4.1 
HoxD9a/i                      4.1 
HoxD10a/i                     4.1 
ACT/CTT427                    4.1 
ATP1A3/ii                     12.5 
Omy1006UW                     18.7 
Ssa406UoS                     18.7 
ACG/CTC58                     20.8 
BHMS254/ii                    20.8 
Omy272UoG/ii                  20.8 
CA368402/i                    20.8 
OmyRGT1TUF                    20.8 
Str4INRA/ii                   29.1 
One18ASC/ii                   31.2 
OmyFGT8TUF/ii                 43.7 
CA349040                      43.7 
AGG/CAT88                     52 
BX321659/i                    54.1 
OMM1122/i                     58.3 
HoxA2b/ii                     58.3 
ACT/CAT74                     60.4 
Omi156TUF/i                   62.4 
Omi105TUF/i                   62.4 

chrom              RT-31+2f
AAG/CAT86                     0
BX318599/i                    2 
AGC/CTT101                    2 
ACT/CAC142                    4.1 
OMM1080                       18.7 
OMM1053                       18.7 
sIDHP-3*                      20.8 
BHMS234                       20.8 
OMM5164                       20.8 

chrom              RT-Una16f
T462C_6-2                     0
C135T_6-2                     18.7 

chrom              RT-Una18f
AGC/CTT388                    0
ACT/CTG133                    0 
