# Supplementary material for: Distribution of ancestral proto-Actinopterygian chromosome arms within the genomes of 4R-derivative salmonid fishes (Rainbow trout and Atlantic salmon)
Source: BMC Genomics. 2008 Nov 25;9:557. doi: 10.1186/1471-2164-9-557 (PMC2632648; doi:10.1186/1471-2164-9-557)
Supplement: Additional File 4 — s_table4_l44f.map. Female genetic map for rainbow trout Lot 44 mapping panel. [file 1471-2164-9-557-S4.map]

chrom              RT-1f
BHMS221A                      0
OmyFGT19TUF                   2.2 
AGG/CTG184                    4.5 
CL16550                       4.5 
Omy1339INRA                   4.5 
Omy1294INRA                   18.1 
Omi208TUF                     35.2 
BX076085                      43.1 
OMM5136                       52.2 
OMM5032                       52.2 
OMM5295                       60.2 
ACA/CAA204                    62.5 

chrom              RT-2f
AGG/CTC247                    0
OmyRGT42TUF/ii                5.6 
CA376300/i                    6.8 
OMM5037/ii                    7.9 
OMM1262/ii                    7.9 
OMM1274/ii                    7.9 
OMM1258/ii                    7.9 
OmyFGT32TUF/ii                9 
CL25555/i                     11.3 
ACC/CTT216                    12.5 
OmyFGT18TUF/ii                13.6 
Omy1212UW                     27.2 
BX890355/i                    28.4 
AGG/CAT122                    52.2 
OMM1232                       52.2 
CA345680                      70.4 
Omy1UoG                       73.8 
ACC/CTA192                    77.2 
CA358173/ii                   90.9 
CA361991/ii                   92 

chrom              RT-3f
AAG/CAA280                    0
ACT/CTT266                    4.5 
BX084966                      4.5 
CA378164/i                    11.3 
Ssa60BSFU                     11.3 
OmyRGT41TUF                   18.1 
Omy1102UW/i                   23.8 
Ogo1UW                        23.8 
OmyFGT5TUF                    23.8 
BX317661/i                    23.8 
ACG/CAC342                    23.8 
Ssa4DU                        27.2 
CL15589/i                     37.5 
ACG/CTC110                    37.5 
Omy1137INRA                   56.8 
OMM1297                       56.8 
BHMS267.1                     61.3 

chrom              RT-3+2f
OMM1230                       0
BX080510                      4.5 
Omi161TUF                     6.8 
HoxA4a/ii                     6.8 
OMM5143                       10.2 
ACA/CAC73                     15.9 

chrom              RT-5f
Omi84TUF                      0
ACA/CTC104                    1.1 
BX888097                      1.1 
CL8708                        2.2 
ACC/CTG480                    3.4 
OMM1104                       18.1 
OMM1286                       20.4 
AAG/CTC150                    23.8 
ACT/CTG310                    28.4 
CL16851                       36.3 
CA061336                      40.9 
CA359625                      40.9 
CR374716                      65.9 
OmyFGT6TUF                    71.5 
OMM1316                       84 
BX318599/ii                   86.3 

chrom              RT-6f
ACG/CTG149                    0
AGC/CAC99                     3.4 
CA359407                      3.4 
OMM1231                       4.5 
AAG/CTT89                     5.6 
OMM1302                       18.1 
OMM5147                       18.1 
AAG/CTT173                    18.1 
ACG/CTG346                    30.6 
CL16548                       31.8 
FGF6/ii                       31.8 
ACA/CTA132                    31.8 
BHMS425                       39.7 
ACC/CTG432                    45.4 
OMM1046                       51.1 
ACC/CAC227                    53.4 
ACA/CTG58                     59 
OmyFGT20TUF                   61.3 
OMM1082                       63.6 
AAC/CAT141                    69.3 
AGG/CAG194                    72.7 
AAG/CAA187                    76.1 
ACA/CTC69                     81.8 
BX871195/i                    81.8 
Str7INRA/ii                   81.8 
ACG/CTG67                     111.3 

chrom              RT-7f
BHMS124/i                     0
OMM5102/i                     5.6 
OmyRGT15TUF/i                 7.9 
Sal8UoG/i                     7.9 
ACA/CTA102                    12.5 
OMM1305                       19.3 
OMM1077                       19.3 
OMM1012                       26.1 
OMM1220                       26.1 
OMM1318                       34 
BX076758                      34 
CL67680                       34 
CA045004                      34 
CA057924                      34 
AAC/CTT106                    38.6 
One1ASC/i                     38.6 
BHMS347B/i                    39.7 
ACC/CTC154                    55.6 
ACC/CTC149                    55.6 
Omy7INRA                      56.8 
AGG/CAC88                     60.2 
BX867287                      60.2 
OmyFGT26TUF                   70.4 
ACG/CAT173                    73.8 
OmyRGT17TUF                   75 
Omy3DIAS                      76.1 
OMM5099                       77.2 
AGG/CAG205                    86.3 
AAC/CAA192                    88.6 
AGG/CAT161                    100 
Ogo4UW                        101.1 
OMM5160                       103.4 

chrom              RT-7+2f
SalF41SFU/i                   0
One1ASC/ii                    2.2 

chrom              RT-8f
OMM5265                       0
ACA/CAT191                    12.5 
AAC/CTC154                    12.5 
AAC/CAT95                     13.6 
ACT/CAA270                    13.6 
ACA/CTG127                    13.6 
AAC/CTA108                    13.6 
AAC/CTT328                    13.6 
AGC/CAG148                    13.6 
AGG/CAC166                    13.6 
One112ADFG                    13.6 
BHMS426                       13.6 
BHMS415                       13.6 
BHMS145                       13.6 
BHMS423                       13.6 
OMM5166                       13.6 
OMM5181                       13.6 
Ssa20BSFU                     13.6 
Ssa87BSFU                     13.6 
OMM5060                       13.6 
OMM5035                       13.6 
GS03                          13.6 
CA358745                      13.6 
BX865962/i                    13.6 
BX865962/ii                   13.6 
CA060381                      13.6 
Omi134TUF                     13.6 
Clock                         13.6 
SSOSL311                      13.6 
OmyFGT12TUF                   13.6 
ACA/CAA79                     14.7 
One5ASC                       14.7 
AAC/CAT124                    34 
ACT/CTA173                    36.3 
CL15841/i                     48.8 
Ogo3UW                        60.2 

chrom              RT-8+2f
ACA/CTC56                     0
OmyFGT13TUF                   0 
Ogo8UW                        1.1 

chrom              RT-9f
AAC/CAA150                    0
OMM1192                       9 
OMM5008                       9 
ACT/CAG74                     9 
CB497405                      9 
One14ASC                      10.2 
Cry5                          10.2 
OMM1363                       12.4 
OMM1096                       12.4 
Omy1009UW                     13.6 
OMM3103                       13.6 
CR366058                      13.6 
BX873441/ii                   14.7 
AAG/CTA73                     17 
OMM5007                       19.3 
OMM5141/ii                    23.8 
AAC/CTT127                    35.2 
OMM5057                       40.9 
Ssa8BSFU                      48.8 
AGG/CAG72                     62.5 
OmyRGT4TUF                    62.5 
OmyRGT30TUF/i                 63.6 
OMM5063                       63.6 
OMM5055                       65.9 
OMM1268                       69.3 
OMM1267                       69.3 
BHMS184A                      72.7 
OMM1368                       76.1 
AGC/CAG177                    78.4 
OMM5140/i                     78.4 
OmyFGT28TUF/i                 78.4 
OmyRGT40TUF/i                 80.6 
OmyRGT33TUF                   82.9 
AANAT1b                       87.5 
BX890355/ii                   88.6 
BHMS188                       92 
OMM1161                       93.1 
OmyFGT18TUF/i                 101.1 
OMM1218/ii                    104.5 
OmyRGT42TUF/i                 104.5 
OMM1262/i                     106.8 
CA376300/ii                   106.8 
OmyFGT32TUF/i                 106.8 
OmyFGT29TUF                   113.6 
OMM1293                       127.2 
BX873441/i                    151.1 

chrom              RT-10f
Omi98TUF                      0
OMM1179                       5.6 
AAG/CAA144                    5.6 
OtsG3UCD                      5.6 
AAG/CAG72                     5.6 
OMM5172                       6.8 
BX867246                      13.6 
BX303525                      14.7 
OMM5004                       17 
One111ADFG                    21.5 
One10ASC/i                    22.7 
OmyFGT11TUF                   32.9 
OMM5039                       32.9 
OMM5013                       32.9 
OmyRGT2TUF                    35.2 
AAG/CAC165                    37.4 
Omy1225UW                     39.7 
BHMS356                       45.4 
Omy1120UW                     46.5 
BHMS117B                      47.7 
CR363293                      59 
OMM1294                       67 
CA366526                      67 
ACG/CTT188                    72.7 
AAG/CAT93                     73.8 
ACG/CTG240                    73.8 
OMM1512                       75 
Omy1002UW                     85.2 
OmyCosBTUF/ii                 87.5 
BX867151/i                    87.5 
Omi75TUF                      88.6 
OMM1197/i                     89.7 
BX888425/iii                  89.7 
CA364516                      89.7 
ACC/CAG195                    89.7 
OMM1237                       93.1 
OMM1214                       95.4 
OMM1213                       100 

chrom              RT-11f
OMM1310                       0
BX867319                      0 
OMM1172                       1.1 
Ocl1UW                        1.1 
OMM1209                       9 
Ssa80BSFU/ii                  21.5 
CA347214                      32.9 
AGC/CTA296                    36.3 
Omi69TUF                      36.3 
BX313739/i                    39.7 
Omy1011UW                     40.9 
Omy2DU                        40.9 
Ots515NWFSC                   48.8 

chrom              RT-12and16f
OMM3061                       0
OMM3050                       0 
OMM3048                       1.1 
Ssa54BSFU                     4.5 
ACA/CAA165                    45.4 
ACC/CAC189                    56.8 
OMM1168                       75 
BX084427                      85.2 
OMM1277                       88.6 
CA344270                      88.6 
OMM5098                       99.9 
OMM1066                       111.3 
OmyFGT4TUF                    119.3 
OMM5161/ii                    119.3 
ACC/CAC398                    121.5 
CA349039/i                    123.8 
OMM5095/ii                    126.1 
AAC/CTG153                    127.2 
OmyOGT5TUF/i                  129.5 
Ots100SSBI                    137.5 
Omy1008UW                     142 
CA383830/i                    142 
Omi155TUF/ii                  144.3 
ACG/CAT244                    144.3 
BX303903                      145.4 
CA371653/i                    146.5 
CA388551/i                    146.5 
BX879524/i                    146.5 
ACC/CAC235                    147.7 
ACG/CAT247                    160.2 
OMM1167/i                     187.5 
BHMS252                       211.3 
OMM1167/ii                    230.6 
BX342964/i                    230.6 
ACA/CTA277                    230.6 
BX879524/ii                   230.6 
CA388551/ii                   230.6 
CA371653/ii                   230.6 
CA383830/ii                   232.9 
Omy77DU                       246.5 
CA345149                      247.7 
OMM5095/i                     247.7 
Str60INRA                     250 
BX856652                      260.2 
OMM5161/i                     267 
ACG/CTC356                    307.9 
OMM1303                       309 
OMM5033                       319.3 
OMM5002                       321.5 
OMM5151/ii                    321.5 

chrom              RT-13f
OMM1216                       0
AAC/CTC179                    1.1 
OMM5157                       3.4 
ACA/CAT83                     7.9 
BX870052/ii                   7.9 
ACC/CTG173                    7.9 
AAG/CAT111                    14.7 
OMM1321                       18.1 
ACC/CTA141                    18.1 
OmyJTUF                       22.7 
OmyFGT28TUF/ii                23.8 
ACT/CAC82                     29.5 
OMM1020                       30.6 
Ocl4UW                        36.3 
OMM1272                       37.5 
OmyRGT14TUF                   39.7 
OmyRGT32TUF                   39.7 
OmyRGT47TUF                   46.5 
OmyRGT51TUF                   46.5 
OMM5148/ii                    46.5 
CA350064                      46.5 
CR373404                      69.3 

chrom              RT-14f
OMM1241                       0
OMM5182                       1.1 
ACT/CAC341                    3.4 
AGG/CTC189                    10.2 
ACT/CAG229                    12.4 
OMM1279                       12.4 
ACA/CAG100                    15.9 
BHMS281                       21.5 
TC128101                      23.8 
Ssa102BSFU                    23.8 
OMM5175                       28.4 
ACG/CAA358                    29.5 
OmyRGT43TUF                   36.3 
TC110605                      42 
TC126859                      46.5 
BX080247                      47.7 
Ssa14DU                       49.9 
ACG/CTC80                     63.6 
AAG/CTC79                     69.3 

chrom              RT-14+2f
CL17236/i                     0
AAC/CTC283                    0 
BX319411/ii                   3.4 
BX883807/ii                   3.4 

chrom              RT-15f
OmyRGT15TUF/ii                0
BX868221/i                    5.6 
AGC/CTC211                    5.6 
OMM5102/ii                    5.6 
ACG/CTG124                    5.6 
OMM1175                       11.3 
OMM5100                       11.3 
Myf5                          12.5 
MRF4/i                        13.6 
BHMS339                       13.6 
OMM1036                       17 
IGF1                          19.3 
Omi184TUF                     27.2 
AAC/CAG192                    27.2 
OMM1166                       46.5 
OMM5030                       52.2 
TC112353                      65.9 
ACA/CAT126                    80.6 
OmyRGT23TUF                   87.5 
BX887563/i                    87.5 
OMM1261                       88.6 
OMM1260                       88.6 
ACA/CTA210                    92 
Per1                          92 
OmyRGT21TUF                   97.7 

chrom              RT-16+2f
OMM3036                       0
OMM3066                       0 
BX856652/i                    0 
BX342964/ii                   3.4 

chrom              RT-17f
OMM1090                       0
OMM5044                       1.1 
OMM5061                       1.1 
ACC/CTC90                     1.1 
OMM1076                       7.9 
CA357130                      7.9 
OtsG85UCD                     11.3 
ACC/CAC73                     11.3 
ACC/CAC63                     11.3 
OMM1371                       27.2 
OtsG422UCD                    36.3 
ACC/CTT168                    36.3 
OmyRGT27TUF                   42 
HoxB5b/i                      42 
OMM5050                       42 
BX305863                      48.8 
OMM5163                       50 
BX073647/i                    50 
CA362622/i                    50 
CA362622/ii                   50 
OmyRGT6TUF/i                  69.3 

chrom              RT-18f
OMM1311                       0
CL10332                       13.6 
OMM1512/ii                    21.5 
Omi187TUF                     25 
OMM1197/ii                    26.1 
BX888425/ii                   31.8 
OMM5009/i                     31.8 
OmyCosBTUF/i                  35.2 

chrom              RT-19+3f
AAC/CAT136                    0
E2TUF                         2.2 
ACG/CTG133                    2.2 
ACC/CAC411                    9 
Omi96TUF/i                    12.5 
CA058586                      19.3 
Omi62TUF                      23.8 
Omi174TUF                     25 
AAC/CTT282                    42 
ACC/CTA80                     42 
AAG/CTG172                    46.5 
OMM1223                       48.8 
ACA/CTA200                    48.8 
OMM5018                       49.9 
OMM5034                       52.2 
OMM5045                       71.5 
AGC/CAA103                    80.6 
OmyFGT34TUF                   82.9 
OMM1333                       97.7 
OMM5156                       102.2 
One3ASC                       103.4 
Omi197TUF                     103.4 
Omy1052UW                     112.4 
OMM3060                       134 

chrom              RT-20f
BX319411/i                    0
BX883807/i                    0 
CL17236/ii                    7.9 
OMM1134/ii                    17 
OMM5017/i                     18.1 
OMM5168/i                     18.1 
ACC/CAA94                     18.1 
ACC/CTG96                     28.4 
ACT/CTC204                    37.5 
OMM1657/i                     59 
OMM5108                       72.7 
BHMS205/i                     75 
OmyRGT53TUF                   75 
ACG/CTG353                    105.6 
OMM5268                       105.6 
BX882100                      105.6 
CA369467                      105.6 
OMM1332                       105.6 
OMM1181                       114.7 
BHMS373                       123.8 
Omi90TUF                      126.1 
OMM3102                       132.9 
Omi100TUF                     134 

chrom              RT-21f
OMM5148/i                     0
OMM5054/ii                    2.2 
OMM1270                       2.2 
BX082639                      2.2 
BX310634                      2.2 
OMM5129                       2.2 
OMM5126                       3.4 
AAG/CTA68                     3.4 
OMM1089                       5.6 
CA366869                      9 
OMM5179                       10.2 
Omy1090UW                     13.6 
OMM1059                       14.7 
ACT/CAA80                     26.1 
OMM1344                       38.6 
ACA/CTA170                    45.4 
OmyRT5TUF                     46.5 
OmyRGT26TUF                   56.8 
OmyFGT27TUF                   56.8 
BX863758                      63.6 
Sal12UoG                      63.6 
BX309199                      63.6 
BX073974                      72.7 
OmyP9-2TUF                    75 
Omy301UoG                     77.2 
OmyFGT2TUF                    79.5 
Omi106TUF                     82.9 
OmyFGT7TUF                    95.4 
Ssa197DU                      95.4 
BX302949                      95.4 
CA061915                      95.4 

chrom              RT-22f
AGG/CAG143                    0
BHMS328                       1.1 
OMM1340                       14.7 
Ssa6.33NUIG                   35.2 
SSOSL439                      44.3 
ACC/CAC167                    53.4 
Str58CNRS                     53.4 
OMM5141/i                     54.5 
Omi126TUF                     55.6 
CA367445                      55.6 
Ssa289DU                      55.6 
AAC/CTA100                    55.6 
ACG/CAT55                     60.2 
Omi171TUF                     69.3 
AGG/CTA109                    81.8 
OMM5023                       82.9 
OMM1023                       92 
OMM5056                       96.5 
BX860095                      96.5 
BX319197                      96.5 
BHMS422A                      96.5 
BX073647/ii                   98.8 
OMM1362                       99.9 
Omy1193INRA                   106.8 
OMM1221                       109 

chrom              RT-23f
OMM1276                       0
ACT/CAG173                    2.2 
CB496743                      2.2 
OMM1207                       18.1 
OMM5167                       23.8 
ACA/CAA125                    40.9 
OMM1295                       47.7 
OMM1354                       52.2 
OMM5003                       52.2 
OmyRGT18TUF                   61.3 
OmyRGT10TUF                   62.5 
CR365462                      65.9 
BHMS230                       76.1 
Ots506NWFSC                   87.4 
OmyFGT23TUF                   111.3 

chrom              RT-23+3f
BX307443                      0
CR371139                      0 
OMM5012                       1.1 

chrom              RT-24f
OmyFGT16TUF                   0
AAC/CTC167                    4.5 
One2ASC                       9 
OMM1211                       10.2 
OmyRGT36TUF                   18.1 
BHMS377                       39.7 
ACA/CTG60                     43.1 
Ssa85DU                       43.1 
AAC/CTC174                    48.8 
ACG/CTC99                     48.8 
BX087219                      48.8 
BX296674/i                    50 
OMM1170                       51.1 
OmyPuPuPyDU                   51.1 
TC105189                      54.5 
One108ADFG                    64.7 
AGG/CAT235                    82.9 
ACG/CTC418                    85.2 
AAG/CAG94                     93.1 
OMM1320                       96.5 
OMM1322                       96.5 
BHMS238                       99.9 
OMM3007                       101.1 
OMM1281/i                     102.2 
OMM1281/ii                    102.2 
One11ASC                      106.8 
ACT/CTA89                     110.2 
OMM5113                       110.2 
AAC/CAG117                    111.3 
Omy27INRA/ii                  115.9 
OMM3065                       138.6 
OMM3064                       142 

chrom              RT-25f
OMM1335                       0
BX881655/i                    1.1 
AGG/CTC77                     2.2 
OMM5175/ii                    20.4 
OMM1193                       31.8 
BHMS486                       44.3 
Ogo2UW/i                      45.4 
CL15589/ii                    45.4 
AGC/CTA88                     51.1 
AGG/CTC83                     54.5 
Omy1149INRA                   54.5 
OMM1301                       54.5 
AAC/CTC104                    56.8 
OMM5065                       59 
BX317661/ii                   65.9 
Ssa38BSFU                     72.7 
One104ADFG                    76.1 
OmyRGT7TUF                    84 
OmyFGT21TUF/ii                86.3 
Omi48TUF                      89.7 
OMM5138                       96.5 
Omy1552UW/i                   100 
Omy1552UW/ii                  100 
BHMS250                       102.2 

chrom              RT-26f
ACC/CTA416                    0
ACC/CTA413                    0 
OmyFGT24TUF                   3.4 
SSOSL32                       4.5 
Omi66TUF                      4.5 
OMM1015                       4.5 
BHMS7.005/i                   5.6 
Ssa80BSFU/i                   32.9 
CB506726                      32.9 

chrom              RT-27f
OMM1228                       0
OMM1347                       3.4 
AGG/CAG83                     3.4 
OmyRGT31TUF                   3.4 
Omy1INRA                      3.4 
BX863380                      3.4 
ACA/CAC87                     17 
AAC/CTG171                    20.4 
Omi56TUF                      21.5 
CA374878                      28.4 
AGG/CAA106                    39.7 
ACG/CAA285                    46.5 
AGG/CAG130                    47.7 
BHMS212                       57.9 
Ots501NWFSC/i                 63.6 
BX073867                      72.7 
Omy272UoG/i                   78.4 
Omy1119UW                     78.4 
Ocl2UW                        78.4 
OMM1108                       80.6 
BX885490/i                    81.8 
BX313262/i                    81.8 
One18ASC/i                    93.1 
OMM5188/i                     94.3 
OmyFGT8TUF/i                  95.4 
OMM5000/ii                    96.5 
OmyRGT13TUF                   96.5 
OtsG423UCD                    100 
ACA/CAT140                    103.4 
BX321659/i                    103.4 
Omi156TUF/i                   110.2 
Omi210TUF/ii                  110.2 
AAG/CAG83                     110.2 
Omi105TUF                     115.9 

chrom              RT-27+2f
OMM5062                       0
AAC/CAC106                    19.3 

chrom              RT-29f
AAG/CTG129                    0
BX885263/i                    0 
OMM5074                       0 
CA361991/i                    0 
BX311884/i                    1.1 
CA358173/i                    1.1 
BX087664/ii                   20.4 
OtsG68UCD                     23.8 
OMM1162                       29.5 
OMM5051/i                     35.2 
OMM5043/ii                    35.2 
OtsG43UCD/i                   42 
CA367675                      42 
Omy1223UW                     51.1 
OMM1300                       52.2 
BX866010                      52.2 
Ssa98BSFU                     59 
OmyFGT3TUF                    59 
Ghrelin                       81.8 
AAC/CTT140                    104.5 

chrom              RT-30f
OMM1184                       0
OMM1238                       3.4 
OMM1186                       13.6 
BHMS418                       13.6 
BX861315                      13.6 
OmyRGT24TUF                   17 
OmyRGT34TUF                   17 
GnRH-3A                       26.1 
OMM5011                       28.4 
AGG/CTA183                    39.7 
BX079862/i                    46.5 
SalE38SFU                     47.7 

chrom              RT-31f
Omi210TUF/i                   0
AGC/CTT289                    3.4 
BX321659/ii                   5.6 
OMM5020/i                     7.9 
Omi175TUF/i                   13.6 
OMM5067                       13.6 
OmyFGT8TUF/ii                 14.7 
One18ASC/ii                   15.9 
One102ADFG/i                  19.3 
OmyRGT1TUF                    23.8 
Omy272UoG/ii                  23.8 
ACC/CAC289                    23.8 
BHMS254/ii                    30.6 
OMM1078                       46.5 
OMM1058                       48.8 
AAC/CTA110                    53.4 
HoxD9a/i                      72.7 
HoxD9a/ii                     73.8 
OMM5024                       78.4 
ACC/CTA97                     86.3 
Omi96TUF/ii                   89.7 
BX318599/i                    97.7 
ACC/CTG161                    98.8 
