# Supplementary material for: Distribution of ancestral proto-Actinopterygian chromosome arms within the genomes of 4R-derivative salmonid fishes (Rainbow trout and Atlantic salmon)
Source: BMC Genomics. 2008 Nov 25;9:557. doi: 10.1186/1471-2164-9-557 (PMC2632648; doi:10.1186/1471-2164-9-557)
Supplement: Additional File 5 — s_table5_l25m.map. Male genetic map for rainbow trout Lot 25 mapping panel. [file 1471-2164-9-557-S5.map]

chrom              RT-1m
OMM5136                       0
ACG/CAA124                    6.2 
AAG/CAT207                    6.2 
ACT/CAG332                    6.2 
AAG/CAC201                    6.2 
AAC/CAC313                    8.3 
Omi34TUF                      10.4 
CL16550                       10.4 
Ots517NWFSC                   10.4 
OmyFGT19TUF                   10.4 
Omy1294INRA                   10.4 
Omy1339INRA                   10.4 
AAC/CAC88                     18.7 
OMM5031                       25 
OMM5032                       25 
Omy1282INRA                   25 
OmyRGT28TUF                   27 

chrom              RT-3m
Omy1137INRA                   0
ACG/CAA238                    2 
AAC/CTC194                    2 
ACA/CTT269                    2 
ACA/CAT229                    2 
ACA/CAC74                     2 
OmyFGT5TUF                    2 
Ssa4DU                        2 
Omy26INRA/i                   2 
BHMS429                       2 
OmyRT2TUF                     2 
Omy1102UW/i                   2 
BHMS206                       2 
Omy1099INRA                   2 
CR374305                      2 
BX080510                      2 
BX320910                      2 
Ssa60BSFU                     2 
CL15589/i                     2 
CA346402                      2 
BX084966                      2 
CA378164/ii                   2 
OmyRGT41TUF                   2 
BX317661/i                    2 
OMM1038                       2 
Omy1018INRA                   2 
OMM1230                       2 
ACT/CTG120                    2 
Ogo2UW/i                      4.1 

chrom              RT-3+2m
OMM5143                       0
ACT/CAC83                     8.3 
OMM5153                       8.3 

chrom              RT-3+3m
Omy1097INRA                   0
OMM5174                       0 

chrom              RT-5m
ACG/CTC272                    0
OMM1316                       8.3 
ACA/CAG64                     12.5 
AAG/CTC187                    20.8 
ACA/CAC395                    22.9 
OMM1104                       22.9 
OMM1286                       22.9 
OMM1273                       22.9 
AAG/CTG280                    22.9 
AGC/CAC177                    22.9 
ACG/CAT321                    22.9 
OtsG249UCD                    22.9 
CR374716                      22.9 
BX910798                      22.9 
BX913059                      22.9 
CA061336                      22.9 
CA359625                      22.9 
OMM1032                       27 
Sal6UoG/i                     29.1 

chrom              RT-5and31m
AGG/CAC244                    0
CL8708                        0 
HoxD9a/ii                     0 
BX888097                      2 
OMM1365                       8.3 
AAC/CTC330                    8.3 

chrom              RT-6m
OMM1184/ii                    0
OMM1184/i                     10.4 
OMM1355                       16.6 
OMM1359                       16.6 
Str7INRA/ii                   16.6 
CL8986                        16.6 
Omy16INRA                     16.6 
OmyRGT55TUF                   16.6 
OMM5147                       18.7 
OMM1005                       18.7 
SalD39SFU                     18.7 
Ssa20.19NUIG                  18.7 
BHMS176                       18.7 
OMM1046                       18.7 
OMM1082                       18.7 
CL16548                       18.7 
OMM5069                       18.7 
OMM1152                       18.7 
Omy1032UW                     18.7 
OMM1302                       18.7 
GnRH-3B                       18.7 
OMM1205                       18.7 
CA359407                      20.8 
AGC/CTC199                    22.9 
AGC/CTC107                    24.9 
AAG/CTT88                     24.9 
ACC/CTA247                    24.9 
AAC/CTG128                    24.9 
ACC/CAC346                    24.9 
ACT/CTT146                    24.9 
ACT/CAC86                     24.9 
ACC/CTC247                    24.9 
ACT/CTT109                    24.9 
ACT/CTA98                     24.9 
ACC/CTG268                    27 
AGG/CAG193                    33.3 

chrom              RT-7m
AGG/CAG71                     0
AAC/CTA154                    2 
AAC/CTG77                     8.3 
One1ASC/ii                    10.4 
SalF41SFU/i                   16.6 
OmyRGT17TUF                   16.6 
OmyFGT26TUF                   16.6 
Omy207UoG                     16.6 
Omi176TUF                     16.6 
Omy3DIAS                      16.6 
Omy7INRA                      16.6 
One1ASC/i                     16.6 
UBC66-0.86                    16.6 
OMM1087                       16.6 
OMM1305                       16.6 
OMM1351                       16.6 
OMM1164/i                     16.6 
Myostatin4                    16.6 
BX867287                      16.6 
Otx5/i                        16.6 
CL67680                       16.6 
BX076758                      16.6 
CA045004                      16.6 
CA057924                      16.6 
Ogo4UW                        18.7 
AGC/CAT264                    20.8 
ACC/CAT327                    22.9 
OMM1220                       22.9 
AGG/CAG209                    22.9 
AGG/CTA421                    22.9 
ACT/CTG344                    22.9 
AAG/CAG75                     22.9 
AGC/CTA339                    22.9 
AGC/CAG172                    22.9 
ACT/CTG130                    22.9 
OMM5160                       41.6 
AAC/CAC215                    52 

chrom              RT-8m
OMM1195/ii                    0
Ogo8UW                        0 
Omy1236INRA                   6.2 
OMM5265                       8.3 
OMM5181                       12.5 
ACT/CAA111                    12.5 
AAG/CAA145                    12.5 
Ots532NWFSC                   12.5 
Omy115INRA                    12.5 
Omi134TUF                     12.5 
OmyFGT12TUF                   12.5 
Clock                         12.5 
BHMS331                       12.5 
BHMS426                       12.5 
Ssa2DIAS                      12.5 
CA060381                      12.5 
GS03                          12.5 
CA358745                      12.5 
OMM5166                       12.5 
OMM5060                       12.5 
OMM5035                       12.5 
CL15841/i                     12.5 
BX865962/i                    12.5 
BX857349                      12.5 
OMM1304                       12.5 
OMM1009                       12.5 
Ssa33BSFU                     22.9 

chrom              RT-8+2m
ACA/CAA296                    0
One114ADFG                    2 
Ogo3UW                        2 
OtsG83bUCD                    6.2 

chrom              RT-2and9m
ACA/CAC80                     0
OMM5008                       14.5 
CB497405                      29.1 
Omy105INRA                    41.6 
OMM1192                       43.7 
OMM1363                       43.7 
One14ASC                      43.7 
Cry5                          43.7 
Omy1009UW                     43.7 
OMM1096                       43.7 
OMM3103                       43.7 
CR366058                      43.7 
OMM5140/i                     45.8 
Ssa15BSFU                     45.8 
Ssa8BSFU                      45.8 
OMM1267                       45.8 
OMM1268                       45.8 
AAC/CTG156                    45.8 
ACA/CAC131                    45.8 
AAG/CTA198                    45.8 
AGC/CTC153                    45.8 
Omy1004UW                     45.8 
OMM5063                       45.8 
Omy1036UW                     45.8 
OMM5057                       45.8 
OMM1341                       45.8 
OMM5127                       45.8 
Hsp70A                        45.8 
AAC/CTT375                    45.8 
AAC/CAC250                    45.8 
ACT/CAG265                    45.8 
OMM5141/ii                    45.8 
OmyRGT33TUF                   45.8 
GH1(INRA)                     45.8 
Ogo7UW/i                      45.8 
BX296674/ii                   45.8 
GH1(DIAS)                     45.8 
CA349175                      45.8 
OMM5055                       45.8 
OMM5007                       45.8 
BX311224                      45.8 
BX873441/ii                   45.8 
ATP1B2                        45.8 
BX890355/i                    45.8 
AGC/CTG155                    45.8 
ACT/CAA209                    45.8 
TRCARR/i                      45.8 
CL25555/ii                    47.9 
OMM5154/i                     50 
AGG/CTC118                    54.1 
OMM5019/i                     58.3 
AAG/CAT122                    85.4 
CA361991/i                    93.7 
BX864000/i                    102 
Omy5INRA/i                    118.7 
BX861650/i                    137.5 
OMM1269/ii                    141.6 
OMM1064/i                     145.8 
CA341677                      145.8 
CA358173/ii                   145.8 
OmyFGT25TUF                   147.9 
OmyFGT18TUF/ii                147.9 
CL25555/i                     147.9 
ACA/CTA116                    150 
Omy11INRA/ii                  150 
ACC/CAA154                    150 
ACT/CTG207                    150 
Omy27DU                       152 
Omy1UoG                       152 
Ots2BML                       152 
SsaLEEI84/ii                  152 
CA345680                      152 
Omy1212UW                     152 
SmaBFRO1/ii                   152 
BX890355/ii                   152 
BHMS211                       154.1 
OMM5154/ii                    164.5 
OMM5019/ii                    177 
OMM1274/i                     193.7 
OMM5185/i                     208.3 
OMM1274/ii                    210.4 
OMM5037/i                     210.4 
OMM1258/ii                    210.4 
OMM1218/ii                    218.7 
ACG/CAC228                    220.8 
OMM5185/ii                    249.9 
OMM1258/i                     256.2 

chrom              RT-10m
AGC/CAA243                    0
OMM5172                       8.3 
OMM1204                       8.3 
One101ADFG                    8.3 
AGC/CAC158                    8.3 
AGC/CAA181                    8.3 
ACC/CTC254                    8.3 
ACC/CTA254                    8.3 
ACC/CAG203                    8.3 
Omi46TUF                      8.3 
OmyRGT2TUF                    8.3 
OmyFGT10TUF                   8.3 
OmyFGT11TUF                   8.3 
Omy105DU                      8.3 
Omy38DU                       8.3 
Cyp1A2                        8.3 
OMM1157                       8.3 
BHMS117B                      8.3 
Omy1002UW                     8.3 
Omy1120UW                     8.3 
Omy1225UW                     8.3 
CR363293                      8.3 
OtsG3UCD                      8.3 
BX867246                      8.3 
BX867151/i                    8.3 
OMM5009/ii                    8.3 
BX303525                      8.3 
OMM5013                       8.3 
OMM5039                       8.3 
OMM5004                       8.3 
BX889738                      8.3 
CA366526                      8.3 
BHMS356                       8.3 
Omi98TUF                      22.9 
ACA/CTA70                     37.5 
OMM1179                       45.8 

chrom              RT-10+2m
ACG/CTA79                     0
AAG/CAG72                     6.2 

chrom              RT-10+3m
OMM5150/i                     0
OMM5001/i                     0 
OMM1197/i                     0 
BX888425/ii                   16.6 

chrom              RT-11m
OMM1310                       0
OMM1172                       6.2 
Ots520NWFSC                   6.2 
OMM1209                       8.3 
ACC/CTC160                    10.4 
AAC/CTT101                    10.4 
AAG/CAC278                    10.4 
Omy7DIAS/ii                   12.5 
OMM1315                       12.5 
SL                            12.5 
Ocl1UW                        12.5 
BX867319                      12.5 
CA347214                      12.5 
OMM1767/i                     12.5 
Omi33TUF/ii                   12.5 
Ots509NWFSC                   12.5 
Omy13DIAS                     12.5 
OMM1084                       12.5 
Omi69TUF                      14.5 
BX313739/i                    14.5 
Omy1011UW                     16.6 
Omy23INRA                     16.6 
ACC/CTG152                    18.7 
AGG/CAT252                    18.7 
Ots515NWFSC                   31.2 
Omy2DU                        37.5 

chrom              RT-12m
ACG/CAT246                    0
ATP1B1B/i                     4.1 
CA383830/i                    10.4 
CA383830/ii                   10.4 
AAG/CTG126                    10.4 
Ots100SSBI                    10.4 
ACT/CTC536                    10.4 
Omy16DIAS                     12.5 
OMM5161/ii                    12.5 
OMM5145                       12.5 
AGG/CAC194                    12.5 
AAC/CTG151                    12.5 
ACA/CAC159                    12.5 
ACG/CAA190                    12.5 
AAG/CTA262                    12.5 
ACC/CTC132                    12.5 
ACC/CTA132                    12.5 
Omi173TUF/i                   12.5 
AAC/CTC282                    12.5 
OMM5029                       12.5 
BHMS219/i                     12.5 
OmyFGT4TUF                    12.5 
OmyOGT5TUF/i                  12.5 
Str1INRA/i                    12.5 
OmyRT10TUF/i                  12.5 
OmyRT10TUF/ii                 12.5 
ACT/CTT292                    12.5 
OMM1158                       12.5 
CA349039/i                    12.5 
OMM1168                       14.5 
OMM1155                       14.5 
BX856652/i                    16.6 
HoxC9b/i                      16.6 
OMM5095/ii                    16.6 
OMM5098                       16.6 
BX866899                      16.6 
CA344270                      16.6 
BX084427                      16.6 
BX305657                      16.6 
OMM1236                       18.7 
OMM1277                       18.7 
AGC/CAA91                     20.8 
OMM1345/i                     22.9 
OMM1148                       22.9 
ATP1A1B                       24.9 
Ssa54BSFU                     27 
OMM3061                       50 
OMM3048                       60.4 
OMM3056                       66.6 
OMM3054                       66.6 
OMM3059                       66.6 

chrom              RT-13m
CR373404                      0
ACC/CTG269                    2 
ACC/CTG172                    2 
OMM1216                       4.1 
Omi51TUF/i                    4.1 
OmyRGT46TUF                   4.1 
OmyRGT14TUF                   4.1 
Ocl3UW                        4.1 
GS02/ii                       4.1 
Ssa17BSFU                     4.1 
GS04                          4.1 
BX870052/ii                   4.1 
OmyRGT32TUF                   4.1 
OMM1321                       6.2 

chrom              RT-13+2m
Omy1013UW                     0
OmyRGT51TUF                   2 
CA350064                      2 
AGC/CTA167                    10.4 
OmyRGT47TUF                   10.4 
OMM5148/ii                    22.9 
OMM5053                       27 

chrom              RT-14m
OMM1241                       0
BX881655/ii                   2 
AAC/CTA78                     8.3 
OMM5106                       10.4 
OMM5168/ii                    14.5 
OMM1279                       14.5 
ACG/CAC147                    14.5 
ACC/CTC293                    14.5 
OMM1657/ii                    14.5 
TC128101                      14.5 
CL47450                       14.5 
TC126859                      14.5 
TC110605                      14.5 
OMM5017/ii                    14.5 
ACC/CTA294                    14.5 
Ssa14DU                       14.5 
OMM1134/i                     14.5 
BX080247                      14.5 
BX859491/ii                   14.5 
AGC/CTT301                    14.5 
Omy296UoG/ii                  20.8 
BHMS205/ii                    25 

chrom              RT-14+2m
Omy1048UW/i                   0
BX873975                      0 
ACA/CTA151                    0 
BX319411/ii                   6.2 
BX883807/iii                  6.2 
ACA/CTG175                    25 
Omy4INRA/ii                   25 
BX319411/i                    27 
Omy1177UW                     27 
Omi165TUF                     29.1 

chrom              RT-14+3m
ACC/CTC388                    0
Omy1048UW/ii                  12.5 
CA348861                      14.5 
Omy4INRA/i                    22.9 
BX883807/ii                   22.9 

chrom              RT-15m
Per1                          0
OmyRGT21TUF                   4.1 
OMM1175                       25 
OmyRT7TUF                     25 
BX887563/i                    27 
OMM1261                       27 
OmyRGT23TUF                   27 
Sal8UoG/ii                    31.2 
OmyRGT8TUF                    31.2 
OMM1289                       31.2 
OMM5030                       31.2 
MRF4/i                        31.2 
OMM5075                       31.2 
Ssa24BSFU                     31.2 
Ssa94BSFU                     31.2 
Myf5                          31.2 
IFG1/ii                       31.2 
OMM1036                       31.2 
OMM1291                       31.2 
Ots1BML                       31.2 
Omi182TUF                     31.2 
sLDHB-2*                      31.2 
OMM1164/ii                    31.2 
ACC/CAG144                    31.2 
OMM5102/i                     35.4 
OMM5102/ii                    39.5 
OMM1051                       60.4 

chrom              RT-15+2m
AAG/CTT90                     0
Omy107INRA                    2 

chrom              RT-16m
AGC/CAG159                    0
BX879524/ii                   2 
OMM5033                       20.8 
ATP1AB/ii                     20.8 
Str2INRA                      25 
OMM5169                       25 
OMM5151                       25 
OMM5124                       25 
OMM1290                       25 
ACG/CTG505                    25 
ACC/CAC337                    25 
AAC/CAC180                    25 
Omi68TUF                      25 
Omi173TUF/ii                  25 
Omy104INRA                    25 
BHMS219/ii                    25 
Omy77DU                       25 
Omy8INRA                      25 
OMM1013                       25 
OMM1345/ii                    25 
OMM1156                       25 
BX867838                      25 
OMM5095/i                     25 
OMM5002                       25 
OMM5064                       25 
CA345149                      25 
CA349039/ii                   25 
ACC/CAC202                    25 
OMM1101                       25 
ACT/CTA194                    27 
OMM1303                       29.1 

chrom              RT-16+2m
OMM1352                       0
AAG/CAT407                    0 
Str9INRA                      0 
Omi102TUF                     2 
ACG/CTC371                    4.1 
ACG/CTC226                    4.1 

chrom              RT-17m
CA357130                      0
OMM1076                       4.1 
BX075694/i                    4.1 
AGG/CAT218                    6.2 
AAC/CAA337                    10.4 
OMM5163                       14.5 
ACT/CAA69                     14.5 
OMM5149                       16.6 
OmyRGT27TUF                   16.6 
BX305863                      16.6 
OMM1117                       16.6 
BX073647/i                    16.6 
OMM5050                       16.6 
GDH1                          16.6 
CA368462/i                    16.6 
OtsG85UCD                     16.6 
OtsG422UCD                    16.6 
OmyRGT6TUF/i                  18.7 
OMM1360                       22.9 
OMM1135                       25 
BHMS322                       29.1 
Ots519NWFSC                   33.3 
Omy11DIAS                     39.5 

chrom              RT-17+2m
OMM5061                       0
OMM5044                       2 

chrom              RT-18m
BX867151/ii                   0
Omi87TUF                      4.1 
SalO23SFU                     4.1 
OMM5009/i                     4.1 
OMM1159                       4.1 
AGC/CTA85                     6.2 
ACT/CAG98                     6.2 
AGG/CTT72                     10.4 

chrom              RT-18+2m
CA364516                      0
ACC/CAT221                    20.8 
BX888425/i                    20.8 
Myf3                          22.9 

chrom              RT-18+3m
OMM5150/ii                    0
OMM5001/ii                    0 
OMM1197/iii                   0 

chrom              RT-19m
OMM1223                       0
ACG/CTG397                    0 
Omi197TUF                     0 
AGG/CAA265                    2 
ACG/CTC85                     2 
OMM1313                       2 
Omi174TUF                     2 
OMM5088                       2 
AAG/CAC271                    2 
ACC/CAT88                     2 
AAC/CTT281                    2 
Myostatin2                    2 
OMM5045                       2 
Omy106INRA                    2 
OMM5018                       2 
BX298853                      2 
OMM1333                       2 
Ocl8UW                        2 
Omy103INRA                    4.1 
AAC/CTG123                    4.1 
OMM1008                       6.2 
BX863453                      6.2 
Ots209                        6.2 
CA058586                      6.2 
Ssa407UoS                     6.2 
OMM1025                       8.3 
Omi62TUF                      16.6 

chrom              RT-19+2m
AAC/CTG241                    0
OmyOGT1TUF                    6.2 

chrom              RT-19+3m
Omy1052UW                     0
One3ASC                       4.1 
ALB2                          6.2 

chrom              RT-19+4m
OMM5156                       0
AGC/CAG352                    0 

chrom              RT-20m
AAC/CAT85                     0
OMM1134/ii                    2 
AGG/CAT188                    4.1 
ACG/CAA203                    4.1 
ACC/CAC222                    4.1 
ACC/CAC322                    6.2 
AAC/CTG335                    6.2 
ACA/CTA150                    8.3 
ACT/CTG186                    8.3 
ACT/CAA337                    8.3 
OMM5168/i                     10.4 
OMM1174                       10.4 
BX859491/i                    10.4 
Omi155TUF                     10.4 
OMM5017/i                     10.4 
Omy8DIAS                      10.4 
SsaLEEN82                     10.4 
OMM1348                       10.4 
OMM1068                       10.4 
Omy17DIAS                     10.4 
OMM1657/i                     10.4 
BX873441/i                    10.4 
OMM3102                       10.4 
CA372906                      10.4 
Omy296UoG/i                   10.4 
OMM1120                       12.5 
Omi100TUF                     18.7 
OMM1160                       33.3 

chrom              RT-20+2m
BX882100                      0
CR372971                      16.6 
OMM1257                       16.6 
OMM5268                       16.6 
CA369467                      16.6 

chrom              RT-21m
Sal12UoG                      0
AAG/CAA128                    12.5 
ACC/CTA258                    14.5 
ACT/CTG295                    14.5 
ACC/CTC258                    14.5 
ACC/CAG239                    14.5 
AAC/CTA185                    14.5 
AGC/CTA169                    14.5 
OmyRT5TUF                     16.6 
OMM5179                       16.6 
OmyRGT26TUF                   16.6 
Omy301UoG                     16.6 
Omy2DIAS                      16.6 
BX309199                      16.6 
BX073974                      16.6 
OMM1344                       16.6 
Omy10INRA                     18.7 
BX863758                      18.7 
CA061915                      18.7 
OMM1309                       20.8 
OMM1089                       24.9 
Omi186TUF                     39.5 

chrom              RT-21+2m
AAG/CTT65                     0
BX302949                      0 
OmyFGT7TUF                    12.5 

chrom              RT-21+3m
BX310634                      0
OMM5148/i                     0 
OMM1271                       4.1 
AAC/CAA447                    43.7 

chrom              RT-21+4m
OMM5054/ii                    0
OMM5129                       0 
AAC/CAT286                    2 

chrom              RT-22m
Omi171TUF                     0
Omy15DIAS                     8.3 
ACA/CAG82                     10.4 
ACT/CAA95                     10.4 
AGC/CAG122                    10.4 
ACT/CAA146                    12.5 
Omy9DIAS                      14.5 
OmyOGT4TUF                    16.6 
OMM1308                       16.6 
Ssa289DU                      16.6 
OMM1340                       16.6 
Omi65TUF                      16.6 
Omi20TUF                      16.6 
SSOSL439                      16.6 
Ssa6.33NUIG                   16.6 
Str58CNRS                     16.6 
OMM1023                       16.6 
OMM5056                       16.6 
BX073647/ii                   16.6 
OMM5141/i                     16.6 
BX860095                      16.6 
OMM5133                       16.6 
BX319197                      16.6 
OMM1264                       18.7 
OMM1221                       27 

chrom              RT-23m
ATP1A2                        0
OMM5112                       2 
AGC/CTC62                     4.1 
OMM1178                       14.5 
OMM1329                       14.5 
OmyFGT23TUF                   14.5 
OMM1097                       31.2 
BX870052/i                    35.4 
OMM5176                       37.5 
OMM1207                       37.5 
ACT/CAG58                     37.5 
AGG/CAC164                    37.5 
AAC/CAG156                    37.5 
Omi51TUF/ii                   37.5 
AAC/CAC96                     37.5 
Ots522NWFSC                   37.5 
Ots506NWFSC                   37.5 
OmyRGT10TUF                   37.5 
OMM1307                       37.5 
OMM1323                       37.5 
OMM1055                       37.5 
GS02/i                        37.5 
OMM5003                       37.5 
OMM5010                       37.5 
CR365462                      37.5 
OMM1265                       37.5 
OMM1295                       37.5 
Omy27INRA/ii                  39.5 

chrom              RT-24m
OmyFGT16TUF                   0
OMM5180                       6.2 
ACG/CAG415                    10.4 
ACT/CAG81                     14.5 
ACC/CTA75                     16.6 
AGG/CAA116                    16.6 
Omy12DIAS                     16.6 
AAG/CAT193                    16.6 
ACC/CAC515                    16.6 
Omi169TUF                     16.6 
AGC/CAC213                    16.6 
One2ASC                       16.6 
One19ASC                      16.6 
OMM1045                       16.6 
OmyPuPuPyDU                   20.8 
Ssa85DU                       20.8 
One108ADFG                    22.9 
Omy27INRA/i                   22.9 
OmyRGT36TUF                   22.9 
Omy4DIAS                      22.9 
Omy2INRA                      22.9 
One17ASC                      22.9 
OMM1322                       22.9 
OMM1105                       22.9 
BX087219                      22.9 
BX296674/i                    22.9 
OMM1211                       22.9 
BHMS238                       25 
OMM1170                       27 

chrom              RT-24+2m
BX077780                      0
AGC/CTC280                    0 
AGC/CAG441                    0 
ACT/CTA90                     2 
OMM5113                       6.2 

chrom              RT-25m
OMM5138                       0
AAG/CAC102                    22.9 
ACC/CAC127                    22.9 
AGC/CAT121                    22.9 
AGC/CAG168                    22.9 
ACA/CTA176                    22.9 
OMM5175                       25 
One104ADFG                    25 
Ssa38BSFU                     25 
Str542INRA                    25 
OmyRGT7TUF                    25 
OmyRT6TUF                     25 
Ogo2UW/ii                     25 
Omy1149INRA                   25 
Myostatin5                    25 
OMM5137                       25 
CA378164/i                    25 
CL15589/ii                    25 
Omi48TUF                      27 
OMM1054                       27 
BHMS431                       35.4 
BX881655/i                    54.1 
OMM1335                       54.1 
Omy1351INRA                   60.4 

chrom              RT-26m
CB506726                      0
CA052244                      0 
OMM5159                       2 
AAG/CAC176                    2 
Otx5/ii                       2 
OMM1767/ii                    2 
TC107295                      2 
TC105523/i                    2 
OmyRGT39TUF                   2 
Omy111DU                      2 
CR375500/i                    2 
AAG/CTA287                    4.1 
Omi66TUF                      4.1 
AAC/CTC125                    4.1 
BHMS7.005/i                   4.1 
OmyFGT24TUF                   4.1 
ACC/CTG159                    12.5 
OMM5036/i                     22.9 

chrom              RT-27m
OMM1198                       0
ACG/CTG70                     6.2 
BX321659/i                    12.5 
OMM5177                       14.5 
OtsG423UCD                    16.6 
BX073867                      20.8 
OMM5062                       25 
ATP1A3/i                      25 
OMM1364                       29.1 
ACG/CTT63                     29.1 
AGC/CAG89                     29.1 
AAC/CAC348                    29.1 
ACA/CAA257                    29.1 
ACA/CAA421                    29.1 
ACG/CTT331                    29.1 
Omi56TUF                      29.1 
ACG/CTG313                    29.1 
One18ASC/i                    29.1 
mIDHP-2*                      29.1 
OmyRGT31TUF                   29.1 
Str15INRA                     29.1 
RAG1                          29.1 
OMM1039                       29.1 
OMM3001                       29.1 
OMM3002                       29.1 
OMM1108                       29.1 
BX313262/i                    29.1 
CA368402/ii                   29.1 
BX885490/i                    29.1 
BX313262/ii                   31.2 
CA374878                      31.2 
CA375845                      31.2 
Ssa57BSFU                     33.3 
Ssa95BSFU                     33.3 
OMM5188/i                     33.3 
Myostatin6                    33.3 
AAC/CTT312                    35.4 
Omy29INRA                     35.4 
AAG/CTC138                    39.5 
AGG/CAG176                    45.8 
AGG/CAG82                     47.9 
BX321659/ii                   54.1 
OMM1347                       66.6 
BX863380                      70.8 
OMM1228                       75 
HoxA11b/i                     79.1 
Ssa16NUIG                     89.5 
Omy1INRA                      93.7 

chrom              RT-29m
OMM1201                       0
OtsG43UCD/i                   4.1 
OMM1300                       4.1 
Omy109INRA                    4.1 
SmaBFRO1/i                    4.1 
OmyRGT35TUF                   4.1 
Omi111TUF                     4.1 
Omi205TUF/ii                  4.1 
Omi166TUF                     4.1 
Omy21INRA                     4.1 
Omi104TUF                     4.1 
A110C_6-2                     4.1 
Str5INRA                      4.1 
Omy11INRA/i                   4.1 
Omi164TUF/i                   4.1 
Omy28INRA                     4.1 
CA367675                      4.1 
OMM5043                       4.1 
Ssa98BSFU                     4.1 
BX866010                      4.1 
OMM5051/ii                    4.1 
BX301679/i                    4.1 
HoxC4b/ii                     4.1 
OMM1269/i                     6.2 
Sal1UoG                       6.2 
CA358173/i                    6.2 
OmyRGT19TUF                   6.2 
OMM1064/ii                    6.2 
OtsG243UCD                    6.2 
AAG/CAC132                    10.4 
AGG/CAT184                    12.5 
ACA/CAA235                    12.5 
OMM5051/i                     20.8 

chrom              RT-29+2m
OMM3057                       0
OMM3065                       4.1 

chrom              RT-30m
OmyRGT24TUF                   0
OmyRGT34TUF                   2 
SalE38SFU                     2 
Omy5DIAS                      2 
OMM1019                       2 
Ssa103BSFU                    2 
BX861315                      2 
BX079862/i                    2 
OMM1238                       2 
AGG/CTA184                    4.1 
AGG/CTA196                    4.1 
ACC/CAT224                    4.1 
ACA/CAT226                    6.2 
OMM1186                       6.2 
AGC/CTG318                    8.3 
ACC/CAC318                    14.5 

chrom              RT-30+2m
ACA/CTT62                     0
BX871195/ii                   2 

chrom              RT-31m
AGG/CAG70                     0
BHMS254/ii                    6.2 
ACA/CTG101                    10.4 
ACA/CTG247                    12.5 
OMM1053                       14.5 
AAG/CAC362                    16.6 
AGC/CTA393                    16.6 
AAC/CAC210                    16.6 
sIDHP-3*                      16.6 
OmyRGT1TUF                    16.6 
OMM5109                       16.6 
Omy272UoG/ii                  16.6 
One18ASC/ii                   16.6 
OmyFGT8TUF/ii                 16.6 
Ssa406UoS                     16.6 
BHMS234                       16.6 
OMM1058                       16.6 
OMM1078                       16.6 
OMM1080                       16.6 
Omy1006UW                     16.6 
OMM1083                       16.6 
CA368402/i                    16.6 
OMM5067                       16.6 
HoxD4a/i                      16.6 
CA349040                      16.6 
ACA/CAG211                    16.6 
Str4INRA/ii                   18.7 
Ots526NWFSC                   18.7 
Omy14DIAS                     22.9 
BX318599/i                    22.9 
Omi156TUF/ii                  37.5 
Omi105TUF/ii                  37.5 

chrom              RT-31+1m
AGG/CAG116                    0
OMM1337                       12.5 
ACA/CTA58                     29.1 

chrom              RT-Una1m
SNP-sh1                       0
AAC/CAG307                    4.1 

chrom              RT-Una8m
OMM1306                       0
ACG/CTG465                    4.1 

chrom              RT-Una12m
Omy1193INRA                   0
AGC/CAC159                    8.3 
ACG/CTA276                    16.6 

chrom              RT-Una13m
ACC/CTC89                     0
ACC/CTA89                     0 

chrom              RT-Una22m
BX307443                      0
CR371139                      0 

chrom              RT-Una24m
CA365390                      0
ACG/CAC206                    14.5 
