# Supplementary material for: Distribution of ancestral proto-Actinopterygian chromosome arms within the genomes of 4R-derivative salmonid fishes (Rainbow trout and Atlantic salmon)
Source: BMC Genomics. 2008 Nov 25;9:557. doi: 10.1186/1471-2164-9-557 (PMC2632648; doi:10.1186/1471-2164-9-557)
Supplement: Additional File 6 — s_table6_l44m.map. Male genetic map for rainbow trout Lot 44 mapping panel. [file 1471-2164-9-557-S6.map]

chrom              RT-1m
BHMS7.001                     0
OMM1372                       9 
AAG/CTG163                    9 
OmyFGT19TUF                   9 
TGFB1                         9 
CL16550                       9 
OMM5136                       9 
BX076085                      9 
SEX                           9 
OMM5031                       15.9 
OMM5032                       15.9 
OmyRGT28TUF                   30.6 
OMM5295                       48.8 
AAC/CTG65                     50 

chrom              RT-2and29m
OMM1206                       0
ACC/CAT387                    13.6 
OMM1218/i                     19.3 
OMM1258/i                     28.4 
OMM1274/ii                    31.8 
OMM1262/i                     44.3 
OMM5019/i                     53.4 
OmyFGT32TUF/ii                55.6 
OmyFGT32TUF/i                 59 
OMM1293                       65.9 
OMM5043                       68.1 
Omy1212UW                     68.1 
ACT/CAG287                    68.1 
AGC/CTT263                    68.1 
AAG/CTA228                    68.1 
AGG/CTC231                    68.1 
OmyFGT25TUF                   68.1 
OmyRGT40TUF/ii                68.1 
CL11428/i                     68.1 
CL25555/i                     68.1 
OmyFGT18TUF/ii                68.1 
CA345680                      68.1 
BX890355/i                    68.1 
OMM5092                       68.1 
OMM5051/ii                    68.1 
BX087664/i                    68.1 
HoxB4a/i                      68.1 
OMM1232                       68.1 
OMM1269/i                     69.3 
OMM1217/ii                    72.7 
BX861650/i                    75 
AAG/CTG135                    97.7 

chrom              RT-3m
OMM1297                       0
Omy1102UW/i                   1.1 
OMM1312                       4.5 
Omi161TUF                     4.5 
OMM1230                       4.5 
ACT/CAA74                     4.5 
AAC/CTA142                    4.5 
AAC/CTG60                     4.5 
AAC/CTT382                    4.5 
AGC/CTG76                     4.5 
OmyFGT17TUF                   4.5 
Ogo1UW                        4.5 
OmyRGT41TUF                   4.5 
Ssa4DU                        4.5 
BHMS267.1                     4.5 
Omy1018INRA                   4.5 
Omy1099INRA                   4.5 
Omy1137INRA                   4.5 
CL15589/i                     4.5 
CA346402                      4.5 
BX084966                      4.5 
BX320910                      4.5 
HoxA4a/ii                     4.5 
BX080510                      4.5 
BX317661/i                    4.5 
ACA/CAT212                    5.6 

chrom              RT-3+2m
OMM5143                       0
ACT/CAC84                     6.8 
OMM5153                       7.9 

chrom              RT-3+3m
OMM5174                       0
ACG/CAC93                     0 
Omy1097INRA                   10.2 

chrom              RT-5m
CL8708                        0
OMM1104                       20.4 
OMM1286                       25 
OMM1273                       26.1 
OMM1032                       27.2 
AAG/CTG279                    27.2 
ACG/CAG312                    27.2 
OtsG249UCD                    27.2 
CL16851                       27.2 
BX910798                      27.2 
BX913059                      27.2 
CA361411                      27.2 
CA061336                      27.2 
AAG/CTG140                    27.2 
CA359625                      28.4 
BX318599/ii                   39.7 

chrom              RT-6and30m
ACA/CTT158                    0
OMM1238                       1.1 
OMM1019                       2.2 
BHMS418                       2.2 
GnRH-3A                       2.2 
OmyRGT24TUF                   2.2 
OmyRGT34TUF                   2.2 
BX861315                      2.2 
BX079862/i                    2.2 
OMM1186                       2.2 
ACT/CAC151                    2.2 
AAC/CTG184                    2.2 
SalE38SFU                     2.2 
OMM1184                       14.7 
Omi159TUF                     36.3 
Str7INRA/ii                   48.8 
OMM5069                       51.1 
SalD39SFU                     51.1 
Omy1032UW                     52.2 
OMM1302                       52.2 
OMM5147                       52.2 
OMM1205                       52.2 
OMM1359                       53.4 
OMM1355                       53.4 
AGG/CTC140                    54.5 
CL16548                       54.5 
CA359407                      54.5 
BHMS425                       55.6 
CL8986                        55.6 
OMM1046                       55.6 
OMM1151                       57.9 
AGC/CTC200                    59 
OMM1082                       60.2 
ACT/CAC87                     61.3 
ACT/CTA97                     62.5 
ACT/CAC180                    81.8 

chrom              RT-7m
OMM1012                       0
OmyFGT26TUF                   3.4 
OMM1305                       3.4 
OMM5099                       3.4 
OMM1220                       3.4 
OmyRGT17TUF                   3.4 
OmyRGT52TUF                   3.4 
Omy7INRA                      3.4 
Omy3DIAS                      3.4 
IFG1/ii                       3.4 
PACAP                         3.4 
BX867287                      3.4 
CA045004                      3.4 
OMM1222/i                     3.4 
One1ASC/i                     6.8 

chrom              RT-8m
One105ADFG                    0
GS03                          1.1 
OMM5060/ii                    12.5 
OMM5181/ii                    13.6 
OMM5265                       35.2 
OMM1304                       40.9 
BHMS423                       42 
Omy1390INRA                   42 
CL15841/i                     42 
OMM5166                       42 
CA358745                      42 
CA060381                      42 
BX865962/i                    42 
ACT/CTA167                    42 
ACC/CAT203                    42 
One112ADFG                    42 
OmyFGT12TUF                   42 
Omi134TUF                     42 
SSOSL311                      42 
OMM5025                       48.8 
Ogo8UW                        48.8 
Omy1236INRA                   48.8 
OMM5091                       48.8 
BX299451                      51.1 
AAC/CAT168                    65.9 
OmyFGT13TUF                   70.4 

chrom              RT-8+2m
ACC/CAA95                     0
OtsG83bUCD                    6.8 
One114ADFG                    6.8 
Ogo3UW                        9 

chrom              RT-9m
OMM5008                       0
CB497405                      18.1 
ACT/CAA200                    36.3 
BX296674/ii                   38.6 
OMM1096                       39.7 
OmyRGT30TUF/i                 39.7 
HoxB4a/ii                     39.7 
OMM5057                       39.7 
AAG/CAG98                     39.7 
Omy1004UW                     39.7 
Omy1009UW                     39.7 
Omy1036UW                     39.7 
Omi100TUF                     39.7 
OMM1192                       39.7 
OMM1267                       39.7 
OMM1268                       39.7 
OMM1368                       39.7 
ACT/CAG284                    39.7 
ACC/CTA137                    39.7 
AGC/CAG113                    39.7 
AAG/CTT139                    39.7 
One14ASC                      39.7 
OmyRGT33TUF                   39.7 
OmyRGT38TUF                   39.7 
OmyRGT40TUF/i                 39.7 
OmyRGT4TUF                    39.7 
OmyFGT28TUF/i                 39.7 
Str73INRA                     39.7 
OmyFGT18TUF/i                 39.7 
BHMS184A                      39.7 
BX890355/ii                   39.7 
OMM5140/i                     39.7 
OMM5152                       39.7 
OMM5063                       39.7 
OMM5055                       39.7 
Cry5                          39.7 
CA349175                      39.7 
OMM5007                       39.7 
CR366058                      39.7 
BX311224                      39.7 
hsc71                         39.7 
CA376300/ii                   42 
ACT/CAA222                    43.1 
OmyFGT29TUF                   43.1 
ACC/CAT133                    47.7 
OMM5037/ii                    68.1 
OMM1258/ii                    76.1 
OMM1274/i                     77.2 

chrom              RT-10m
OMM1179                       0
Omi98TUF                      23.8 
OMM1213                       38.6 
OMM1294                       42 
Omy1002UW                     42 
Omy1120UW                     42 
Omy1225UW                     42 
OMM1204                       42 
OMM1214                       42 
OMM1237                       42 
ACC/CAC265                    42 
OtsG3UCD                      42 
OmyFGT10TUF                   42 
OmyFGT11TUF                   42 
OmyFGT9TUF                    42 
Omy38DU                       42 
OmyRGT2TUF                    42 
One10ASC/i                    42 
BHMS356                       42 
BHMS117B                      42 
BX867246                      42 
OMM5172                       42 
OMM5039                       42 
OmyCosBTUF/ii                 42 
BX889738                      42 
BX867151/i                    42 
CR363293                      42 
BX303525                      42 
CA366526                      42 
AAG/CAT97                     42 
BHMS337                       44.3 

chrom              RT-10+2m
BX888425/iii                  0
CA039640/i                    3.4 
ACT/CTA81                     7.9 

chrom              RT-11m
AGC/CAG86                     0
OMM1315                       1.1 
OmyFGT14TUF                   1.1 
CA347214                      1.1 
OMM1172                       2.2 
OMM1209                       2.2 
AAC/CTC145                    2.2 
ACC/CAG139                    2.2 
AAG/CTG166                    2.2 
Ocl1UW                        2.2 
OMM1767/i                     2.2 
BX867319                      2.2 
Omy1011UW                     5.6 
Omi69TUF                      5.6 
BX313739/i                    5.6 
Ots515NWFSC                   17 
Omy2DU                        22.7 

chrom              RT-12m
AGG/CTG249                    0
Omy1008UW                     1.1 
OmyFGT4TUF                    1.1 
CA383830/i                    1.1 
OMM5095/ii                    1.1 
OMM5145                       1.1 
OMM5161/ii                    1.1 
CA344270                      1.1 
CA349039/i                    1.1 
BX084427                      1.1 
OMM5041                       1.1 
Omi173TUF                     1.1 
AGG/CAC148                    1.1 
Ots100SSBI                    1.1 
OMM3054                       2.2 
OMM3059                       2.2 
Ssa54BSFU                     2.2 
OMM1277                       3.4 
BX342964/i                    4.5 
Omi155TUF/i                   26.1 

chrom              RT-12+2m
OMM3048                       0
OMM3050                       2.2 
OMM3056                       2.2 
OMM3061                       2.2 

chrom              RT-13m
OMM5148/ii                    0
OmyRGT47TUF                   3.4 
OmyRGT51TUF                   27.2 
Omy1013UW                     28.4 
OMM1216                       55.6 
OMM1272                       57.9 
Omi51TUF                      59 
OmyRGT14TUF                   59 
OmyRGT32TUF                   59 
OmyJTUF                       59 
Ocl4UW                        59 
BX870052/ii                   59 
Ssa17BSFU                     59 
CR373404                      59 
OMM1020                       60.2 
OMM1321                       60.2 
OmyFGT28TUF/ii                60.2 

chrom              RT-14m
OMM5106                       0
ACT/CAA186                    1.1 
ACC/CTG479                    1.1 
OmyRGT43TUF                   1.1 
Ssa14DU                       1.1 
BX859491/ii                   1.1 
BHMS281                       1.1 
OMM5017/ii                    1.1 
Ssa102BSFU                    1.1 
TC128101                      1.1 
TC126859                      1.1 
TC110605                      1.1 
OMM5168/ii                    1.1 
CL17236/i                     1.1 
CL47450                       1.1 
BX080247                      1.1 

chrom              RT-15m
OMM1196                       0
AAC/CAG104                    20.4 
OmyRGT21TUF                   22.7 
SalF41SFU/ii                  32.9 
OMM5075                       35.2 
OMM1260                       38.6 
OMM1261                       38.6 
OMM1051                       39.7 
BX887563/i                    39.7 
Omi184TUF                     40.9 
OMM1175                       40.9 
ACA/CAT127                    40.9 
Ots1BML                       40.9 
Myf5                          40.9 
Ssa24BSFU                     40.9 
TC112353                      40.9 
Ssa94BSFU                     40.9 
OmyRGT8TUF                    40.9 
MRF4/i                        40.9 
BHMS339                       40.9 
OMM5100                       40.9 
OMM1222/ii                    40.9 
OMM1291                       43.1 
OMM1036                       43.1 
OmyRGT23TUF                   47.7 
ACT/CAT128                    56.8 
OMM5102/i                     72.7 

chrom              RT-16m
OMM1013                       0
OMM1303                       7.9 
Omi68TUF                      7.9 
OMM1290                       9 
AAG/CTG270                    9 
CA383830/ii                   9 
AGG/CAG110                    9 
OmyOGT5TUF/ii                 9 
Omy77DU                       9 
Omy6INRA                      9 
BX856652/i                    9 
OMM5002                       9 
OMM5064                       9 
OMM5151                       9 
BX867838                      9 
BX856652                      9 
CA345149                      9 
ACG/CAG264                    9 
ACC/CTT207                    10.2 
OMM5033                       10.2 
Omi155TUF/ii                  12.4 
OMM1088                       14.7 
OMM3036                       51.1 
OMM3066                       59 

chrom              RT-16+2m
ACG/CTT315                    0
BX873238                      0 
ACG/CTC366                    3.4 

chrom              RT-16+3m
BX342964/ii                   0
BX303903                      1.1 

chrom              RT-17m
OMM1076                       0
OMM1371                       12.5 
AAC/CAG92                     12.5 
OtsG85UCD                     12.5 
OmyRGT27TUF                   12.5 
CA368462/i                    12.5 
OMM5050                       12.5 
OMM5149                       12.5 
BX073647/i                    12.5 
CA362622/i                    12.5 
CA362622/ii                   12.5 
BX305863                      12.5 
BX075694/i                    13.6 
OMM5061                       31.8 
OMM5044                       31.8 
ACA/CTA220                    68.1 

chrom              RT-18m
OmyCosBTUF/i                  0
Omi87TUF                      1.1 
OMM1159                       1.1 
OMM1311                       1.1 
OMM1512/ii                    1.1 
OmyRGT12TUF                   1.1 
CL10332                       1.1 
ACT/CTC121                    1.1 
Omi187TUF                     1.1 
ACA/CAA249                    1.1 
ACT/CAT98                     9 
CA364516                      23.8 

chrom              RT-19m
OMM1313                       0
ACT/CAA255                    18.1 
OMM5018                       36.3 
AAG/CAC266                    37.5 
Omi62TUF                      37.5 
Omi96TUF/i                    37.5 
Omi197TUF                     37.5 
ACC/CAC165                    37.5 
ACC/CAC144                    37.5 
AGG/CAG112                    37.5 
Omi174TUF                     37.5 
OmyFGT34TUF                   38.6 
CA058586                      38.6 
BHMS349                       39.7 
OMM1333                       39.7 
Omy1052UW                     42 
One3ASC                       42 
BX298853                      69.3 

chrom              RT-19+2m
OMM5156                       0
AGC/CAG84                     1.1 

chrom              RT-20m
OmyRGT53TUF                   0
BHMS205/i                     4.5 
ACC/CAC333                    9 
OMM1134/ii                    9 
OMM3003                       9 
Omi90TUF                      9 
ACT/CTA153                    9 
ACT/CTC222                    9 
ACC/CAG268                    9 
BX882100                      9 
AGC/CTA220                    9 
CL17236/ii                    9 
OMM5017/i                     9 
OMM1657/i                     9 
OMM5168/i                     9 
BX859491/i                    9 
OMM3102                       9 
CA372906                      9 
OMM1332                       9 
ACT/CAT79                     9 
OMM1181                       17 

chrom              RT-20+2m
OMM1257                       0
CA369467                      25 
OMM5268                       25 
CR372971                      26.1 

chrom              RT-21m
BX302949                      0
OmyFGT7TUF                    19.3 
CA061915                      32.9 
ACC/CAC120                    44.3 
ACC/CTG180                    46.5 
Omy325UoG                     47.7 
OMM1344                       51.1 
OMM5090                       51.1 
ACA/CAG98                     51.1 
AAG/CAA153                    51.1 
AAG/CAC150                    51.1 
OmyRT5TUF                     51.1 
OmyFGT2TUF                    51.1 
OmyFGT27TUF                   51.1 
Omy301UoG                     51.1 
OmyP9-2TUF                    51.1 
OmyRGT26TUF                   51.1 
BX309199                      51.1 
CA366869                      51.1 
OMM5179                       51.1 
BX863758                      51.1 
BX073974                      51.1 
Sal12UoG                      51.1 
Omi106TUF                     51.1 
Omy1090UW                     51.1 
ACT/CAA217                    51.1 
AGG/CAA85                     51.1 
OMM1089                       54.5 
Omi186TUF                     60.2 
OMM5126                       62.5 
OMM5129                       69.3 
AAC/CAT292                    69.3 
OMM5054/ii                    69.3 
BX082639                      85.2 
OMM1270                       88.6 

chrom              RT-22m
OmyRGT6TUF/ii                 0
ACC/CTT215                    22.7 
BHMS328                       25 
OMM1264                       28.4 
OMM1023                       30.6 
OMM5107                       31.8 
Omi126TUF                     31.8 
Omi171TUF                     31.8 
ACA/CTG61                     31.8 
AAG/CAA247                    31.8 
AAG/CAG353                    31.8 
OmyOGT4TUF                    31.8 
SSOSL439                      31.8 
Ssa289DU                      31.8 
Ssa6.33NUIG                   31.8 
OMM5141/i                     31.8 
BHMS422A                      31.8 
CA367445                      31.8 
OMM5133                       31.8 
OMM5056                       31.8 
BX860095                      31.8 
BX319197                      31.8 
AGC/CAG123                    31.8 
OMM5023                       31.8 
AGC/CTT234                    32.9 
OMM1221                       36.3 
Omy1193INRA                   37.5 
OMM1362                       40.9 
BX073647/ii                   40.9 
Str58CNRS                     43.1 
Omi20TUF                      87.5 

chrom              RT-23m
OMM1276                       0
CB496743                      0 
ACT/CTG296                    15.9 
OmyFGT23TUF                   29.5 
OMM5112                       35.2 
OMM1323                       45.4 
ACG/CTA84                     46.5 
OMM1307                       47.7 
OMM1207                       47.7 
AGC/CTT108                    47.7 
Ots522NWFSC                   47.7 
OmyRGT18TUF                   47.7 
Ots506NWFSC                   47.7 
OMM5003                       47.7 
OMM5176                       47.7 
BX870052/i                    47.7 
CR365462                      47.7 
OMM1295                       47.7 
AAG/CAC163                    47.7 
Omy27INRA/ii                  52.2 
BX865193                      61.3 
BX307443                      88.6 
CR371139                      88.6 
ACT/CTA64                     90.9 
AAG/CTT122                    90.9 
OMM5012                       107.9 
OMM5010                       121.5 
BHMS230                       130.6 

chrom              RT-24m
OmyFGT16TUF                   0
OMM1170                       21.5 
ACA/CTC130                    21.5 
Ots4BML                       22.7 
AGC/CTC226                    22.7 
BHMS377                       22.7 
OMM1320                       22.7 
OMM1322                       22.7 
OMM1211                       22.7 
ACA/CAC92                     22.7 
ACA/CTA94                     22.7 
AAC/CTT277                    22.7 
ACC/CAC139                    22.7 
AAG/CTA148                    22.7 
ACG/CAA494                    22.7 
ACG/CTC397                    22.7 
ACG/CTG435                    22.7 
One108ADFG                    22.7 
One19ASC                      22.7 
One2ASC                       22.7 
Ssa85DU                       22.7 
OmyPuPuPyDU                   22.7 
OmyRGT36TUF                   22.7 
BHMS238                       22.7 
BX087219                      22.7 
BX296674/i                    22.7 
Omy4DIAS                      23.8 
OMM1281/ii                    26.1 
OMM1281/i                     26.1 
OMM5180                       28.4 
AAG/CAC177                    42 

chrom              RT-24+2m
OMM5113                       0
BX077780                      1.1 

chrom              RT-25m
BHMS250                       0
ACT/CAG237                    12.5 
Omy1552UW/i                   14.7 
Omy1552UW/ii                  14.7 
OMM5138                       38.6 
OmyFGT21TUF/ii                59 
SSOSL34                       59 
OmyRGT7TUF                    61.3 
CL15589/ii                    62.5 
One104ADFG                    62.5 
BX317661/ii                   63.6 
Ogo2UW/i                      63.6 
OMM5065                       63.6 
BHMS486                       63.6 
ACA/CAA240                    94.3 
AAC/CAA120                    102.2 
AGG/CTC216                    119.3 
OMM1335                       126.1 
BX881655/i                    132.9 
ACC/CTG176                    142 
ACG/CAT403                    148.8 
OMM1193                       153.4 
OMM5175/ii                    153.4 
AGC/CTG259                    153.4 
Omy1149INRA                   153.4 
OMM1301                       154.5 

chrom              RT-26m
ACC/CTA454                    0
OMM5036/i                     6.8 
ACC/CTA90                     17 
OmyFGT24TUF                   30.6 
Omi66TUF                      31.8 
AAG/CAC82                     31.8 
OmyRGT39TUF                   31.8 
SSOSL32                       31.8 
BX860240/i                    31.8 
TC105523/i                    31.8 
OMM1767/ii                    31.8 
Ssa80BSFU/i                   31.8 
CR375500/i                    31.8 
BHMS7.005/i                   31.8 
OMM1015                       36.3 

chrom              RT-27and31m
Omy29INRA                     0
HoxA2b/i                      19.3 
HoxA11b/i                     25 
CL7820                        26.1 
Ssa64BSFU                     26.1 
OMM1228                       36.3 
BX863380                      36.3 
OmyRGT31TUF                   37.5 
Omi24TUF                      39.7 
OMM5000/ii                    39.7 
OMM5177                       40.9 
OmyRGT13TUF                   40.9 
BX321659/i                    40.9 
BHMS448                       42 
BHMS212                       42 
FGF6                          43.1 
OMM1108                       43.1 
Omi56TUF                      43.1 
Omi175TUF/ii                  43.1 
OMM1263                       43.1 
ACA/CAT88                     43.1 
Omy272UoG/i                   43.1 
OmyFGT8TUF/i                  43.1 
OMM5188/i                     43.1 
CA374878                      43.1 
BX073867                      43.1 
CA375845                      43.1 
BHMS159                       44.3 
OtsG423UCD                    46.5 
Omi139TUF                     59 
AAC/CTG176                    73.8 
Omi210TUF/i                   81.8 
One102ADFG/i                  110.2 
OMM5020/ii                    115.9 
OMM1058                       119.3 
OMM5164                       119.3 
OMM1078                       119.3 
Omy1006UW                     119.3 
OMM5121                       119.3 
AGG/CTG98                     119.3 
OmyRGT1TUF                    119.3 
OmyFGT15TUF                   119.3 
OmyFGT8TUF/ii                 119.3 
OMM5024                       119.3 
OMM5146                       119.3 
Ssa63BSFU                     119.3 
OMM5067                       119.3 
HoxD4a/i                      119.3 
CA349040                      119.3 
Omi175TUF/i                   119.3 
One18ASC/ii                   119.3 
BX318599/i                    120.4 
OMM1080                       120.4 
Str4INRA/ii                   121.5 
OMM5020/i                     122.7 
OMM5142                       122.7 
OMM5000                       122.7 
BX321659/ii                   123.8 
BHMS254/ii                    126.1 
AAC/CTA321                    140.9 
OMM1337                       159 

chrom              RT-29m
OMM3065                       0
OMM1217/i                     35.2 
OtsG43UCD/i                   39.7 
Omy1223UW                     39.7 
OMM1201                       39.7 
OMM5026                       39.7 
Omi166TUF                     39.7 
Omi111TUF                     39.7 
Omi104TUF                     39.7 
HoxC6b/ii                     39.7 
OtsG43UCD/ii                  39.7 
OMM5051/i                     39.7 
BX866010                      39.7 
CA367675                      39.7 
OMM5116                       39.7 
Ghrelin                       39.7 
Ssa98BSFU                     39.7 
OMM5043/ii                    39.7 
BX301679/i                    39.7 
AAC/CAA85                     39.7 
OmyFGT3TUF                    40.9 
BHMS7.015                     40.9 
OtsG68UCD                     44.3 
OMM1162                       44.3 
OMM1269/ii                    47.7 
ACA/CAT173                    56.8 
ACG/CAT189                    65.9 
ACT/CTA140                    67 
OmyGT23DTUF                   70.4 
CA361991/i                    80.6 
CA361991/iii                  97.7 

chrom              RT-Una4m
ACA/CTC192                    0
AAC/CAG179                    4.5 
