# Supplementary material for: Distribution of ancestral proto-Actinopterygian chromosome arms within the genomes of 4R-derivative salmonid fishes (Rainbow trout and Atlantic salmon)
Source: BMC Genomics. 2008 Nov 25;9:557. doi: 10.1186/1471-2164-9-557 (PMC2632648; doi:10.1186/1471-2164-9-557)
Supplement: Additional File 7 — s_table7_br5f.map. Female genetic map for Atlantic salmon Br5 mapping panel. [file 1471-2164-9-557-S7.map]

chrom              AS-1f
OMM1016                       0
BHMS247/2B                    6.5 
Ssa-A14/1                     6.5 
OMM5188/i                     6.5 
Ssa-A15/1                     6.5 
OmyFGT8TUF/i                  6.5 
OMM1122/i                     6.5 
Ssa0856BSFU                   6.5 
One18ASC/i                    13 
Ssa0114ECIG                   13 
Str4INRA/i                    15.2 
Ssa0531BSFU                   15.2 
Ssa1077BSFU                   21.7 
One102ADFG/i                  21.7 
BHMS216                       26 
Ssa0542BSFU                   26 
Ssa0947BSFU                   28.2 
Ssa0015SSFU                   36.9 
Ssa0247BSFU                   39.1 
Ssa406UoS                     43.4 

chrom              AS-1+2f
BHMS7.029/1A                  0
Ssa0219BSFU                   17.3 
Ssa0691BSFU                   17.3 
CA341677                      21.7 
Ssa0337BSFU                   21.7 
Ssa208/2                      30.4 
ACT/CTG71                     30.4 
Ssa0166ECIG                   36.9 
CL7880                        41.3 
CL11428/i                     41.3 
BX311884/ii                   41.3 
Ssa0055BSFU                   47.8 
Ssa0183BSFU                   47.8 
Ssa202DU                      47.8 
Ssa0181BSFU/i                 47.8 
SS12/i                        52.1 
Ssa0233BSFU                   52.1 
AAC/CTT97                     65.2 

chrom              AS-2f
Ssa0020BSFU                   0
BHMS389                       2.1 
SSOSL311                      4.3 
Ssa1062BSFU                   6.5 
Ssa0072ECIG                   6.5 
StrA3/2                       8.6 
CA358745                      10.8 
CL24648                       10.8 
CA060381                      10.8 
Ssa0891BSFU                   10.8 
Ssa0582BSFU                   10.8 
ACA/CTG166                    17.3 
BHMS417                       19.5 
SSOSL417                      19.5 
Ssa0101SSFU                   19.5 
Clock                         19.5 
AGG/CTG94                     19.5 
Ssa0193ECIG                   19.5 
ACT/CTG303                    21.7 
Ssa1007BSFU                   21.7 
Ssa0597BSFU                   21.7 
Ssa0087BSFU                   21.7 
Ogo8UW                        23.9 
Ssa-A13                       26 
Ssa0141BSFU                   26 
Ssa0003BSFU                   26 
ACT/CTC252                    26 
Ssa1086BSFU                   26 
Ssa0859BSFU                   26 
Ssa0751BSFU                   26 
Ssa0824BSFU                   26 
Ssa0844BSFU                   26 
Oke4                          26 
Ssa0673BSFU                   30.4 
BHMS360                       32.6 
Ssa0095BSFU/i                 32.6 
Ssa0614BSFU                   34.7 
Omi85TUF                      39.1 
BHMS159                       41.3 
Ssa0968BSFU                   41.3 
Ssa0813BSFU                   41.3 
Ssa0051ECIG                   41.3 
Ssa0026BSFU                   41.3 
ACC/CAA136                    43.4 
Omi41TUF                      45.6 
Ssa0349BSFU                   47.8 
CL13269                       52.1 
Ssa1009BSFU                   52.1 
BX863380                      52.1 
OMM1228                       52.1 
Ssa0031BSFU                   60.8 

chrom              AS-3f
OMM1276                       0
CL12747                       10.8 
BHMS367                       10.8 
Ssa1008BSFU-ver2              10.8 
BX080510                      13 
CR374305                      13 
CL22911                       13 
BHMS185                       13 
Ssa0153BSFU                   13 
Ssa0174BSFU                   13 
BHMS429                       13 
Ssa1027BSFU                   13 
CL3826                        13 
Ssa0177BSFU                   15.2 
SSOSL444                      19.5 
ACG/CTG80                     21.7 
Ssa0768BSFU                   21.7 
Ssa0210ECIG                   21.7 
Ssa0546BSFU                   21.7 
SSsp1606                      21.7 
Ssa0063SSFU                   21.7 
GS02                          21.7 
Ssa17-18SFU                   23.9 
ACT/CAA98                     23.9 
Ssa0634BSFU                   23.9 
Ssa0954BSFU                   26 
Ssa1039BSFU                   28.2 
OMM1190                       36.9 
AGC/CAC124                    36.9 
Ssa0863BSFU                   36.9 

chrom              AS-4f
Sal6UoG/ii                    0
Ssa0754BSFU/i                 10.8 
OMM5037/i                     10.8 
OmyFGT1TUF                    10.8 
AGC/CTA368                    10.8 
OMM5019/i                     10.8 
Ssa0062BSFU                   10.8 
CA376300/i                    10.8 
BHMS376                       10.8 
Ots521NWFSC                   13 
BHMS211                       15.2 
BX890355/i                    19.5 
AANAT1a                       21.7 
Ssa0851BSFU/i                 26 
AAG/CAG142                    34.7 
Ssa0326BSFU                   43.4 
OMM1037                       50 
Ssa0065ECIG                   50 
Ssa171DU                      52.1 
OmyRGT30TUF/ii                52.1 
Ssa0175bECIG                  60.8 
Ssa0890BSFU                   65.2 
Ssa0043BSFU                   67.3 
Ssa0103aECIG                  67.3 
Ssa0789BSFU                   67.3 
Ssa0376BSFU                   71.7 
Ssa0074ECIG                   71.7 

chrom              AS-4+2f
Omy27INRA/i                   0
Ssa-A12                       0 
ACT/CAA115                    0 
HSP(VMS)                      2.1 

chrom              AS-5f
BHMS7.017                     0
Sfo23LAV                      0 
SSsp2213                      0 
AGG/CTA177                    2.1 
CL68309                       4.3 
ATP1B2/ii                     6.5 
ACA/CAC145                    6.5 
Omy1009UW                     8.6 
OMM5007                       8.6 
TRCARR/ii                     8.6 
Ssa0092BSFU                   8.6 
Ssa0986BSFU                   8.6 
Ssa0684BSFU                   8.6 
Ssa0240BSFU                   13 
Ssa0224BSFU                   13 
Ssa0241BSFU                   13 
Ssa0941BSFU                   13 
ACA/CTT201                    15.2 
Ssa0944BSFU                   15.2 
Ssa0987BSFU/i                 15.2 
Ssa0987BSFU/ii                15.2 
Ssa0738BSFU                   15.2 
Ssa0826BSFU                   15.2 
Ssa0679BSFU                   15.2 
Ssa0827BSFU                   15.2 
Ssa0015BSFU                   15.2 
Ssa0639BSFU                   15.2 
Ssa0338BSFU                   15.2 
SSOSL439                      17.3 
StrA5                         17.3 
StrA8/1                       17.3 
Ssa420UoS                     19.5 
Ssa0969BSFU                   19.5 
Ssa0866BSFU                   19.5 
Ssa0259ECIG                   19.5 
Ssa0131aECIG                  19.5 
Ssa0488BSFU                   19.5 
Ssa20EVMS                     19.5 
OMM1264                       32.6 
Ssa0076SSFU                   41.3 
BHMS328                       43.4 
SSsp2201                      56.5 
CL69861                       56.5 
CL68800                       63 

chrom              AS-6f
BX311884/i                    0
CL4778                        36.9 
BHMS381                       36.9 
OMM5074                       39.1 
SS12/ii                       45.6 
BHMS146                       52.1 
Omy11INRA/ii                  63 
Ssa0204ECIG                   65.2 
OmyFGT25TUF                   67.3 
BX301679/i                    67.3 
Ssa208/1                      71.7 
OtsG68UCD                     76 
Omy27DU                       76 
Omy21INRA                     76 
Ssa0049ECIG                   76 
Ssa0208BSFU                   76 
Ots208                        76 
Ssa0305BSFU                   78.2 
OMM5043                       78.2 
Ssa0468BSFU                   78.2 
ACC/CAC193                    80.4 
cGnRH2                        82.6 
OMM1300                       82.6 
Ssa0484BSFU                   82.6 
SSsp2210                      82.6 
Ssa0098BSFU                   84.7 
Omi166TUF                     86.9 
Ssa0825BSFU                   86.9 
Ssa0835BSFU                   86.9 
Ssa0661BSFU                   86.9 
Ssa0385BSFU                   86.9 
Ssa0388BSFU                   86.9 
Ssa1008BSFU                   89.1 
Ssa0359BSFU                   89.1 
Ssa0278BSFU                   89.1 
Ssa0915BSFU                   89.1 
Ssa0657BSFU                   89.1 
Ssa0554BSFU                   89.1 
Ssa64/2                       93.4 
Ssa0814BSFU                   93.4 
Ssa0202BSFU                   93.4 
BHMS181                       95.6 
BHMS471                       95.6 
BHMS382                       113 

chrom              AS-7f
BHMS117A                      0
Ssa0006BSFU                   4.3 
Ssa0132BSFU                   19.5 
BHMS337                       21.7 
Ssa0189ECIG                   23.9 
BHMS103/i                     26 
ACT/CAG125                    28.2 
SSsp2216                      30.4 
BX303525                      32.6 
Ssa0930BSFU                   32.6 
Ssa0045BSFU                   34.7 
Ssa0983BSFU                   36.9 
CL9859                        36.9 
ACG/CAA306                    39.1 

chrom              AS-8f
BHMS313A                      0
BHMS313B                      0 
Ssa-A60                       10.8 
Ssa401UoS                     10.8 
Ssa0051BSFU                   10.8 
SsaLEET47                     10.8 
Ssa0259BSFU                   17.3 
Ssa0957BSFU                   19.5 
Ssa0907BSFU                   19.5 
BHMS177/i                     28.2 
BHMS553                       28.2 
Ssa0821BSFU                   28.2 
Ssa0130ECIG                   28.2 
Ssa0578BSFU                   30.4 
BHMS130                       30.4 
BX863758                      32.6 
BX309199                      32.6 
Ssa0746BSFU                   32.6 
Ssa0486BSFU                   32.6 
Ssa0227BSFU                   32.6 
Ssa0301BSFU                   32.6 
Ssa0050BSFU                   32.6 
Ssa0770BSFU                   36.9 
Omy301UoG                     39.1 
Ssa76                         41.3 
Ssa197DU                      47.8 
Ssa0066ECIG                   47.8 
Ssa0247ECIG                   47.8 
Ssa0217ECIG                   47.8 
Ssa0048cECIG                  47.8 
Ssa12EVMS                     54.3 

chrom              AS-9f
AGC/CTA145                    0
ACA/CTG112                    0 
Ssa0144ECIG                   0 
Ssa132                        0 
Ssa0066BSFU                   0 
Ssa8EVMS                      0 
OMM5295                       0 
ACA/CAG408                    2.1 
Ssa1016BSFU                   2.1 
OMM1372/i                     2.1 
BX076085                      2.1 
Ssa408UoS                     2.1 
Ssa0313BSFU                   4.3 
Ssa0216BSFU                   6.5 
SSsp3016                      6.5 
BHMS221A                      6.5 
Ssa1014BSFU                   6.5 
Ssa1015BSFU                   6.5 
Omy1294INRA                   6.5 
Ssa0028ECIG                   6.5 
Ssa0252BSFU                   6.5 
AAG/CTA173                    6.5 
Ssa0819BSFU                   6.5 
BHMS7.001                     15.2 
Omi187TUF                     21.7 
Ssa413UoS                     21.7 
BX867151/i                    21.7 
SSOSL438                      23.9 
Ssa0091BSFU                   28.2 
CL10403                       32.6 
Ssa16EVMS                     32.6 
BHMS189                       43.4 
Ssa0088SSFU                   43.4 
Omi87TUF                      45.6 
Ssa0503BSFU                   50 
Ssa81                         52.1 
Ssa0021ECIG                   52.1 
Ssa0395BSFU                   60.8 
Ssa0902BSFU                   73.9 

chrom              AS-10f
Ssa0346BSFU                   0
Ssa0042BSFU                   2.1 
Ssa1070BSFU                   6.5 
OMM1301                       10.8 
Ssa412UoS                     15.2 
BHMS214                       19.5 
OMM5137                       30.4 
Ssa0812BSFU                   32.6 
Ssa0107ECIG                   39.1 
Ssa0420BSFU                   41.3 
BHMS7.033                     43.4 
Ssa0769BSFU                   45.6 
Ssa0806BSFU                   45.6 
AAG/CAG94                     50 
Ssa0126bECIG                  50 
Ssa0126aECIG                  50 
Str541INRA                    52.1 
BX881655/i                    52.1 
AAC/CTC135                    52.1 
Ssa0416BSFU                   52.1 
Ssa0086BSFU                   52.1 
Ssa0885BSFU                   54.3 
Ogo2UW/ii                     56.5 
Ssa0804BSFU                   56.5 
Ssa0513BSFU                   56.5 
CL15589/i                     56.5 
Ssa0225BSFU                   56.5 
CTAX(VMS)                     56.5 
BG934221                      56.5 
BHMS330                       60.8 
One7ASC                       60.8 
Ssa1061BSFU                   60.8 
One104ADFG                    65.2 
Ssa-A33                       65.2 
Str85INRA                     65.2 
Ssa0850BSFU                   65.2 
OmyFGT21TUF/i                 67.3 
BHMS250                       76 
BX867287                      76 
Ssa48                         76 
Ssa0599BSFU                   76 
OMM5159                       84.7 
ApoAI                         86.9 
AGG/CTG141                    86.9 
Omy18DIAS                     89.1 
Ssa0736BSFU                   89.1 
Ssa0767BSFU                   89.1 
Ssa0080BSFU                   89.1 
CB506726                      89.1 
CA052244                      89.1 
CR375500/i                    89.1 
BX866899                      89.1 
Ssa0815BSFU                   91.3 
SSOSL85                       91.3 
Ssa17                         93.4 
OmyRGT30TUF/i                 93.4 
ACG/CAG309                    95.6 
Ssa0040ECIG                   95.6 
CA050694                      95.6 
BHMS7.005/i                   95.6 

chrom              AS-11f
BHMS7.014                     0
BX870052/i                    0 
ACA/CTT108                    0 
Ssa0368BSFU                   0 
SsaLEEI53                     6.5 
Ssa86                         6.5 
Ssa0212BSFU                   10.8 
Ssa0818BSFU                   10.8 
Ssa0670BSFU                   10.8 
Ssa417UoS                     13 
CL8926                        13 
BX311224                      13 
Ssa15EVMS                     28.2 

chrom              AS-11+2f
CL18423                       0
CR373404                      0 
CA350064                      0 
OmyRGT32TUF                   2.1 
OMM1272                       8.6 
ACC/CAA350                    13 
BHMS219/i                     39.1 
SsaD144                       67.3 
OMM5063                       69.5 
Ssa0073BSFU                   76 
BHMS7.053                     78.2 
ACT/CAG132                    80.4 
OMM1267                       80.4 
Ssa0144BSFU                   82.6 
BHMS184B                      82.6 
Ssa0516BSFU                   91.3 
OMM5140/ii                    93.4 
Ssa0851BSFU/ii                93.4 
Ssa0201BSFU                   93.4 
IgM/i                         97.8 
Ssa0936BSFU                   97.8 
Ssa0754BSFU/ii                97.8 
Ssa0137ECIG                   97.8 
SsaLEEI84/i                   97.8 
OMM5184                       97.8 
OMM5019/ii                    100 
Ssa0809BSFU                   108.6 

chrom              AS-12f
BHMS247/1A                    0
Ssa-A14/2                     0 
Ssa-A15/2                     0 
AGG/CAG128                    0 
OMM1122/ii                    0 
HoxA2b/i                      0 
Ssa1013BSFU                   4.3 
OMM5000                       6.5 
OmyFGT8TUF/ii                 8.6 
Ssa0911BSFU                   8.6 
Ssa0063BSFU/i                 8.6 
Ssa24EVMS                     10.8 
BHMS522                       21.7 
BX313262/i                    21.7 
BHMS291                       21.7 
OMM1108                       21.7 
Ssa0591BSFU                   21.7 
Ocl2UW                        32.6 
AAG/CAG256                    32.6 
Ssa0112ECIG                   32.6 
CA368402/i                    36.9 
Omy272UoG/ii                  36.9 
Ssa0897BSFU                   41.3 
Ssa0884BSFU                   43.4 
Omy1006UW                     47.8 
Ssa0566BSFU                   47.8 
Ssa0252ECIG                   47.8 
ATP1A3                        47.8 
Ssa7EVMS                      50 
CL3014                        50 
CL25111                       50 
Ssa0333BSFU                   54.3 
BHMS7.029/2B                  54.3 
Ssa0356BSFU                   58.6 
OMM1189                       63 
Ssa0739BSFU                   67.3 
Ssa0962BSFU                   67.3 
Omy1102UW/i                   73.9 
BX317661/i                    73.9 
BHMS272                       89.1 
BHMS206                       89.1 
Ssa0256BSFU                   95.6 
BHMS362                       97.8 
Ssa0079bECIG                  97.8 
Ssa0571BSFU                   102.1 
Ssa74                         104.3 
Ssa0808BSFU                   104.3 
OMM5174                       117.3 
BHMS267.1                     117.3 
AAC/CTC107                    117.3 
Ssa0077ECIG                   117.3 

chrom              AS-13f
Ssa0588BSFU                   0
CA040745                      8.6 
Ssa0129BSFU                   8.6 
Ssa0573BSFU                   15.2 
Ssa0703BSFU                   23.9 
CA058586                      39.1 
CL17198                       39.1 
Ssa407UoS                     45.6 
Ssa0823BSFU                   45.6 
ACC/CAC527                    56.5 
BHMS396                       58.6 
AGC/CTC97                     58.6 
Ssa0816BSFU                   58.6 
Ssa0530BSFU                   58.6 
Ssa0596BSFU                   63 
Ssa0609BSFU                   63 
BHMS422B                      65.2 
BHMS422A                      65.2 
ACC/CAC301                    65.2 
ACC/CAC294                    65.2 
Ssa0693BSFU                   65.2 
Ssa0190ECIG                   65.2 
Ssa0550BSFU                   65.2 
Ssa164                        65.2 
Ssa0322BSFU                   65.2 
Ssa0135BSFU                   65.2 
Ssa0308BSFU                   65.2 
CL47345                       65.2 
HoxB5b/ii                     65.2 
Ssa4EVMS                      65.2 
CB505581                      65.2 
Ssa422                        67.3 
Ssa0853BSFU                   67.3 
Ssa0784BSFU                   67.3 
Ssa289DU                      67.3 
BHMS289                       69.5 
AGC/CTC127                    69.5 
Ssa0916BSFU                   69.5 
Ssa0138BSFU                   69.5 
Ssa0248BSFU                   80.4 

chrom              AS-14f
Ssa5EVMS                      0
Ssa0975BSFU                   6.5 
OMM1032                       10.8 
BX888097                      13 
BHMS311                       13 
Str-A22/1                     13 
Str-A22/2/1                   13 
CL16851                       17.3 
CA061336                      17.3 
Ssa0787BSFU                   17.3 
Ssa0243ECIG                   17.3 
Ssa0216ECIG                   17.3 
Ssa0234BSFU                   19.5 
Ssa0785BSFU                   19.5 
Ssa0801BSFU                   28.2 
BHMS321                       30.4 
Ssa1018BSFU                   30.4 
Ssa1019BSFU                   30.4 
Omi94TUF                      36.9 
Ssa0932BSFU                   39.1 
OtsG249UCD                    41.3 
Ssa0195BSFU                   56.5 
Ssa0689BSFU                   65.2 

chrom              AS-15f
BHMS386                       0
Ssa1037BSFU                   13 
Ssa1034BSFU                   15.2 
Ssa0167BSFU                   15.2 
Ssa0168BSFU                   17.3 
AJ425048                      17.3 
Ssa1029BSFU                   17.3 
Ssa1030BSFU                   17.3 
Ssa1031BSFU                   17.3 
Ssa1033BSFU                   17.3 
Ssa1035BSFU                   17.3 
Ssa1036BSFU                   17.3 
Ssa1038BSFU                   17.3 
Ssa0165BSFU                   17.3 
Ssa0248ECIG                   19.5 
Ssa0984BSFU                   19.5 
Ssa0166BSFU                   23.9 
AAG/CTG119                    32.6 
OMM5002                       32.6 
Ssa21EVMS                     34.7 
Ssa0978BSFU                   34.7 
BHMS127                       36.9 
BHMS379                       39.1 
AAC/CAT207                    41.3 

chrom              AS-16f
Ssa0192BSFU                   0
BHMS259                       39.1 
BHMS359                       39.1 
Ssa0083BSFU                   50 
StrA12/1                      52.1 
Ssa23EVMS                     52.1 
Ssa0307BSFU                   52.1 
ACC/CAG201                    52.1 
Ssa1071BSFU                   52.1 
Ssa0231BSFU                   54.3 
AGG/CTC282                    56.5 
Ssa0218BSFU                   58.6 
ACA/CTC182                    58.6 
Ssa0782BSFU                   58.6 
BHMS176                       63 
Ssa0101BSFU                   63 
Ssa0184BSFU                   63 
Ssa0249BSFU                   63 
Ssa0125BSFU                   63 
Omy1032UW                     65.2 
Ssa0462BSFU                   65.2 
Ssa0760BSFU                   67.3 
Ssa0039SSFU                   67.3 
BHMS277                       67.3 
AAC/CTG121                    73.9 
Ssa0419BSFU                   73.9 
Ssa0030BSFU                   91.3 
Ssa1026BSFU                   91.3 
Ssa0638BSFU                   91.3 
Ssa0156BSFU                   93.4 

chrom              AS-17f
BX861315                      0
OmyRGT34TUF                   0 
Ssa0096ECIG                   0 
ACG/CTG125                    4.3 
BHMS7.028                     8.6 
Str-A22/2/2                   8.6 
Ssa0756BSFU                   8.6 
Ssa0669BSFU                   8.6 
Ssa0583BSFU                   8.6 
Ssa0560BSFU                   17.3 
Ssa0659BSFU                   21.7 
BHMS414                       21.7 
BHMS415                       21.7 
Ssa0429BSFU                   21.7 
CL8933                        21.7 
Ssa0799BSFU                   23.9 
BHMS331                       23.9 
Ssa0418BSFU                   23.9 
Ssa0016BSFU                   23.9 
ACA/CAA121                    26 
Ssa0164ECIG                   26 
Ssa0549BSFU                   26 
Ssa0033BSFU                   32.6 
Ssa0306BSFU                   32.6 
Ssa0281BSFU                   32.6 
Ssa0173BSFU                   32.6 
Ssa0246ECIG                   32.6 
Ssa1005BSFU                   32.6 
One114ADFG                    34.7 
Ssa0002BSFU                   34.7 
Ogo3UW                        34.7 
OtsG83bUCD                    34.7 
Ssa0111BSFU                   60.8 

chrom              AS-17+2f
Ssa0726BSFU                   0
Ssa0137BSFU                   6.5 
Ssa0319BSFU                   13 
Ssa0630BSFU                   13 
AAG/CAG56                     15.2 
Ssa0280BSFU                   15.2 
Ssa0715BSFU                   17.3 
Ssa0309BSFU                   21.7 
Ssa0103BSFU                   21.7 
Ssa0522BSFU                   21.7 
SalE38SFU                     28.2 
Ssa0643BSFU                   32.6 
ACG/CAG161                    43.4 
ACG/CAG174                    43.4 
Ssa0295BSFU                   45.6 
Ssa0097BSFU                   52.1 
Ssa0843BSFU                   58.6 
TC126859                      65.2 
OMM1374                       65.2 
Ssa0867BSFU                   65.2 
BHMS281                       67.3 
Ssa0146BSFU                   69.5 
Ssa6DIAS                      78.2 
Ssa0681BSFU                   78.2 
Ssa0228BSFU                   78.2 
CB514591                      78.2 
Ssa0072BSFU                   78.2 
Ssa410UoS                     80.4 
BX881655/ii                   80.4 
ACC/CTG187                    80.4 
ACA/CAA66                     80.4 

chrom              AS-18f
OmyFGT16TUF                   0
BHMS420                       0 
Ssa0082ECIG                   0 
CB514761                      0 
SSsp1605                      0 
Ssa25EVMS                     0 
Ssa0361BSFU                   8.6 
Ssa0960BSFU                   8.6 
AAC/CAT231                    10.8 
Ssa0406BSFU                   17.3 
Ssa0328BSFU                   21.7 
Ssa0426BSFU                   21.7 
Ssa0431BSFU                   21.7 
BHMS377                       32.6 
Ssa85DU                       39.1 
Ssa0269BSFU                   39.1 
Ssa0795BSFU                   45.6 
Ssa0157ECIG                   47.8 
Ssa0245ECIG                   50 
Ssa0966BSFU                   50 
Ssa0590BSFU                   54.3 

chrom              AS-19f
Ssa0144SSFU                   0
BX319411/i                    17.3 
AGC/CTG310                    19.5 
BHMS205/i                     19.5 
AAG/CAC94                     30.4 
BX079862/i                    32.6 
Ssa0091ECIG                   32.6 
Ssa0159ECIG                   32.6 
OMM1657/i                     39.1 
BHMS365                       45.6 
Ssa0158ECIG                   50 
Ssa1074BSFU                   67.3 
Ssa0466BSFU                   67.3 
Ssa0914BSFU                   71.7 

chrom              AS-20f
Ssa0317BSFU                   0
OMM5024                       10.8 
OMM5164                       23.9 
Ssa0733BSFU                   26 
Ssa0100BSFU                   28.2 
BHMS308                       30.4 
Ssa0187BSFU                   30.4 
Ssa0235BSFU                   30.4 
Ssa0188BSFU                   30.4 
Omi29TUF                      30.4 
Ssa20                         30.4 
mMEP-2*                       30.4 
Ssa0872BSFU                   30.4 
Ssa0586BSFU                   30.4 
ACG/CTC577                    32.6 
Ssa17EVMS                     45.6 

chrom              AS-20+2f
Ssa0731BSFU/i                 0
Ssa0283BSFU                   4.3 
Ssa0686BSFU                   8.6 
Myostatin                     13 

chrom              AS-21f
Ssa-A45/2/1                   0
BX867151/ii                   0 
Omy1002UW                     2.1 
OmyRGT44TUF                   4.3 
Ssa1022BSFU                   4.3 
Ssa0279BSFU                   10.8 
CL18304                       10.8 
Ssa0800BSFU                   10.8 
Ssa0512BSFU                   10.8 
Ssa0323BSFU                   15.2 
Ssa0019ECIG                   19.5 
Ssa0374BSFU                   19.5 
Ssa0680BSFU                   19.5 
CL10332                       23.9 
Ssa0735BSFU                   30.4 

chrom              AS-21+2f
Ssa0562BSFU                   0
Ssa0428BSFU                   4.3 
AGG/CTT167                    4.3 

chrom              AS-22f
OMM5102                       0
Sal4UoG                       21.7 
BHMS561A                      21.7 
Ssa0005ECIG                   30.4 
BX076758                      30.4 
CL67680                       30.4 
CA045004                      30.4 
CA057924                      32.6 
BHMS347A/ii                   32.6 
Ssa0116BSFU                   34.7 
Sal7UoG                       34.7 
BHMS304/i                     34.7 
ATP1A1B/ii                    34.7 
Ssa0034BSFU                   34.7 
ATP1B1B/i                     34.7 
AGG/CAG62                     34.7 
Ssa0371BSFU                   34.7 
Ssa0130BSFU                   34.7 
BHMS173                       36.9 
BHMS232/2B                    36.9 
Ssa16                         36.9 
Ssa0329BSFU                   41.3 
Ssa0266BSFU/i                 45.6 
Ssa12                         50 
OMM5161/ii                    58.6 
OMM1236/i                     58.6 
Ssa0392BSFU                   65.2 
OMM5145                       71.7 
Ssa2EVMS                      73.9 
Ssa404UoS                     78.2 

chrom              AS-23f
ACT/CTC368                    0
Ssa402UoS/i                   34.7 
BHMS304/ii                    50 
Ssa403UoS                     50 
BHMS252                       50 
AGC/CAA129                    50 
ACT/CAC245                    50 
Ssa0196bECIG                  50 
Ssa0149ECIG                   50 
CL17363                       50 
Ssa22EVMS                     50 
Ssa13EVMS                     50 
Ssa0266BSFU/ii                50 
Ssa0154SSFU                   50 
CA383830/i                    50 
CA345149                      50 
OMM1236/ii                    50 
AGG/CTC117                    52.1 
Ssa0934BSFU                   52.1 
Ssa0196aECIG                  52.1 
Ssa0095BSFU/ii                54.3 
Ssa20.19NUIG                  54.3 
Ssa0245BSFU                   54.3 
Ssa0150BSFU                   54.3 
OMM1231                       54.3 
Ssa1020BSFU                   54.3 
Ssa1021BSFU                   54.3 
Ssa0923BSFU                   54.3 
Ssa0840BSFU                   54.3 
Ssa0668BSFU                   54.3 
Ssa0123ECIG                   54.3 
Ssa0113ECIG                   56.5 
Ssa0710BSFU                   56.5 
Ssa0250BSFU                   60.8 
Ssa0125ECIG                   63 
Ssa0355BSFU                   63 
Ssa0489BSFU                   67.3 
AAG/CAC123                    86.9 

chrom              AS-23+2f
Ssa0004ECIG                   0
BHMS283                       2.1 

chrom              AS-24f
BHMS232/1A                    0
Ssa0030ECIG                   0 
Ssa1010BSFU/i                 4.3 
BHMS161                       6.5 
OMM1164/i                     19.5 
Ssa0024BSFU                   26 
Ssa0023BSFU                   26 
Ssa0094BSFU                   28.2 
BHMS347A/i                    39.1 
ACT/CAA364                    43.4 
Ssa0268BSFU                   45.6 
Ssa0032BSFU                   47.8 
Ssa0485BSFU                   52.1 
Ssa0291BSFU                   54.3 
Omy14INRA                     69.5 
Ssa0171aECIG                  69.5 
Ssa0171bECIG                  69.5 
Ssa418UoS/i                   76 
Ssa1042BSFU                   80.4 
Ssa0926BSFU                   84.7 
BX887563/i                    100 
BX887563/ii                   100 
Ssa0167ECIG                   100 
Ssa-A34/1                     104.3 
Ssa0178BSFU                   136.9 

chrom              AS-25f
Ssa0061BSFU                   0
Ssa9                          10.8 
Ssa-A10                       10.8 
Omi69TUF                      10.8 
OmyFGT14TUF                   10.8 
Omy23INRA                     10.8 
Ssa421                        10.8 
Ssa0938BSFU                   10.8 
Ssa0400BSFU                   10.8 
BX313739/i                    10.8 
Ssa0275BSFU                   10.8 
Ssa0298BSFU                   10.8 
Ssa0352BSFU                   10.8 
Omy1011UW                     10.8 
Ssa27EVMS                     13 
BHMS490                       13 
Ssa1055BSFU                   13 
Ssa0662BSFU                   13 
Ssa0580BSFU                   13 
Ssa0126BSFU                   13 
Ssa0096BSFU                   13 
OMM1172                       15.2 
BHMS384                       15.2 
Ocl1UW                        15.2 
Ssa0048BSFU                   17.3 
Ssa0358BSFU                   17.3 
Ssa4DIAS                      17.3 
OmyFGT34TUF                   17.3 
ACT/CAG278                    17.3 
Ssa0375BSFU                   17.3 
Ssa0437BSFU                   17.3 
Omy1191UW                     19.5 
Ssa0168ECIG                   21.7 
Ssa0757BSFU                   21.7 
BHMS349                       30.4 
Ssa0992BSFU                   36.9 
Ssa0293BSFU                   39.1 
Ssa0993BSFU                   39.1 
Ssa0997BSFU                   39.1 
Ssa0994BSFU                   39.1 
SsaLEER15                     47.8 
Ssa0762BSFU                   47.8 
OMM5018                       47.8 
Ssa0730BSFU                   50 
Ssa0348BSFU                   56.5 
Ssa0543BSFU                   56.5 
Ssa0524BSFU                   58.6 

chrom              AS-28f
CA372906                      0
Ssa0613BSFU                   0 
Ssa0192ECIG                   2.1 
Ssa0257BSFU                   4.3 
AGC/CTT143                    17.3 
Ssa0892BSFU                   17.3 
Ssa0044ECIG                   19.5 
Ssa0332BSFU                   23.9 
Ssa0133BSFU/i                 39.1 
Ssa0133BSFU/ii                39.1 
BHMS205/ii                    50 
Ssa0141ECIG                   50 

chrom              AS-28+2f
Ssa0895BSFU                   0
Omi100TUF                     4.3 

chrom              AS-31f
PACAP                         0
BX075694/ii                   13 
Ssa0127ECIG                   13 
Ssa-A11                       15.2 
Ogo4UW                        15.2 
Ssa0452BSFU                   15.2 
Ssa0084BSFU                   15.2 
Ssa0575BSFU                   21.7 
Ssa0443BSFU                   28.2 
Ssa0172ECIG                   30.4 
Ssa0945BSFU                   36.9 
AGG/CTA368                    45.6 
OMM1087                       47.8 
Ssa0637BSFU                   52.1 
Ssa0797BSFU                   52.1 
Ssa0817BSFU                   54.3 

chrom              AS-32f
Ssa65                         0
Ssa419UoS                     0 
Ssa26EVMS                     0 
AGG/CTT257                    0 
AAC/CAT155                    0 
Ssa1075BSFU                   0 
Ssa0617BSFU                   0 
Ssa0177ECIG                   0 
Ssa0032bECIG                  0 
Ssa0116ECIG                   0 
Ssa0555BSFU                   0 
Ssa0054BSFU                   0 
Ssa0258BSFU                   0 
Ssa0175BSFU                   2.1 
Ssa0163BSFU                   4.3 
Ssa0161BSFU                   6.5 
Ssa0162BSFU                   6.5 
Ssa0160BSFU                   6.5 
Ssa0852BSFU                   15.2 
ACC/CAG221                    28.2 
Ssa0567BSFU                   28.2 
Ssa0010BSFU                   34.7 

chrom              AS-33f
Ssa0270BSFU                   0
OMM1199                       39.1 
Ssa0868BSFU                   39.1 
BX305863                      52.1 
BX073647/i                    52.1 
OMM5149                       52.1 
Ssa0951BSFU                   67.3 
CA368462/i                    69.5 
Ssa0563BSFU                   71.7 
OtsG85UCD                     76 
BX075694/i                    78.2 
OMM1090                       82.6 
