# Supplementary material for: Distribution of ancestral proto-Actinopterygian chromosome arms within the genomes of 4R-derivative salmonid fishes (Rainbow trout and Atlantic salmon)
Source: BMC Genomics. 2008 Nov 25;9:557. doi: 10.1186/1471-2164-9-557 (PMC2632648; doi:10.1186/1471-2164-9-557)
Supplement: Additional File 8 — s_table8_br6f.map. Female genetic map for Atlantic salmon Br6 mapping panel. [file 1471-2164-9-557-S8.map]

chrom              AS-1f
AAG/CTA236                    0
Ssa202DU                      10.8 
Ssa55BSFU                     10.8 
SS12/i                        10.8 
Sal1UoG                       10.8 
BX311884/i                    13 
CL11428/ii                    17.3 
CL7880                        23.9 
Ssa58                         23.9 
Ssa208/2                      34.7 
Contig16240_0204              34.7 
Ssa337BSFU                    36.9 
BHMS150                       39.1 
Ssa691BSFU                    39.1 
CA341677                      39.1 
Ssa219BSFU                    41.3 
BHMS7.029/1A                  52.1 

chrom              AS-1+2f
OmyFGT8TUF/i                  0
Ssa-A14/1                     13 
Ssa-A15/1                     13 
AGC/CTC565                    13 
HoxA11b/ii                    15.2 
One18ASC/i                    17.3 
Str4INRA/i                    17.3 
AAG/CAT218                    17.3 
ACT/CAC148                    17.3 
Ssa856BSFU                    17.3 
One102ADFG/i                  21.7 
Ssa1077BSFU                   21.7 
Ssa531BSFU                    23.9 

chrom              AS-2f
Ssa16NUIG                     0
SSOSL311                      17.3 
Contig16692_1970              17.3 
Ssa582BSFU                    19.5 
Contig14649_80                19.5 
Ssa1062BSFU                   19.5 
Ssa891BSFU                    21.7 
CA358745                      23.9 
CL24648                       23.9 
CA060381                      23.9 
OMM1009                       26 
Ssa1007BSFU                   26 
BHMS417                       26 
SSOSL417                      26 
AGG/CTG110                    26 
ACT/CTG303                    26 
Ssa716BSFU                    26 
Ssa-A13                       28.2 
BHMS212                       30.4 
Ssa751BSFU                    30.4 
OMM1039                       30.4 
Ssa844BSFU                    30.4 
Ssa623BSFU/ii                 30.4 
Ssa824BSFU                    32.6 
Ssa859BSFU                    36.9 
Ssa614BSFU                    43.4 
Ssa623BSFU/iii                43.4 
BHMS201                       45.6 
Ssa0968BSFU                   47.8 
BHMS278                       50 
BHMS159                       50 
Ssa26BSFU                     50 
ACC/CTC232                    50 
Ssa813BSFU                    50 
Contig14184_0131              50 
Ssa458BSFU                    50 
ACC/CAA136                    52.1 
BHMS292                       54.3 
Ssa349BSFU                    54.3 
Omi85TUF                      54.3 
BX863380                      56.5 
Contig14746_388               56.5 
Ssa1009BSFU                   56.5 
Ssa31BSFU                     56.5 
SS12/ii                       86.9 

chrom              AS-2+2f
Ssa299BSFU                    0
Ssa134BSFU                    0 
AGC/CTG127                    6.5 

chrom              AS-3f
ACC/CTC109                    0
CL12747                       0 
BHMS367                       2.1 
Ssa1008BSFU-ver2              6.5 
BX080510                      15.2 
CR374305                      15.2 
CL22911                       23.9 
BHMS185                       28.2 
Ssa153BSFU                    28.2 
Contig12400_0163              30.4 
BHMS429                       32.6 
Ssa1027BSFU                   34.7 
Ssa1028BSFU                   34.7 
CL3826                        34.7 
Ssa177BSFU                    34.7 
Ssa518BSFU                    36.9 
Contig17321_0691              39.1 
SSOSL444                      41.3 
Ssa0980BSFU                   41.3 
GS02                          45.6 
SSsp1606                      45.6 
ACT/CAG165                    45.6 
Ssa768BSFU                    45.6 
Ssa634BSFU                    45.6 
Ssa546BSFU                    45.6 
Ssa35BSFU                     45.6 
Ssa0954BSFU                   47.8 
Ssa1039BSFU                   47.8 
AAG/CAT228                    47.8 
Omi108TUF                     56.5 
Ssa863BSFU                    56.5 
OMM1190                       58.6 

chrom              AS-4f
OMM5037/ii                    0
OmyFGT1TUF                    0 
OMM5019/i                     0 
BHMS376                       2.1 
Sal6UoG/ii                    2.1 
OMM1002                       2.1 
SsaLEEI84/i                   2.1 
BX890355/i                    4.3 
OMM1161                       4.3 
Ssa754BSFU\i                  4.3 
AANAT1a                       6.5 
Ssa851BSFU/i                  10.8 
AAG/CAG142                    21.7 
Ssa326BSFU                    28.2 

chrom              AS-4+2f
HSP(VMS)                      0
Ssa-A12                       0 
Omy27INRA/i                   17.3 

chrom              AS-4+4f
Contig15164_0451              0
OMM1037                       26 
ACA/CAC168                    34.7 
Ssa58BSFU                     67.3 
Ssa171DU                      76 
OmyRGT30TUF/ii                76 
Ssa890BSFU                    91.3 
Ssa142BSFU                    93.4 
Ssa376BSFU                    97.8 
Ssa789BSFU                    97.8 
Contig15190_1379              97.8 
Contig16361_472               97.8 
OMM1105                       97.8 
OmyRGT30TUF/i                 104.3 
Contig14686_659               106.5 

chrom              AS-5f
BHMS7.017                     0
Sfo23LAV                      0 
SSsp2213                      2.1 
Contig16294_0244              2.1 
AGG/CAA80                     10.8 
OMM1096                       10.8 
Omy1009UW                     10.8 
Ssa684BSFU                    10.8 
OMM5007                       15.2 
SfoD75USGS                    17.3 
Ssa0986BSFU                   17.3 
Ssa941BSFU                    17.3 
Ssa92BSFU                     17.3 
Ssa240BSFU                    17.3 
TRCARR/ii                     17.3 
Ssa224BSFU                    17.3 
Ssa241BSFU                    17.3 
Ssa732BSFU                    17.3 
Ssa15BSFU                     17.3 
AAG/CAC80                     19.5 
Ssa8BSFU                      26 
Ssa738BSFU                    26 
Ssa826BSFU                    26 
SSOSL439                      28.2 
Ssa0956BSFU                   28.2 
Ssa0987BSFU/i                 28.2 
Ssa1057BSFU                   28.2 
Ssa896BSFU                    28.2 
Ssa827BSFU                    28.2 
Ssa679BSFU                    28.2 
Ssa338BSFU                    30.4 
Ssa0944BSFU                   30.4 
StrA5                         34.7 
StrA8/1                       36.9 
Ssa866BSFU                    36.9 
Ssa420UoS                     43.4 
Ssa488BSFU                    43.4 
Ssa20EVMS                     47.8 
OMM1264                       86.9 

chrom              AS-5+2f
CL68800                       0
CL69861                       0 
SSsp2201                      0 
BHMS328                       6.5 

chrom              AS-6+2f
ACT/CTC144                    0
BHMS181                       4.3 
BHMS471                       4.3 
ACA/CAT102                    4.3 
Ssa14EVMS                     4.3 
CB512520                      4.3 
Ssa814BSFU                    15.2 
Contig16129_0239              17.3 
Ssa1008BSFU                   23.9 
BHMS382                       30.4 
Ssa278BSFU                    30.4 
OmyRGT35TUF                   30.4 
Ssa915BSFU                    30.4 
Ssa657BSFU                    30.4 
Ssa661BSFU                    30.4 
Ssa385BSFU                    30.4 
Ssa554BSFU                    30.4 
HoxC6b/ii                     32.6 
Ssa825BSFU                    32.6 
Contig15927_0421              32.6 
Omi166TUF                     34.7 
OMM1201                       34.7 
Ssa835BSFU                    34.7 
Contig16571_0194              34.7 
Contig16571_0193              34.7 
OMM1300                       39.1 
Ssa484BSFU                    41.3 
Omi60TUF                      43.4 
Ssa77NUIG                     45.6 
Contig17580_1116              45.6 
Ssa465BSFU                    45.6 
Ssa468BSFU                    45.6 
Ssa602BSFU                    45.6 
Ssa194BSFU                    45.6 
Ssa305BSFU                    45.6 
Ssa208BSFU                    45.6 
Omy21INRA                     47.8 
Contig14161_559               47.8 
Omy27DU                       47.8 
OtsG68UCD                     50 
Ssa208/1                      50 
BX301679/i                    54.3 
OmyFGT25TUF                   54.3 
Omy11INRA/ii                  56.5 
BX311884/ii                   60.8 

chrom              AS-6+4f
CA358173/i                    0
BHMS146                       0 
AAC/CTT97                     26 

chrom              AS-7f
Ssa931BSFU                    0
BHMS269                       6.5 
BHMS117A                      13 
Ocl9UW                        19.5 
BHMS356                       21.7 
Omy1225UW                     23.9 
BHMS337                       26 
Ssa132BSFU                    28.2 
SSsp2216                      28.2 
BX303525                      28.2 
Ssa930BSFU                    28.2 
SSsp2215                      30.4 
Ssa937BSFU                    30.4 
OMM5172/i                     30.4 
Ssa45BSFU                     30.4 
Ssa0983BSFU                   30.4 
CL9859                        32.6 

chrom              AS-8f
BHMS313A                      0
BHMS313B                      0 
ACA/CTT158                    2.1 
Contig15768_574               2.1 
StrA3/1                       8.6 
Ssa-A60                       13 
Ssa401UoS                     17.3 
SsaLEET47                     17.3 
Ssa907BSFU                    30.4 
Ssa51BSFU                     30.4 
Ssa0957BSFU                   32.6 
BHMS553                       34.7 
BHMS130                       39.1 
Ssa578BSFU                    39.1 
Omy27INRA/ii                  41.3 
Ssa301BSFU                    43.4 
One9ASC                       43.4 
Ssa486BSFU                    47.8 
Ssa918BSFU                    47.8 
AAC/CTA198                    50 
Ssa770BSFU                    50 
Omy301UoG                     52.1 
AGG/CTT150                    52.1 
Contig16559_0546              52.1 
StrA8/2                       60.8 
StrA8/3                       60.8 
Ssa0970BSFU                   63 
Contig16890_1072              65.2 
Contig16903_662               71.7 
Contig14490_591               71.7 
Ssa197DU                      76 
Ssa3SSFU                      76 
Ssa12EVMS                     76 

chrom              AS-9f
OMM5295                       0
OMM5032                       4.3 
Omy1282INRA                   4.3 
SSsG7                         6.5 
Ssa132                        6.5 
Ssa66BSFU                     6.5 
Contig16776_547               15.2 
Contig16776_131               15.2 
Ssa855BSFU                    17.3 
ACT/CTT165                    26 
Contig16109_0600              28.2 
ACA/CAG408                    28.2 
OMM1372/i                     30.4 
Ssa313BSFU                    30.4 
Ssa408UoS                     30.4 
Ssa254BSFU                    36.9 
Ssa1014BSFU                   36.9 
Ssa1015BSFU                   36.9 
Ssa819BSFU                    36.9 
Ssa216BSFU                    36.9 
Ssa592BSFU                    39.1 
SSsp3016                      45.6 
BHMS221A                      47.8 
Contig13513_0493              47.8 
Ssa122BSFU                    50 
Ssa252BSFU                    50 
Ssa244BSFU                    52.1 
BHMS162                       52.1 
CL16550                       52.1 
BHMS7.001                     52.1 
Ssa413UoS                     52.1 
BX867151/i                    52.1 
SSOSL438                      52.1 
Ssa91BSFU                     54.3 
CL10403                       60.8 
BHMS189                       65.2 
Ssa243BSFU                    67.3 
Omi87TUF                      67.3 
Ssa1052BSFU                   67.3 
Ssa81                         78.2 
Ssa503BSFU                    78.2 
Ssa395BSFU                    84.7 
Ssa0982BSFU                   84.7 
Contig14800_360               100 
Ssa902BSFU                    100 

chrom              AS-10f
AGC/CTG136                    0
Ssa346BSFU                    2.1 
Ssa1070BSFU                   8.6 
OMM1301                       13 
BHMS404                       15.2 
BHMS214                       26 
OMM5137                       30.4 
Contig13981_262               32.6 
Ssa119BSFU                    34.7 
Ssa49SSFU                     39.1 
Ssa420BSFU                    39.1 
Contig16053_552               39.1 
Contig16053_0071              39.1 
BHMS7.033                     41.3 
ACC/CAC186                    41.3 
Ssa769BSFU                    45.6 
Contig15610_550               45.6 
Contig15610_504               45.6 
BHMS431                       47.8 
Str541INRA                    47.8 
Ssa885BSFU                    47.8 
Ssa804BSFU                    47.8 
Ssa628BSFU                    47.8 
Contig15230_258               47.8 
Ssa416BSFU                    47.8 
Ssa513BSFU                    47.8 
BX881655/i                    47.8 
Ogo2UW/ii                     47.8 
CL15589/i                     47.8 
Ssa10EVMS                     47.8 
BG934221                      47.8 
Ssa225BSFU                    50 
Ssa55SSFU                     52.1 
One7ASC                       54.3 
Ssa1061BSFU                   54.3 
Contig15879_0611              54.3 
Contig13800_0155              54.3 
One104ADFG                    56.5 
Ssa-A33                       56.5 
OmyFGT21TUF/i                 56.5 
Ssa850BSFU                    56.5 
Ssa37SSFU                     56.5 
BHMS250                       63 
Ssa200BSFU                    65.2 
BX867287                      65.2 
ACA/CTT346                    67.3 
Contig16811_334               67.3 
Contig16811_56                67.3 
Ssa599BSFU                    67.3 
Ssa499BSFU                    69.5 
Ssa-A34/2                     76 
Ssa736BSFU                    76 
Ssa767BSFU                    76 
CB506726                      76 
CA052244                      76 
CR375500/i                    80.4 
SSOSL85                       80.4 
Ssa219                        91.3 
Ssa815BSFU                    91.3 
Ssa17                         93.4 
CA050694                      104.3 

chrom              AS-11f
Sal6UoG/i                     0
OMM5019/iii                   8.6 
OMM1274                       8.6 
BHMS219/i                     8.6 
IgM/i                         8.6 
Ssa851BSFU/ii                 13 
OMM5140/ii                    13 
Omi25TUF                      15.2 
BHMS184B                      15.2 
Ssa516BSFU                    15.2 
Ssa144BSFU                    15.2 
OMM1267                       19.5 
BHMS7.053                     19.5 
ACG/CAT198                    21.7 
Ssa73BSFU                     21.7 
SsaD144                       30.4 
Ssa15EVMS                     36.9 
Ssa417UoS                     43.4 
SsaLEEI53                     43.4 
Contig14389_0361              43.4 
Ssa448BSFU                    43.4 
BHMS7.014                     47.8 
Ssa368BSFU                    47.8 
BX870052/i                    47.8 
Ssa17BSFU                     50 
Ssa818BSFU                    67.3 

chrom              AS-11+3f
CL18423                       0
ATP1B3A                       2.1 
Ssa649BSFU                    2.1 
CR373404                      6.5 
OmyRGT32TUF                   8.6 
Contig12578_0095              8.6 
Ssa343BSFU                    10.8 

chrom              AS-12f
BHMS267.1                     0
OMM5174                       0 
Contig14722_480               2.1 
Ssa808BSFU                    6.5 
Ssa74                         13 
Contig14757_562               13 
Ssa571BSFU                    13 
Ssa256BSFU                    28.2 
BHMS206                       28.2 
BHMS272                       28.2 
Ssa747BSFU                    32.6 
BX317661/i                    34.7 
Omy1102UW/i                   34.7 
Ssa837BSFU                    41.3 
CL28276                       41.3 
Ssa60BSFU                     41.3 
Ssa0962BSFU                   43.4 
CL25111                       47.8 
CL3014                        47.8 
Contig17368_0088              47.8 
Ssa333BSFU                    47.8 
Ssa7EVMS                      47.8 
Ssa566BSFU                    52.1 
Ssa884BSFU                    54.3 
Ssa897BSFU                    54.3 
AAC/CTG193                    60.8 
Ssa356BSFU                    67.3 
CA368402/i                    67.3 
Omy272UoG/ii                  69.5 
OMM1108                       71.7 
BX313262/i                    71.7 
BHMS522                       71.7 
Ssa24EVMS                     76 
CA349040                      80.4 
Ssa911BSFU                    80.4 
OMM5188/ii                    80.4 
OmyFGT8TUF/ii                 82.6 
OMM5000                       86.9 
HoxA11b/i                     89.1 
Ssa64BSFU                     89.1 
Ssa-A15/2                     91.3 
Ssa-A14/2                     91.3 

chrom              AS-13f
Ssa588BSFU                    0
Ssa573BSFU                    2.1 
CA040745                      2.1 
Ssa129BSFU                    6.5 
Ssa703BSFU                    17.3 
CL17198                       28.2 
Ssa407UoS                     30.4 
Ssa823BSFU                    30.4 
BHMS396                       34.7 
Ssa816BSFU                    34.7 
Ssa530BSFU                    34.7 
BHMS288                       36.9 
Ssa164                        36.9 
AAC/CAC326                    36.9 
ACC/CAC260                    36.9 
Contig16609_0285              36.9 
Contig13218_0324              36.9 
Ssa135BSFU                    45.6 
CL47345                       45.6 
Contig14714_122               45.6 
Contig11825_0236              45.6 
CB505581                      45.6 
Ssa693BSFU                    47.8 
Ssa550BSFU                    50 
Ssa784BSFU                    54.3 
Ssa422                        56.5 
Ssa853BSFU                    56.5 
Ssa916BSFU                    56.5 
Ssa248BSFU                    56.5 
Ssa138BSFU                    56.5 
BHMS289                       56.5 
Ssa928BSFU                    60.8 

chrom              AS-14f
OMM1365                       0
BX888097                      0 
BHMS311                       0 
Str-A22/1                     0 
Str-A22/2/1                   0 
ACT/CTG296                    0 
OMM1011                       0 
Ssa0975BSFU                   0 
Contig17489_0078              0 
CL8708                        0 
BX913059                      2.1 
BHMS111                       2.1 
CL16851                       2.1 
BX318599/i                    4.3 
Ssa189BSFU                    4.3 
Ssa190BSFU                    4.3 
Ssa1018BSFU                   13 
Omi94TUF                      19.5 
Ssa932BSFU                    19.5 
OtsG249UCD                    19.5 
Ssa402BSFU                    21.7 
Ssa689BSFU                    23.9 
Ssa195BSFU                    23.9 
Ssa412BSFU                    34.7 

chrom              AS-15f
Ssa1067BSFU                   0
Ssa147BSFU                    4.3 
BHMS379                       8.6 
BHMS127                       8.6 
Ssa21EVMS                     8.6 
HoxA3a/i                      8.6 
Ssa151BSFU                    10.8 
OMM5002                       10.8 
Ssa166BSFU                    17.3 
Ssa0984BSFU                   17.3 
Ssa165BSFU                    21.7 
AJ425048                      23.9 
Ssa1030BSFU                   23.9 
Ssa1031BSFU                   23.9 
Ssa1033BSFU                   23.9 
Ssa1034BSFU                   23.9 
Ssa1035BSFU                   23.9 
Ssa1036BSFU                   23.9 
Ssa1038BSFU                   23.9 
Ssa168BSFU                    23.9 
BHMS386                       28.2 

chrom              AS-16f
Ssa419BSFU                    0
BHMS277                       6.5 
Ssa760BSFU                    6.5 
Ssa39SSFU                     10.8 
Ssa125BSFU                    15.2 
Ssa462BSFU                    15.2 
ACG/CAA503                    17.3 
Ssa249BSFU                    19.5 
Ssa101BSFU                    19.5 
GnRH-3B                       21.7 
BHMS176                       21.7 
Ssa218BSFU                    26 
Ssa782BSFU                    26 
BHMS155                       28.2 
OmyRGT55TUF                   28.2 
ACG/CTA97                     32.6 
Ssa231BSFU                    32.6 
StrA12/1                      32.6 
Ssa1071BSFU                   34.7 
OMM5014                       34.7 
Omi116TUF                     34.7 
Ssa136BSFU                    34.7 
BHMS359                       34.7 
BHMS259                       34.7 
StrA9/2                       34.7 
AAC/CAA193                    34.7 
Ssa682BSFU                    34.7 
Contig15513_384               34.7 
Ssa67BSFU                     34.7 
Ssa727BSFU                    36.9 
Ssa104BSFU                    39.1 
Ssa416UoS                     43.4 
CL17121                       45.6 
ACC/CAA263                    45.6 
AAC/CAC138                    47.8 
CL19368                       50 

chrom              AS-16+2f
Ssa1026BSFU                   0
Ssa30BSFU                     4.3 

chrom              AS-17f
Ssa137BSFU                    0
ACG/CAA272                    0 
Ssa726BSFU                    0 
Ssa775BSFU                    0 
Contig14230_0080              4.3 
Ssa627BSFU                    19.5 
Ssa23EVMS                     30.4 
Ssa669BSFU                    32.6 
OmyRGT34TUF                   34.7 
BHMS7.028                     34.7 
BHMS418                       34.7 
Ots524NWFSC                   34.7 
Ssa583BSFU                    34.7 
Ssa756BSFU                    34.7 
AAC/CAC219                    34.7 
StrA12/2                      34.7 
Str-A22/2/2                   34.7 
BHMS414                       39.1 
BHMS415                       39.1 
Ssa659BSFU                    43.4 
Ssa799BSFU                    52.1 
Ssa601BSFU                    52.1 
Ssa418BSFU                    54.3 
BHMS331                       54.3 
CL9726                        63 
Ssa549BSFU                    63 
ACC/CTA292                    76 
Ssa306BSFU                    78.2 
One114ADFG                    82.6 
Ssa281BSFU                    82.6 
Ogo3UW                        82.6 
ACG/CTA169                    82.6 
OtsG83bUCD                    82.6 
Ssa16BSFU                     110.8 

chrom              AS-17+2f
BX881655/ii                   0
Ssa410UoS                     0 
Ssa7DIAS                      0 
Ssa681BSFU                    0 
Ssa344BSFU                    0 
Ssa72BSFU                     0 
Ssa87                         2.1 
AGG/CTA157                    4.3 
BHMS281                       8.6 
Ssa867BSFU                    10.8 
Ssa843BSFU                    15.2 
ACT/CTA279                    17.3 
Ssa97BSFU                     19.5 
Ssa102BSFU                    23.9 

chrom              AS-17+4f
ACG/CAG174                    0
ACG/CAG170                    0 
SalE38SFU                     8.6 
Ssa643BSFU                    8.6 
Ssa522BSFU                    10.8 
Ssa309BSFU                    13 
Ssa103BSFU                    15.2 
Ssa715BSFU                    17.3 
Ssa280BSFU                    17.3 
Ssa630BSFU                    19.5 
Ssa319BSFU                    30.4 

chrom              AS-18f
Ssa0966BSFU                   0
Ssa590BSFU                    4.3 
Contig16140_0475              4.3 
Ssa85DU                       15.2 
Ssa665BSFU                    23.9 
BHMS377                       28.2 
Contig14186_163               32.6 
Ssa328BSFU                    39.1 
Ssa631BSFU                    39.1 
Ssa426BSFU                    43.4 
Ssa431BSFU                    43.4 
Ssa0960BSFU                   47.8 
OmyFGT16TUF                   52.1 
BHMS420                       52.1 
Ssa711BSFU                    52.1 
Contig14782_0767              52.1 
Contig14834_0524              52.1 
CB514761                      52.1 
Ssa150SSFU                    52.1 
Ssa357BSFU                    52.1 
Ssa25EVMS                     52.1 

chrom              AS-19f
ACG/CAG500                    0
CL17236/i                     4.3 
BX079862/i                    10.8 
Ssa777BSFU                    10.8 
Contig15004_0676              10.8 
Ssa144SSFU                    10.8 
AGC/CTG310                    17.3 
Contig15897_0290              17.3 
BX319411/ii                   17.3 

chrom              AS-19+2f
Contig16180_0121              0
BHMS365                       19.5 
Contig16147_0613              21.7 
Ssa604BSFU                    26 
Ssa914BSFU                    30.4 

chrom              AS-20f
BHMS241                       0
Ssa283BSFU                    4.3 
Myostatin                     15.2 
Ssa317BSFU                    30.4 
HoxD9a/i                      36.9 
Ssa494BSFU                    39.1 
OMM5024                       39.1 
Contig15309_266               39.1 
AAC/CTA116                    41.3 
Ssa733BSFU                    47.8 
Ssa47                         54.3 
Ssa187BSFU                    54.3 
Omi29TUF                      54.3 
Ssa238BSFU                    54.3 
mMEP-2*                       54.3 
ACG/CTC577                    54.3 
Ssa872BSFU                    54.3 
Contig17230_430               54.3 
Ssa586BSFU                    54.3 
Ssa373BSFU                    56.5 
Ssa188BSFU                    58.6 

chrom              AS-21f
OMM1197                       0
Omi27TUF                      0 
Ssa-A45/2/1                   0 
ACT/CTG369                    0 
ACT/CTG460                    0 
Contig14392_0452              0 
BX867151/ii                   2.1 
AGC/CTA329                    2.1 
OmyRGT44TUF                   6.5 
Ssa1022BSFU                   6.5 
Ssa800BSFU                    8.6 
Ssa512BSFU                    8.6 
CL18304                       15.2 
Contig15868_0527              17.3 
Ssa285BSFU                    19.5 
Ssa323BSFU                    19.5 
Ssa374BSFU                    28.2 
Ssa680BSFU                    28.2 
Ssa116SSFU                    32.6 
Ssa735BSFU                    32.6 
Contig13419_0141              32.6 

chrom              AS-21+2f
Ssa646BSFU                    0
Ssa428BSFU                    4.3 

chrom              AS-22f
BHMS232/1A                    0
Myf5                          2.1 
BHMS561A                      2.1 
Ssa1010BSFU/i                 2.1 
OMM1077/ii                    6.5 
BX076758                      13 
BHMS332                       13 
CL67680                       13 
CA045004                      13 
CA057924                      13 
BHMS347A/ii                   19.5 
Ssa116BSFU                    19.5 
CA371653/i                    19.5 
ATP1A1C                       19.5 
BX879524/i                    19.5 
Sal9UoG                       21.7 
Sal16UoG                      21.7 
Contig15209_1301              21.7 
Sal7UoG                       21.7 
BHMS304/i                     21.7 
Ssa402UoS/ii                  21.7 
ATP1A1B/ii                    21.7 
Ssa130BSFU                    23.9 
Ssa16                         23.9 
Ssa329BSFU                    23.9 
Ssa266BSFU/i                  30.4 
Ssa0961BSFU                   32.6 
Ssa12                         34.7 
OMM5161/i                     36.9 
OMM1236/i                     36.9 
AAG/CTC171                    39.1 
Ssa392BSFU                    41.3 
Ssa2EVMS                      45.6 
Ssa404UoS                     60.8 
ACG/CTC413                    60.8 
ACG/CTC427                    60.8 
Ssa690BSFU                    73.9 

chrom              AS-23f
BHMS139                       0
Ssa316BSFU                    0 
BHMS283                       0 
Contig11981_0368              0 
BHMS425                       10.8 

chrom              AS-23+2f
Ssa1080BSFU                   0
Contig15603_0406              4.3 
OMM1231                       10.8 
Ssa250BSFU                    10.8 
Ssa150BSFU                    10.8 
Ssa95BSFU/ii                  10.8 
Ssa1020BSFU                   10.8 
Ssa1021BSFU                   10.8 
Ssa923BSFU                    10.8 
Contig14053_0820              10.8 
Contig15393_948               10.8 
Contig13569_0859              10.8 
SsaF43NUIG                    10.8 
Ssa668BSFU                    13 
OMM1236/ii                    15.2 
BHMS7.043                     15.2 
Ssa22EVMS                     15.2 
Ssa266BSFU/ii                 15.2 
Ssa364BSFU/i                  15.2 
CL17363                       15.2 
OMM1013                       15.2 
Ssa1066BSFU                   15.2 
Ssa1078BSFU                   15.2 
Ssa364BSFU/ii                 17.3 
AGC/CAA129                    17.3 
BHMS252                       23.9 
Ssa403UoS                     23.9 
Ssa402UoS/i                   23.9 

chrom              AS-24f
OMM1260                       0
Ssa-A34/1                     2.1 
AAG/CAG71                     2.1 
BX887563/i                    8.6 
Contig16258_0579              8.6 
AGC/CTA132                    10.8 
Ssa926BSFU                    13 
Ssa1042BSFU                   13 
Ssa1081BSFU                   13 
Ssa418UoS/i                   15.2 
Ssa284BSFU                    17.3 
Ssa232BSFU                    19.5 
Omi109TUF                     30.4 
Contig16308_0302              32.6 
Contig16308_0425              32.6 
Ssa919BSFU                    34.7 
Ssa230BSFU                    39.1 
Ssa0971BSFU                   41.3 
Ssa291BSFU                    43.4 
Ssa485BSFU                    45.6 
OMM1166                       47.8 
Ssa32BSFU                     50 
ACG/CTT219                    58.6 
Ssa874BSFU                    58.6 
Ssa423BSFU                    58.6 
Ssa94BSFU                     60.8 

chrom              AS-24+2f
Ssa178BSFU                    0
OMM1164/ii                    4.3 

chrom              AS-25f
Contig16260_0757              0
Ssa912BSFU                    2.1 
OmyFGT34TUF                   4.3 
Ssa4DIAS                      4.3 
ACT/CAG278                    4.3 
Ssa375BSFU                    4.3 
Ssa437BSFU                    4.3 
Ssa358BSFU                    4.3 
Ssa48BSFU                     4.3 
Ssa360BSFU                    4.3 
Ssa96BSFU                     6.5 
Ssa662BSFU                    6.5 
Ssa126BSFU                    8.6 
OMM1767/i                     8.6 
Ssa298BSFU                    8.6 
ACG/CTG302                    8.6 
Ssa938BSFU                    8.6 
Contig14071_338               8.6 
Ssa580BSFU                    8.6 
Ssa421                        10.8 
Omy1011UW                     10.8 
BX313739/i                    10.8 
Omy23INRA                     10.8 
OmyFGT14TUF                   10.8 
Ssa61BSFU                     13 

chrom              AS-25+2f
Ssa293BSFU                    0
Ssa0992BSFU                   0 
Ssa0993BSFU                   0 
Ssa0994BSFU                   0 
Ssa0997BSFU                   0 
Ssa1000BSFU                   0 
Ssa667BSFU                    0 
OMM5018                       10.8 
SsaLEER15                     13 
Ssa762BSFU                    13 

chrom              AS-28f
Ssa0977BSFU                   0
OMM1120                       10.8 
CL6600                        13 
AAG/CTT73                     15.2 
ACC/CAC231                    15.2 
Ssa325BSFU                    17.3 
Ssa511BSFU                    19.5 
Ssa342BSFU                    21.7 
Ssa405UoS                     21.7 
Omi100TUF                     23.9 
BX873441/i                    28.2 
Ssa895BSFU                    30.4 

chrom              AS-28+2f
Ots512NWFSC                   0
Ssa133BSFU/i                  6.5 
BX319411/i                    8.6 
OMM1125                       13 

chrom              AS-28+3f
Ssa257BSFU                    0
Ssa892BSFU                    0 
Ssa613BSFU                    0 
ACC/CAC172                    2.1 
Ssa648BSFU                    2.1 
Contig14035_0356              2.1 
Ssa6EVMS                      2.1 
Omy17DIAS                     8.6 
OMM1134/ii                    13 

chrom              AS-28+4f
OMM1372/ii                    0
CL10695                       6.5 
Contig16640_0186              8.6 

chrom              AS-31f
OMM1187                       0
Ssa-A11                       0 
Ogo4UW                        0 
Ssa52BSFU                     0 
Ssa84BSFU                     0 
Ssa575BSFU                    2.1 
Ssa443BSFU                    8.6 
Ssa0945BSFU                   17.3 
OMM1087                       19.5 
Ssa797BSFU                    26 
Ssa637BSFU                    30.4 
Ssa345BSFU                    32.6 

chrom              AS-32f
Ssa64/1                       0
ACT/CTA111                    0 
Contig15360_138               6.5 
Ssa852BSFU                    6.5 
Ssa836BSFU                    6.5 
Ssa258BSFU                    8.6 
Ssa163BSFU                    10.8 
Ssa54BSFU                     10.8 
Ssa159BSFU                    10.8 
Ssa26EVMS                     10.8 
Ssa617BSFU                    10.8 
Ssa65                         13 
Ssa1075BSFU                   13 
Contig16221_0769              13 
Contig12688_553               13 
Ssa555BSFU                    13 
Ssa557BSFU                    13 
AGG/CTC360                    15.2 
AGC/CTG255                    15.2 
ACC/CAC142                    15.2 
Contig13615_417               15.2 
Contig13615_543               15.2 
ACT/CAG62                     15.2 
Ssa0958BSFU                   23.9 
ACA/CAA132                    54.3 

chrom              AS-33f
BHMS144                       0
Contig15153_346               0 
Contig17396_1622              0 
AAT-4*                        2.1 
OtsG85UCD                     4.3 
Ssa270BSFU                    13 
CA368462/ii                   15.2 
Ssa0951BSFU                   15.2 
Contig14962_456               15.2 
BX305863                      28.2 
OMM5149                       30.4 
Ssa224                        41.3 
AGG/CTG109                    50 
Ssa868BSFU                    50 
Contig14501_498               50 
OMM1199                       52.1 
Ssa270BSFU                    82.6 
