# Supplementary material for: Distribution of ancestral proto-Actinopterygian chromosome arms within the genomes of 4R-derivative salmonid fishes (Rainbow trout and Atlantic salmon)
Source: BMC Genomics. 2008 Nov 25;9:557. doi: 10.1186/1471-2164-9-557 (PMC2632648; doi:10.1186/1471-2164-9-557)
Supplement: Additional File 9 — s_table9_br5m.map. Male genetic map for Atlantic salmon Br5 mapping panel. [file 1471-2164-9-557-S9.map]

chrom              AS-1m
SEX                           0
OMM1278                       2.1 
One102ADFG/i                  2.1 
BHMS216                       2.1 
BHMS7.029/1A                  2.1 
Ssa208/2                      2.1 
One18ASC/i                    2.1 
OmyFGT8TUF/i                  2.1 
Ssa202DU                      2.1 
Ssa406UoS                     2.1 
Omy11INRA/i                   2.1 
Str4INRA/i                    2.1 
ACC/CAG418                    2.1 
ACT/CAG232                    2.1 
Ssa0947BSFU                   2.1 
Ssa0856BSFU                   2.1 
Ssa0663BSFU                   2.1 
Ssa0166ECIG                   2.1 
Ssa0114BSFU                   2.1 
Ssa0181BSFU/i                 2.1 
Ssa0542BSFU                   2.1 
Ssa0337BSFU                   2.1 
Ssa0219BSFU                   2.1 
Ssa0247BSFU                   2.1 
Ssa0055BSFU                   2.1 
CL7820                        2.1 
OMM5188/i                     2.1 
CL11428/i                     2.1 
BX311884/i                    2.1 
BHMS247/1A                    4.3 
Ssa-A15/1                     4.3 
Ssa1077BSFU                   8.6 

chrom              AS-2m
Ssa0087BSFU                   0
BHMS292                       28.2 
Ssa0221BSFU                   41.3 
CA358745                      41.3 
IGF2                          41.3 
CL24648                       41.3 
BHMS201                       41.3 
One105ADFG                    41.3 
BHMS210                       41.3 
BHMS212                       41.3 
BHMS278                       41.3 
BHMS360                       41.3 
BHMS389                       41.3 
BHMS423                       41.3 
SSOSL311                      41.3 
CA060381                      41.3 
SSOSL417                      41.3 
Ssa-A13                       41.3 
Ogo8UW                        41.3 
One5ASC                       41.3 
BHMS159                       41.3 
AGG/CTT143                    41.3 
AAG/CTG164                    41.3 
AAG/CAT113                    41.3 
OMM1039                       41.3 
Ssa0972BSFU                   41.3 
Ssa1007BSFU                   41.3 
Ssa1062BSFU                   41.3 
Ssa1086BSFU                   41.3 
Ssa0859BSFU                   41.3 
Ssa0891BSFU                   41.3 
Ssa0716BSFU                   41.3 
Ssa0813BSFU                   41.3 
Ssa0824BSFU                   41.3 
Ssa0844BSFU                   41.3 
Ssa0623BSFU                   41.3 
Ssa0072ECIG                   41.3 
Ssa0068ECIG                   41.3 
Ssa0222cECIG                  41.3 
Ssa0222bECIG                  41.3 
Ssa0145ECIG                   41.3 
Ssa0239ECIG                   41.3 
Ssa0008ECIG                   41.3 
OMM5091                       41.3 
Ssa0425BSFU                   41.3 
Ssa0349BSFU                   41.3 
Ssa0597BSFU                   41.3 
Ssa0582BSFU                   41.3 
Ssa0458BSFU                   41.3 
Ssa0299BSFU                   41.3 
Ssa0095BSFU/i                 41.3 
Ssa0134BSFU                   41.3 
Ssa0010SSFU                   41.3 
Ssa0533BSFU                   41.3 
Ssa0026BSFU                   41.3 
Ssa0031BSFU                   41.3 
Omi41TUF                      41.3 
Oke4                          41.3 
Ssa0141BSFU                   41.3 
Omi85TUF                      45.6 
Ssa0020BSFU                   58.6 

chrom              AS-3m
Ssa0863BSFU                   0
Ssa0546BSFU                   8.6 
CL22911                       8.6 
BHMS429                       8.6 
BHMS185                       8.6 
Ssa0153BSFU                   8.6 
Ssa0177BSFU                   8.6 
Ssa0518BSFU                   8.6 
SSsp1606                      8.6 
Ssa0377BSFU                   8.6 
Ssa0273BSFU                   8.6 
BHMS367                       8.6 
OMM5010                       8.6 
SSOSL444                      8.6 
AAG/CTT151                    8.6 
Ssa0033ECIG                   8.6 
ACC/CAG292                    8.6 
ACC/CTA236                    8.6 
Ssa0954BSFU                   8.6 
Ssa1008BSFU-ver2              8.6 
Ssa1027BSFU                   8.6 
Ssa1039BSFU                   8.6 
Ssa0904BSFU                   8.6 
Ssa0231ECIG                   8.6 
Ssa0169aECIG                  8.6 
Ssa0014ECIG                   8.6 
Ssa1028BSFU                   8.6 
ACC/CTC109                    17.3 

chrom              AS-4m
BHMS219/i                     0
Ots521NWFSC                   15.2 
Sal6UoG/ii                    15.2 
BHMS211                       15.2 
BHMS376                       15.2 
OmyFGT1TUF                    15.2 
AAC/CTG90                     15.2 
ACG/CTC193                    15.2 
ACG/CTA147                    15.2 
OMM1037                       15.2 
OMM1161                       15.2 
Ssa0851BSFU/i                 15.2 
Ssa0890BSFU                   15.2 
Ssa0789BSFU                   15.2 
Ssa0054ECIG                   15.2 
Ssa0101ECIG                   15.2 
Ssa0235ECIG                   15.2 
Ssa0175bECIG                  15.2 
Ssa0238ECIG                   15.2 
Ssa0065ECIG                   15.2 
OMM5037/i                     17.3 
Ssa0199BSFU/ii                17.3 
Ssa0350BSFU                   17.3 
Ssa0376BSFU                   19.5 
OMM5140/i                     19.5 
Ssa0142BSFU                   19.5 
OMM5019/i                     19.5 
Ssa0043BSFU                   19.5 
OmyRGT30TUF/ii                19.5 
BX890355/i                    19.5 
Ssa0215BSFU                   21.7 
Ssa0754BSFU/i                 26 

chrom              AS-4+2m
HSP(VMS)                      0
AGG/CTA108                    4.3 

chrom              AS-5m
OMM1264                       0
OMM1096                       2.1 
Ssa0944BSFU                   4.3 
Ssa0732BSFU                   4.3 
SfoD75USGS                    4.3 
BHMS328                       4.3 
BHMS554                       4.3 
BHMS7.017                     4.3 
StrA5                         4.3 
StrA8/1                       4.3 
Ssa420UoS                     4.3 
Sfo23LAV                      4.3 
AGG/CTG234                    4.3 
AGC/CAC406                    4.3 
Ssa1084BSFU                   4.3 
ACG/CAG210                    4.3 
ATP1B2/ii                     4.3 
CL69861                       4.3 
CL68800                       4.3 
ACT/CAC99                     4.3 
Ssa0986BSFU                   4.3 
Ssa0866BSFU                   4.3 
Ssa0941BSFU                   4.3 
Ssa0738BSFU                   4.3 
Ssa0826BSFU                   4.3 
Ssa0827BSFU                   4.3 
Ssa0684BSFU                   4.3 
Ssa0131bECIG                  4.3 
Ssa0254bECIG                  4.3 
Ssa0050ECIG                   4.3 
Ssa0151ECIG                   4.3 
Ssa0261ECIG                   4.3 
Ssa0092BSFU                   4.3 
OMM5007                       4.3 
Ssa0105BSFU                   4.3 
Ssa0008BSFU                   4.3 
Ssa20EVMS                     4.3 
Ssa0286BSFU                   4.3 
Ssa0488BSFU                   4.3 
Ssa0338BSFU                   4.3 
TRCARR/ii                     4.3 
Ssa0224BSFU                   4.3 
Ssa0240BSFU                   4.3 
Ssa0015BSFU                   4.3 
Ssa0679BSFU                   4.3 
SSsp2201                      4.3 
Ssa0241BSFU                   4.3 
Ssa0145BSFU                   6.5 
SSOSL439                      10.8 

chrom              AS-6m
BHMS382                       0
Ssa0305BSFU                   6.5 
OMM5043                       10.8 
OMM1201                       15.2 
Ssa0484BSFU                   15.2 
OtsG68UCD                     15.2 
Ssa0224ECIG                   17.3 
Ssa0388BSFU                   17.3 
OMM1300                       17.3 
Omi166TUF                     17.3 
Ssa64/2                       17.3 
Ssa0208BSFU                   17.3 
Ssa1008BSFU                   17.3 
Ssa0602BSFU                   17.3 
Ssa0554BSFU                   17.3 
Ssa0158SSFU                   17.3 
Ssa0468BSFU                   17.3 
Ssa0359BSFU                   17.3 
Ssa0278BSFU                   17.3 
OmyRGT35TUF                   17.3 
OmyFGT25TUF                   17.3 
Omy21INRA                     17.3 
Ssa0915BSFU                   17.3 
Ssa0814BSFU                   17.3 
Ssa0825BSFU                   17.3 
Ssa0835BSFU                   17.3 
Ssa0657BSFU                   17.3 
Ssa0660BSFU                   17.3 
Ssa0661BSFU                   17.3 
Ssa0260ECIG                   17.3 
Contig15927_0421              17.3 
Ssa0212ECIG                   17.3 
Ssa0121ECIG                   17.3 
OMM5074                       17.3 
Ssa0098BSFU                   17.3 
SSsp2210                      17.3 
BX301679/i                    17.3 
Ots208                        17.3 
HoxC6b/ii                     17.3 
BX311884/ii                   17.3 
CA358173/i                    17.3 
Ssa0181BSFU/ii                19.5 
Ssa14EVMS                     23.9 
CB512520                      23.9 

chrom              AS-7m
CL9859                        0
Ssa0045BSFU                   2.1 
ACA/CAT161                    4.3 
Ssa0983BSFU                   23.9 
Ssa0132BSFU                   26 
BHMS117A                      26 
BHMS117B                      26 
BHMS269                       26 
BHMS337                       26 
Ocl9UW                        26 
ACA/CTG93                     26 
Ssa0930BSFU                   26 
Ssa0931BSFU                   26 
Ssa0194ECIG                   26 
Ssa0012ECIG                   26 
OMM5039                       26 
Ssa0341BSFU                   26 
OMM5172/ii                    26 
Ssa0006BSFU                   26 
Ssa0014BSFU                   26 
SSsp2216                      26 
BX303525                      26 
BX889738                      26 

chrom              AS-8m
Ssa0227BSFU                   0
BHMS130                       4.3 
BHMS177/i                     4.3 
BHMS313A                      4.3 
BHMS313B                      4.3 
Ssa76                         4.3 
Ssa401UoS                     4.3 
Omy301UoG                     4.3 
Omy27INRA/ii                  4.3 
One9ASC                       4.3 
AGC/CTT65                     4.3 
ACC/CAC471                    4.3 
Ssa0957BSFU                   4.3 
Ssa0970BSFU                   4.3 
Ssa0918BSFU                   4.3 
Ssa0746BSFU                   4.3 
Ssa0821BSFU                   4.3 
Ssa0666BSFU                   4.3 
Ssa0134bECIG                  4.3 
Ssa0066ECIG                   4.3 
Ssa0217ECIG                   4.3 
Ssa0050BSFU                   4.3 
Ssa0289BSFU                   4.3 
Ssa0578BSFU                   4.3 
Ssa0301BSFU                   4.3 
Ssa0259BSFU                   4.3 
Ssa0486BSFU                   4.3 
Ssa0051BSFU                   4.3 
HoxC4a/i                      4.3 
SsaLEET47                     4.3 
BHMS553                       4.3 
Ssa0907BSFU                   4.3 
Ssa0770BSFU                   6.5 
Ssa197DU                      15.2 
ACT/CAC519                    30.4 
AGG/CTG159                    43.4 

chrom              AS-9m
OMM5295                       0
Ssa1014BSFU                   17.3 
Ssa0819BSFU                   19.5 
Ssa0902BSFU                   21.7 
ACG/CAA431                    21.7 
BHMS162                       21.7 
BHMS189                       21.7 
BHMS221A                      21.7 
BHMS7.001                     21.7 
BX867151/i                    21.7 
CL16550                       21.7 
Omi87TUF                      21.7 
SSOSL438                      21.7 
Ssa413UoS                     21.7 
ACG/CAG154                    21.7 
AGG/CAA98                     21.7 
ACC/CAC134                    21.7 
Ssa1015BSFU                   21.7 
Ssa1016BSFU                   21.7 
Ssa1052BSFU                   21.7 
Ssa0855BSFU                   21.7 
Omy1294INRA                   21.7 
Ssa0692BSFU                   21.7 
Ssa0203bECIG                  21.7 
Ssa0203aECIG                  21.7 
Ssa0229BSFU                   21.7 
Ssa0216BSFU                   21.7 
Ssa0313BSFU                   21.7 
Ssa0252BSFU                   21.7 
Ssa0254BSFU                   21.7 
Ssa0091BSFU                   21.7 
Ssa0066BSFU                   21.7 
Ssa1017BSFU                   21.7 
Ssa0503BSFU                   23.9 
OMM1159                       23.9 

chrom              AS-9+2m
Ssa132                        0
ACA/CTG113                    0 
Ssa8EVMS                      4.3 

chrom              AS-10m
Ssa19EVMS                     0
Ssa0110SSFU                   17.3 
OMM1301                       17.3 
One104ADFG                    17.3 
BHMS214                       17.3 
BHMS250                       17.3 
BHMS330                       17.3 
BHMS7.005/i                   17.3 
BHMS7.033                     17.3 
Ssa17                         17.3 
Ssa219                        17.3 
Ssa48                         17.3 
Ssa-A33                       17.3 
Ssa-A34/2                     17.3 
Ssa0769BSFU                   17.3 
OmyFGT21TUF/i                 17.3 
Ogo2UW/ii                     17.3 
Str541INRA                    17.3 
Ssa45/2micUOS                 17.3 
Omy18DIAS                     17.3 
Ssa1061BSFU                   17.3 
Ssa0850BSFU                   17.3 
Ssa0885BSFU                   17.3 
Ssa0736BSFU                   17.3 
Ssa0767BSFU                   17.3 
Ssa0812BSFU                   17.3 
Ssa0815BSFU                   17.3 
Ssa0226ECIG                   17.3 
Ssa0140ECIG                   17.3 
Ssa0180ECIG                   17.3 
Ssa0150aECIG                  17.3 
Ssa0049SSFU                   17.3 
Ssa0416BSFU                   17.3 
Ssa0346BSFU                   17.3 
Ssa0599BSFU                   17.3 
Ssa0094SSFU                   17.3 
OMM5159                       17.3 
Ssa0499BSFU                   17.3 
Ssa0513BSFU                   17.3 
Ssa0086BSFU                   17.3 
Ssa0119BSFU                   17.3 
Ssa0042BSFU                   17.3 
Ssa0420BSFU                   17.3 
CTAX(VMS)                     17.3 
OMM5137                       17.3 
CR375500/i                    17.3 
CL15589/i                     17.3 
BX881655/i                    17.3 
BX866899                      17.3 
CB506726                      17.3 
BG934221                      17.3 
CA052244                      17.3 
ACG/CAA333                    17.3 
Ssa0107ECIG                   17.3 
Ssa0126bECIG                  17.3 
Ssa0126aECIG                  17.3 
BX867287                      19.5 
Ssa0225BSFU                   21.7 

chrom              AS-11m
Ssa0851BSFU/ii                0
AGC/CTA76                     2.1 
OMM1267                       2.1 
BHMS7.014                     2.1 
BHMS7.053                     2.1 
OmyRGT32TUF                   2.1 
Ssa417UoS                     2.1 
IgM/i                         2.1 
BHMS184B                      2.1 
AGG/CTT276                    2.1 
ACG/CAT198                    2.1 
ACC/CTA344                    2.1 
AAC/CTG230                    2.1 
ACT/CAG109                    2.1 
Ssa0875BSFU                   2.1 
Ssa0936BSFU                   2.1 
Ssa0754BSFU/ii                2.1 
Ssa0137ECIG                   2.1 
OMM5063                       2.1 
Ssa0448BSFU                   2.1 
Ssa0516BSFU                   2.1 
SsaD144                       2.1 
OMM5184                       2.1 
Ssa0069BSFU                   2.1 
Ssa0073BSFU                   2.1 
Ssa0017BSFU                   2.1 
CR373404                      2.1 
CL8926                        2.1 
BX870052/i                    2.1 
SsaLEEI84/i                   2.1 
Ssa0144BSFU                   2.1 
Ssa0368BSFU                   2.1 
OMM5019/ii                    4.3 
CA376300/i                    4.3 
Ssa0199BSFU/i                 6.5 
AGG/CAG93                     6.5 
Ssa0809BSFU                   19.5 

chrom              AS-11+2m
CA350064                      0
AAC/CAA273                    2.1 
CL18423                       2.1 

chrom              AS-12m
OMM1108                       0
Ssa0038ECIG                   15.2 
ACA/CTC388                    17.3 
Ssa0333BSFU                   19.5 
Ssa0057BSFU                   23.9 
Ssa24EVMS                     23.9 
BHMS206                       23.9 
BHMS272                       23.9 
BHMS291                       23.9 
BHMS362                       23.9 
BHMS522                       23.9 
Ssa74                         23.9 
Ssa-A15/2                     23.9 
Ocl2UW                        23.9 
Str15INRA                     23.9 
AAC/CTG193                    23.9 
ACA/CAT254                    23.9 
OMM1122/ii                    23.9 
Ssa0962BSFU                   23.9 
Ssa0884BSFU                   23.9 
Ssa0897BSFU                   23.9 
Ssa0808BSFU                   23.9 
Ssa0837BSFU                   23.9 
Ssa0252ECIG                   23.9 
Ssa0060BSFU                   23.9 
Ssa0064BSFU                   23.9 
CL25111                       23.9 
OMM5000                       23.9 
Ssa0571BSFU                   23.9 
Ssa0591BSFU                   23.9 
Ssa0356BSFU                   23.9 
Ssa0256BSFU                   23.9 
Ssa7EVMS                      23.9 
OMM5188/ii                    23.9 
BX317661/i                    23.9 
CA349040                      23.9 
BX073867                      23.9 
CL28276                       23.9 
CA378164/i                    23.9 
CL3014                        23.9 
CA368402/i                    23.9 
BX313262/i                    23.9 
OmyFGT8TUF/ii                 23.9 
AAC/CAG157                    23.9 
OMM1189                       23.9 
ACA/CAC291                    23.9 
StrA9/1                       23.9 
Ssa1013BSFU                   26 
Ssa0747BSFU                   36.9 

chrom              AS-13m
BHMS289                       0
Omi65TUF                      0 
BHMS396                       0 
SSOSL25                       0 
Ssa407UoS                     0 
Ssa422                        0 
BHMS422A                      0 
ACC/CAC226                    0 
ACC/CAC521                    0 
Ssa0853BSFU                   0 
Ssa0871BSFU                   0 
Ssa0928BSFU                   0 
Ssa0784BSFU                   0 
Ssa0816BSFU                   0 
Ssa0823BSFU                   0 
Ssa0693BSFU                   0 
Ssa0703BSFU                   0 
Ssa0061ECIG                   0 
Ssa0190ECIG                   0 
Ssa0001ECIG                   0 
Ssa0129BSFU                   0 
Ssa164                        0 
Ssa0596BSFU                   0 
Ssa0573BSFU                   0 
Ssa0322BSFU                   0 
Ssa0550BSFU                   0 
Ssa0530BSFU                   0 
Ssa0510BSFU                   0 
Ssa0135BSFU                   0 
HoxB5b/ii                     0 
GDH1                          0 
CL17198                       0 
CA058586                      0 
CL47345                       0 
CA040745                      0 
CB505581                      0 
Ssa0248BSFU                   2.1 
Ssa0916BSFU                   6.5 

chrom              AS-14m
Str-A22/1                     0
Str-A22/2/1                   0 
BHMS311                       15.2 
CL8708                        28.2 
Ssa0257ECIG                   28.2 
ACA/CAG59                     39.1 
Omi94TUF                      39.1 
BHMS111                       41.3 
ACT/CTG296                    41.3 
BX318599/i                    41.3 
CL16851                       41.3 
Ssa0412BSFU                   41.3 
BX913059                      41.3 
Ssa0432BSFU                   41.3 
Ssa0189BSFU                   41.3 
Ssa0402BSFU                   41.3 
OtsG249UCD                    41.3 
Ssa1018BSFU                   41.3 
Ssa1019BSFU                   41.3 
Ssa0932BSFU                   41.3 
Ssa0785BSFU                   41.3 
Ssa0787BSFU                   41.3 
Ssa0689BSFU                   41.3 
CA061336                      41.3 
OMM1011                       41.3 
OMM1032                       41.3 
Ssa5EVMS                      54.3 

chrom              AS-15m
BHMS127                       0
Ssa0151BSFU                   0 
BHMS379                       0 
BHMS386                       2.1 
AAG/CTG126                    2.1 
Ssa0946BSFU                   2.1 
Ssa0984BSFU                   2.1 
Ssa1029BSFU                   2.1 
Ssa1030BSFU                   2.1 
Ssa1031BSFU                   2.1 
Ssa1033BSFU                   2.1 
Ssa1035BSFU                   2.1 
Ssa1036BSFU                   2.1 
Ssa1037BSFU                   2.1 
Ssa1038BSFU                   2.1 
Ssa0122bECIG                  2.1 
CL16105                       2.1 
Ssa0165BSFU                   2.1 
Ssa0166BSFU                   2.1 
Ssa0167BSFU                   2.1 
Ssa0147BSFU                   2.1 
Ssa0168BSFU                   2.1 
Ssa21EVMS                     2.1 
HoxA3a/i                      2.1 
AJ425048                      2.1 
Ssa1034BSFU                   4.3 

chrom              AS-16m
Ssa0030BSFU                   0
Omy1032UW                     13 
BHMS259                       15.2 
BHMS277                       15.2 
Ssa0156BSFU                   15.2 
GnRH-3B                       15.2 
Ssa0083BSFU                   15.2 
Ssa23EVMS                     15.2 
Omi116TUF                     15.2 
BHMS359                       15.2 
StrA9/2                       15.2 
StrA12/1                      15.2 
AGC/CTG318                    15.2 
Ssa1026BSFU                   15.2 
Ssa1071BSFU                   15.2 
Ssa1083BSFU                   15.2 
Ssa0727BSFU                   15.2 
Ssa0760BSFU                   15.2 
Ssa0782BSFU                   15.2 
Ssa0682BSFU                   15.2 
Ssa0213ECIG                   15.2 
Ssa0119ECIG                   15.2 
Ssa0101BSFU                   15.2 
Ssa0231BSFU                   15.2 
Ssa0184BSFU                   15.2 
Ssa0462BSFU                   15.2 
Ssa0419BSFU                   15.2 
Ssa0307BSFU                   15.2 
Ssa0206BSFU                   15.2 
Ssa0249BSFU                   15.2 
Ssa0125BSFU                   15.2 
Ssa0136BSFU                   15.2 
Ssa0067BSFU                   15.2 
ACT/CAA328                    21.7 
ACC/CAA263                    34.7 
CL17121                       34.7 

chrom              AS-17m
OMM1075                       0
One114ADFG                    13 
Ogo3UW                        15.2 
OtsG83bUCD                    15.2 
Ssa0002BSFU                   15.2 
Ssa0173BSFU                   19.5 
Ssa0033BSFU                   19.5 
Ssa1005BSFU                   19.5 
ACT/CTA148                    32.6 
Ssa0715BSFU                   34.7 
Ssa0726BSFU                   36.9 
Ots524NWFSC                   36.9 
BHMS281                       36.9 
BHMS331                       36.9 
Str-A22/2/2                   36.9 
Ssa14DU                       36.9 
OMM1374                       36.9 
Omi84TUF                      36.9 
AGG/CAA166                    36.9 
ACA/CAG183                    36.9 
ACG/CAG170                    36.9 
Ssa0097BSFU                   36.9 
ACA/CTG136                    36.9 
ACA/CTG275                    36.9 
CL8933                        36.9 
OMM1019                       36.9 
Ssa0867BSFU                   36.9 
Ssa0756BSFU                   36.9 
Ssa0775BSFU                   36.9 
Ssa0798BSFU                   36.9 
Ssa0799BSFU                   36.9 
Ssa0843BSFU                   36.9 
Ssa0630BSFU                   36.9 
Ssa0643BSFU                   36.9 
Ssa0659BSFU                   36.9 
Ssa0669BSFU                   36.9 
Ssa0681BSFU                   36.9 
Ssa0164ECIG                   36.9 
Ssa0096ECIG                   36.9 
Ssa0064ECIG                   36.9 
Ssa0102BSFU                   36.9 
Ssa0146BSFU                   36.9 
Ssa0306BSFU                   36.9 
Ssa0583BSFU                   36.9 
Ssa0549BSFU                   36.9 
Ssa0522BSFU                   36.9 
Ssa0470BSFU                   36.9 
TC126859                      36.9 
Ssa0405BSFU                   36.9 
Ssa0309BSFU                   36.9 
Ssa0280BSFU                   36.9 
Ssa0103BSFU                   36.9 
Ssa0137BSFU                   36.9 
Ssa0047SSFU                   36.9 
BX861315                      36.9 
CB514591                      36.9 
SalE38SFU                     39.1 
OmyRGT34TUF                   39.1 
Ssa0016BSFU                   41.3 
Ssa0418BSFU                   43.4 
Ssa0228BSFU                   45.6 
Ssa410UoS                     45.6 
Ssa7DIAS                      50 
BX881655/ii                   50 
Ssa0560BSFU                   80.4 

chrom              AS-18m
BHMS377                       0
BHMS420                       0 
ACC/CTT253                    0 
AGG/CTT331                    0 
Ssa0191BSFU                   0 
Ssa0361BSFU                   0 
Ssa0426BSFU                   0 
Ssa0431BSFU                   0 
Ssa0590BSFU                   0 
Ssa0328BSFU                   0 
AAG/CAG161                    0 
Ssa0960BSFU                   0 
Ssa0795BSFU                   0 
Ssa0665BSFU                   0 
OMM5060                       0 
Ssa0631BSFU                   2.1 
Omi184TUF                     4.3 
OmyFGT16TUF                   4.3 
SSsp1605                      10.8 
CB514761                      26 
Ssa25EVMS                     26 

chrom              AS-19m
BHMS205/i                     0
Ssa0805BSFU                   4.3 
BHMS524                       4.3 
ACT/CTA255                    4.3 
Ssa0914BSFU                   4.3 
Ssa0091ECIG                   4.3 
BHMS365                       6.5 
AGC/CAT284                    6.5 
AGC/CTT123                    6.5 
Ssa0604BSFU                   6.5 
OMM1657/i                     6.5 
Ssa0366BSFU                   6.5 
AAC/CAT281                    6.5 
Ssa0159ECIG                   6.5 
CL17236/i                     6.5 
Ssa0007BSFU                   8.6 

chrom              AS-20m
AAC/CTA264                    0
Ssa0244ECIG                   6.5 
Ssa0187BSFU                   23.9 
Omi29TUF                      23.9 
Ssa0188BSFU                   23.9 
BHMS308                       23.9 
Ssa47                         23.9 
Ssa0872BSFU                   23.9 
Ssa20                         26 
Myostatin                     26 
Ssa17EVMS                     26 
BHMS241                       26 
ACC/CTA116                    26 
Ssa0731BSFU/i                 26 
Ssa0731BSFU/ii                26 
Ssa0733BSFU                   26 
Ssa0686BSFU                   26 
Ssa0115bECIG                  26 
Ssa0115aECIG                  26 
Ssa0283BSFU                   26 
Ssa0494BSFU                   26 
Ssa0586BSFU                   26 
Ssa0317BSFU                   26 
OMM5164                       26 
Ssa0100BSFU                   26 
ACT/CTC388                    36.9 

chrom              AS-21m
BX079985                      0
Ssa-A45/2/1                   13 
AAC/CTA328                    19.5 
Ssa0646BSFU                   19.5 
AAC/CAA176                    19.5 
CL18304                       19.5 
Ssa0285BSFU                   19.5 
Ssa0279BSFU                   19.5 
Ssa0512BSFU                   19.5 
Ssa0562BSFU                   19.5 
Ssa0323BSFU                   19.5 
Ssa0428BSFU                   19.5 
Ssa0374BSFU                   19.5 
Ssa0116SSFU                   19.5 
AGC/CTA93                     19.5 
Ssa0735BSFU                   19.5 
Ssa0655BSFU                   19.5 
Ssa0124ECIG                   19.5 
Ssa0026ECIG                   19.5 
Ssa0139ECIG                   19.5 
CL68944                       19.5 
CL13225                       19.5 
BX867151/ii                   19.5 
Omy1002UW                     19.5 
Ssa3EVMS                      26 

chrom              AS-21+2m
OMM1197                       0
ACC/CAA177                    4.3 
Ssa0063aECIG                  4.3 

chrom              AS-22m
Ssa68NUIG                     0
Sal7UoG                       10.8 
Ssa0392BSFU                   13 
OMM1236/i                     13 
Ssa12                         15.2 
Sal16UoG                      15.2 
BHMS173                       15.2 
BHMS232/2B                    15.2 
Myf5                          15.2 
BHMS304/i                     15.2 
BHMS561A                      15.2 
Ssa16                         15.2 
Ssa404UoS                     15.2 
Ssa402UoS/ii                  15.2 
AAC/CAG499                    15.2 
Ssa0011aECIG                  15.2 
Ssa0011bECIG                  15.2 
OMM5102                       15.2 
Ssa0266BSFU/i                 15.2 
Ssa0371BSFU                   15.2 
Ssa0329BSFU                   15.2 
OMM5161/i                     15.2 
Ssa0130BSFU                   15.2 
Ssa0034BSFU                   15.2 
BX076758                      15.2 
ATP1A1B/ii                    15.2 
CL67680                       15.2 
CA045004                      15.2 
CA057924                      15.2 
AAG/CTG83                     15.2 
Ssa1010BSFU/ii                19.5 
Ssa2EVMS                      23.9 

chrom              AS-23m
OMM1236/ii                    0
Ssa0364BSFU/i                 4.3 
OMM1231                       4.3 
CL4215                        4.3 
BHMS139                       4.3 
CL17363                       4.3 
Ssa9EVMS                      4.3 
Ssa13EVMS                     4.3 
Ssa22EVMS                     4.3 
BHMS252                       4.3 
BHMS283                       4.3 
BHMS425                       4.3 
Ssa50                         4.3 
Ssa403UoS                     4.3 
ACC/CAT90                     4.3 
Ssa20.19NUIG                  4.3 
AGG/CTT306                    4.3 
ACC/CAA181                    4.3 
Ssa0150BSFU                   4.3 
Ssa0245BSFU                   4.3 
Ssa0355BSFU                   4.3 
Ssa0266BSFU/ii                4.3 
AAC/CTG396                    4.3 
OMM1013                       4.3 
Ssa1020BSFU                   4.3 
Ssa1021BSFU                   4.3 
Ssa1066BSFU                   4.3 
Ssa1080BSFU                   4.3 
Ssa0668BSFU                   4.3 
Ssa0195aECIG                  4.3 
Ssa0149ECIG                   4.3 
SsaF43NUIG                    4.3 
Ssa402UoS/i                   4.3 
Ssa0095BSFU/ii                21.7 

chrom              AS-24m
Ssa0874BSFU                   0
Ssa0485BSFU                   4.3 
BHMS232/1A                    4.3 
BHMS339                       4.3 
Omy14INRA                     4.3 
Ssa418UoS/i                   4.3 
BHMS179A                      4.3 
ACA/CTT336                    4.3 
OMM1164/i                     4.3 
OMM1166                       4.3 
Ssa0971BSFU                   4.3 
Ssa1010BSFU/i                 4.3 
Ssa1042BSFU                   4.3 
Ssa1081BSFU                   4.3 
Ssa0167ECIG                   4.3 
Ssa0154ECIG                   4.3 
Ssa0030ECIG                   4.3 
Ssa0023BSFU                   4.3 
Ssa0268BSFU                   4.3 
IGF1                          4.3 
Ssa0291BSFU                   4.3 
Ssa0232BSFU                   4.3 
Ssa0024BSFU                   4.3 
Ssa0032BSFU                   4.3 
Ssa0094BSFU                   6.5 

chrom              AS-25m
Ots519NWFSC                   0
One111ADFG                    0 
Ssa0048BSFU                   0 
Ssa0126BSFU                   0 
Ssa0096BSFU                   0 
OMM5018                       0 
Ssa0293BSFU                   0 
Ssa0147SSFU                   0 
Ssa0360BSFU                   0 
Ssa0375BSFU                   0 
Ssa0580BSFU                   0 
Ssa0358BSFU                   0 
Ssa0938BSFU                   0 
Ssa0992BSFU                   0 
Ssa0993BSFU                   0 
Ssa0994BSFU                   0 
Ssa0997BSFU                   0 
Ssa0998BSFU                   0 
Ssa1055BSFU                   0 
Ssa0662BSFU                   0 
Ssa0667BSFU                   0 
Ssa0047aECIG                  0 
Ssa0037ECIG                   0 
Ssa0298BSFU                   0 
BHMS349                       0 
Ssa9                          0 
SsaLEER15                     0 
OmyFGT14TUF                   0 
OmyFGT34TUF                   0 
Ssa421                        0 
Ssa4DIAS                      0 
ACG/CTG302                    0 
ACG/CAA229                    0 
AGG/CTT87                     0 
BX313739/i                    0 
Ssa0437BSFU                   0 
Ssa0524BSFU                   0 
Omy1011UW                     0 
Ssa0348BSFU                   2.1 

chrom              AS-28m
Ssa0651BSFU                   0
Ssa0895BSFU                   8.6 
OMM1181                       10.8 
BHMS205/ii                    10.8 
Ssa405UoS                     10.8 
ATP1B2/i                      10.8 
CL10695                       10.8 
ATP1A1A                       10.8 
CL47450                       10.8 
OMM1372/ii                    10.8 
ACG/CAT398                    10.8 
OMM1103                       10.8 
OMM1120                       10.8 
Ssa0257BSFU                   10.8 
Ssa0511BSFU                   10.8 
Ssa0325BSFU                   10.8 
OMM5017                       10.8 
OMM1134/i                     10.8 
Ssa0977BSFU                   10.8 
Ssa0892BSFU                   10.8 
Ssa0704BSFU                   10.8 
Ssa0613BSFU                   10.8 
Ssa0165ECIG                   10.8 
Ssa0031ECIG                   10.8 
Ssa0044ECIG                   10.8 
Ssa0133BSFU/i                 10.8 
Omi100TUF                     15.2 

chrom              AS-30m
CL10212                       0
AGC/CAA167                    0 

chrom              AS-31m
ACC/CAT141                    0
Ssa0127ECIG                   8.6 
Ogo4UW                        13 
PACAP                         13 
Ssa0345BSFU                   13 
Ssa0421BSFU                   13 
Ssa0443BSFU                   13 
Ssa0575BSFU                   13 
Ssa0335BSFU                   13 
ACG/CAT275                    13 
Ssa0945BSFU                   13 
Ssa0797BSFU                   13 
Ssa0817BSFU                   13 
Ssa0637BSFU                   13 
Ssa0052BSFU                   13 
OMM1087                       19.5 

chrom              AS-32m
Ssa0160BSFU                   0
Ssa1046BSFU                   6.5 
Ssa0258BSFU                   6.5 
Ssa0163BSFU                   6.5 
Ssa0162BSFU                   6.5 
Ssa0557BSFU                   6.5 
Ssa65                         6.5 
AAC/CAT141                    6.5 
Ssa0852BSFU                   6.5 
Ssa0836BSFU                   6.5 
Ssa0163ECIG                   6.5 
Ssa0234ECIG                   6.5 
Ssa0054BSFU                   6.5 
Ssa0010BSFU                   6.5 
HoxC6b/i                      13 

chrom              AS-32+2m
BHMS458                       0
AGG/CTA126                    0 
ACC/CAC142                    0 

chrom              AS-33m
Ssa0765BSFU                   0
OMM1199                       4.3 
Ssa224                        4.3 
ACA/CTT83                     4.3 
Ssa0951BSFU                   4.3 
Ssa0868BSFU                   4.3 
OMM5149                       4.3 
BX073647/i                    4.3 
Ssa0001BSFU                   4.3 
CL18357                       4.3 
CA368462/i                    4.3 
BX075694/i                    4.3 
AAC/CTA269                    6.5 
