# Supplementary material for: Distribution of ancestral proto-Actinopterygian chromosome arms within the genomes of 4R-derivative salmonid fishes (Rainbow trout and Atlantic salmon)
Source: BMC Genomics. 2008 Nov 25;9:557. doi: 10.1186/1471-2164-9-557 (PMC2632648; doi:10.1186/1471-2164-9-557)
Supplement: Additional File 10 — s_table10_br6m.map. Male genetic map for Atlantic salmon Br6 mapping panel. [file 1471-2164-9-557-S10.map]

chrom              AS-1m
SEX                           0
Ssa0531BSFU                   6.5 
Sal1UoG                       6.5 
BHMS150                       6.5 
BHMS216                       6.5 
BHMS7.029/1A                  6.5 
Ssa208/2                      6.5 
Ssa58                         6.5 
Ssa-A15/1                     6.5 
One18ASC/i                    6.5 
OmyFGT8TUF/i                  6.5 
Ssa202DU                      6.5 
Omy11INRA/i                   6.5 
Str4INRA/i                    6.5 
CL11428/ii                    6.5 
ACT/CTG71                     6.5 
Ssa0856BSFU                   6.5 
Ssa1077BSFU                   6.5 
Ssa0691BSFU                   6.5 
Ssa0166ECIG                   6.5 
Ssa0542BSFU                   6.5 
Ssa0219BSFU                   6.5 
Ssa0233BSFU                   6.5 
Ssa0055BSFU                   6.5 
Ssa0247BSFU                   6.5 
CA341677                      6.5 
BX311884/i                    6.5 
Ssa0337BSFU                   6.5 
Ssa406UoS                     17.3 

chrom              AS-2m
Omi56TUF                      0
Clock                         4.3 
Oke4                          4.3 
BHMS210                       4.3 
BHMS212                       4.3 
BHMS278                       4.3 
BHMS360                       4.3 
BHMS389                       4.3 
Omi85TUF                      4.3 
CA358745                      4.3 
Omi41TUF                      4.3 
CL5634                        4.3 
BHMS417                       4.3 
CL24648                       4.3 
SSOSL311                      4.3 
SSOSL417                      4.3 
StrA3/2                       4.3 
BHMS159                       4.3 
ACA/CTT236                    4.3 
Ssa0458BSFU                   4.3 
Ssa0046BSFU                   4.3 
OMM1009                       4.3 
Ssa0095BSFU/i                 4.3 
Ssa0221BSFU                   4.3 
OMM1039                       4.3 
Ssa0968BSFU                   4.3 
Ssa1006BSFU                   4.3 
Ssa1007BSFU                   4.3 
Ssa1062BSFU                   4.3 
Ssa1086BSFU                   4.3 
Ssa0859BSFU                   4.3 
Ssa0891BSFU                   4.3 
Ssa0716BSFU                   4.3 
Ssa0813BSFU                   4.3 
Ssa0824BSFU                   4.3 
Ssa0844BSFU                   4.3 
Ssa0008ECIG                   4.3 
Ssa0425BSFU                   4.3 
Ssa0533BSFU                   4.3 
Ssa0582BSFU                   4.3 
Ssa0623BSFU/iii               4.3 
Ssa0597BSFU                   4.3 
Ssa0001SSFU                   4.3 
Ssa0141BSFU                   4.3 
Ssa1009BSFU                   4.3 
Ssa0172BSFU                   4.3 
Ssa0087BSFU                   4.3 
CA060381                      4.3 
BHMS292                       6.5 
Ssa0026BSFU                   17.3 

chrom              AS-3m
CL12747                       0
OMM1190                       13 
Ssa0455BSFU                   15.2 
BHMS185                       15.2 
BX084966                      15.2 
CL3826                        15.2 
CR365462                      15.2 
BHMS367                       15.2 
BHMS429                       15.2 
Ssa0177BSFU                   15.2 
Ssa0273BSFU                   15.2 
SSsp1606                      15.2 
Ssa0153BSFU                   15.2 
Ssa0164BSFU                   15.2 
SSOSL444                      15.2 
Ssa0980BSFU                   15.2 
Ssa1008BSFU-ver2              15.2 
Ssa0863BSFU                   15.2 
Ssa0768BSFU                   15.2 
Ssa0634BSFU                   15.2 
Ssa0658BSFU                   15.2 
Ssa0231ECIG                   15.2 
Ssa0377BSFU                   15.2 
Ssa0518BSFU                   15.2 
Ssa0546BSFU                   15.2 
Ssa0035BSFU                   15.2 
CL22911                       15.2 
Ssa1028BSFU                   15.2 
Ssa1039BSFU                   15.2 
Ssa0954BSFU                   15.2 
Omi108TUF                     17.3 

chrom              AS-4m
Ssa0058BSFU                   0
Ssa-A12                       28.2 
Ssa0851BSFU/i                 32.6 
One108ADFG                    32.6 
Sal6UoG/ii                    32.6 
BHMS376                       32.6 
Ssa171DU                      32.6 
OmyFGT1TUF                    32.6 
AAC/CAC140                    32.6 
AAG/CAA314                    32.6 
OMM1037                       32.6 
OMM1105                       32.6 
OMM1161                       32.6 
Ssa0754BSFU/i                 32.6 
Ssa0789BSFU                   32.6 
Ssa0074ECIG                   32.6 
Ssa0238ECIG                   32.6 
Ssa0376BSFU                   32.6 
HoxB4a/i                      32.6 
OMM5019/i                     32.6 
OMM5037/ii                    32.6 
CL25555/i                     32.6 
BX890355/i                    32.6 
CA376300/i                    32.6 
OmyRGT30TUF/ii                32.6 
SsaLEEI84/i                   32.6 
Omy27INRA/i                   34.7 
AGG/CTA108                    34.7 
Ssa0142BSFU                   43.4 
Ssa0890BSFU                   52.1 

chrom              AS-5and18m
Ssa0241BSFU                   0
Ssa0092BSFU                   15.2 
OMM5007                       23.9 
CL69861                       28.2 
SSsp2201                      30.4 
CL68800                       30.4 
SfoD75USGS                    32.6 
BHMS328                       32.6 
Ssa0986BSFU                   32.6 
BHMS554                       32.6 
BHMS7.017                     32.6 
StrA5                         32.6 
StrA8/1                       32.6 
Ssa420UoS                     32.6 
AAC/CAC350                    32.6 
AAG/CAC91                     32.6 
ACA/CTT201                    32.6 
Ssa0944BSFU                   32.6 
Ssa1057BSFU                   32.6 
Ssa0866BSFU                   32.6 
Ssa0941BSFU                   32.6 
Ssa0732BSFU                   32.6 
Ssa0738BSFU                   32.6 
Ssa0826BSFU                   32.6 
Ssa0827BSFU                   32.6 
Ssa0639BSFU                   32.6 
Ssa0679BSFU                   32.6 
Ssa1084BSFU                   32.6 
Ssa0684BSFU                   32.6 
Ssa0131bECIG                  32.6 
Ssa0050ECIG                   32.6 
Ssa0131aECIG                  32.6 
Ssa0151ECIG                   32.6 
Ssa0261ECIG                   32.6 
Ssa0488BSFU                   32.6 
SSOSL439                      32.6 
CL68309                       32.6 
Ssa0338BSFU                   32.6 
TRCARR/ii                     32.6 
SSsp2213                      32.6 
Omy1009UW                     32.6 
Ssa20EVMS                     32.6 
Ssa0015BSFU                   34.7 
Ssa0105BSFU                   34.7 
AGC/CAC136                    36.9 
Ssa0665BSFU                   47.8 
OMM5060                       63 
Ssa0590BSFU                   63 
Ssa0431BSFU                   63 
Ssa0426BSFU                   63 
AGC/CTT209                    63 
Ssa0960BSFU                   63 
Ssa0966BSFU                   63 
AGG/CTG90                     63 
AGG/CTT331                    63 
Ssa0269BSFU                   63 
ACC/CTT235                    63 
Ssa0357BSFU                   63 
BHMS420                       63 
Ssa85DU                       63 
OmyFGT16TUF                   63 

chrom              AS-6m
Ssa14EVMS                     0
BHMS181                       2.1 
CB512520                      2.1 
Ssa1008BSFU                   6.5 
OMM1300                       6.5 
BHMS382                       6.5 
BHMS7.012                     6.5 
Omi166TUF                     6.5 
Ssa64/2                       6.5 
OmyFGT25TUF                   6.5 
Omy11INRA/ii                  6.5 
AGG/CAA196                    6.5 
Ssa0208BSFU                   6.5 
Ssa0305BSFU                   6.5 
Ssa0278BSFU                   6.5 
OMM5043                       6.5 
AAG/CTC69                     6.5 
Ssa0915BSFU                   6.5 
Ssa0807BSFU                   6.5 
Ssa0814BSFU                   6.5 
Ssa0825BSFU                   6.5 
Ssa0835BSFU                   6.5 
Ssa0657BSFU                   6.5 
Ssa0661BSFU                   6.5 
Ssa0118bECIG                  6.5 
Ssa0260ECIG                   6.5 
Contig15927_0421              6.5 
Ssa0007ECIG                   6.5 
Ssa0212ECIG                   6.5 
Ssa0187bECIG                  6.5 
Ssa0224ECIG                   6.5 
Ssa0187aECIG                  6.5 
Ssa0385BSFU                   6.5 
Ssa0468BSFU                   6.5 
Ssa0484BSFU                   6.5 
Ssa0554BSFU                   6.5 
Ssa0602BSFU                   6.5 
BX301679/i                    6.5 
Ssa0388BSFU                   6.5 
SS12/ii                       6.5 
HoxC6b/ii                     8.6 
OMM1201                       54.3 
Ssa49NUIG                     58.6 

chrom              AS-7m
Ssa0006BSFU                   0
Ssa0937BSFU                   10.8 
Ssa0930BSFU                   13 
BHMS117A                      13 
BHMS269                       13 
BHMS337                       13 
BHMS356                       13 
Ocl9UW                        13 
ACC/CTG238                    13 
ACT/CAG125                    13 
ACT/CAC123                    13 
Ssa0983BSFU                   13 
Ssa0931BSFU                   13 
OMM5172/ii                    13 
Ssa0341BSFU                   13 
SSsp2216                      13 
BX303525                      13 
Omy1225UW                     13 
Ssa0107BSFU                   15.2 
Ssa0045BSFU                   17.3 
CL9859                        30.4 
Ssa0106BSFU                   30.4 
SSsp2215                      45.6 

chrom              AS-8m
Ssa0259BSFU                   0
BHMS130                       2.1 
BHMS177/i                     2.1 
BHMS313A                      2.1 
BHMS313B                      2.1 
BHMS553                       2.1 
Ssa76                         2.1 
Ssa197DU                      2.1 
Ssa-A60                       2.1 
StrA3/1                       2.1 
StrA8/2                       2.1 
StrA8/3                       2.1 
Ssa401UoS                     2.1 
Omy301UoG                     2.1 
One9ASC                       2.1 
Ssa0957BSFU                   2.1 
Ssa0970BSFU                   2.1 
Ssa0907BSFU                   2.1 
BX309199                      2.1 
Ssa0821BSFU                   2.1 
Ssa0186ECIG                   2.1 
Ssa0578BSFU                   2.1 
BX863758                      2.1 
Ssa12EVMS                     2.1 
SsaLEET47                     2.1 
Ssa0301BSFU                   2.1 
OMM1097                       4.3 
Ssa0486BSFU                   4.3 
Ssa0227BSFU                   4.3 
Ssa0050BSFU                   4.3 
Ssa0051BSFU                   4.3 
Ssa0289BSFU                   8.6 

chrom              AS-9m
Ssa408UoS                     0
Ssa1014BSFU                   4.3 
Ssa8EVMS                      6.5 
BHMS7.001                     6.5 
Ssa81                         6.5 
ACG/CTA249                    6.5 
ACG/CAA431                    6.5 
ACA/CTC143                    6.5 
CL16550                       6.5 
ACA/CTA204                    6.5 
Ssa0982BSFU                   6.5 
Ssa1015BSFU                   6.5 
Ssa1019BSFU                   6.5 
Ssa1052BSFU                   6.5 
Ssa0855BSFU                   6.5 
Ssa0902BSFU                   6.5 
Ssa0153bECIG                  6.5 
Ssa0153aECIG                  6.5 
Ssa0043bECIG                  6.5 
Ssa0503BSFU                   6.5 
Ssa0515BSFU                   6.5 
Ssa0066BSFU                   6.5 
OMM5032                       6.5 
Ssa0252BSFU                   6.5 
Ssa0313BSFU                   6.5 
SSsp3016                      6.5 
Ssa0254BSFU                   6.5 
Ssa0091BSFU                   6.5 
BX076085                      6.5 
Ssa0819BSFU                   6.5 
Ssa0216BSFU                   10.8 

chrom              AS-10m
OMM1301                       0
One104ADFG                    0 
ApoAI                         0 
BHMS214                       0 
BHMS250                       0 
BHMS330                       0 
BHMS404                       0 
BHMS431                       0 
BHMS7.005/i                   0 
Ssa17                         0 
SSOSL85                       0 
Ssa-A33                       0 
Ogo2UW/ii                     0 
Ssa0086BSFU                   0 
Str85INRA                     0 
Str541INRA                    0 
Ssa412UoS                     0 
ACG/CTT192                    0 
AGG/CTT135                    0 
AGG/CTT315                    0 
Ssa0850BSFU                   0 
Ssa1061BSFU                   0 
Ssa1070BSFU                   0 
Ssa0885BSFU                   0 
Ssa0736BSFU                   0 
Ssa0767BSFU                   0 
Ssa0769BSFU                   0 
Ssa0812BSFU                   0 
Ssa0815BSFU                   0 
Ssa0628BSFU                   0 
Ssa0098bECIG                  0 
Ssa0126bECIG                  0 
Ssa0208aECIG                  0 
Ssa0249ECIG                   0 
Ssa0126aECIG                  0 
Ssa0208bECIG                  0 
Ssa0416BSFU                   0 
Ssa0599BSFU                   0 
Ssa0038BSFU                   0 
Ssa0225BSFU                   0 
OMM5159                       0 
Ssa10EVMS                     0 
Ssa0302BSFU                   0 
Ssa0346BSFU                   0 
Ssa0094SSFU                   0 
Ssa0200BSFU                   0 
OMM5137                       0 
CB506726                      0 
CL15589/i                     0 
BX866899                      0 
BX867287                      0 
BX881655/i                    0 
CR375500/i                    0 
BG934221                      0 
CA052244                      0 
OmyRGT30TUF/i                 0 
Omy18DIAS                     2.1 
Ssa0080BSFU                   4.3 
CA050694                      21.7 

chrom              AS-11m
Ssa0212BSFU                   0
BHMS7.014                     2.1 
Ssa0144BSFU                   2.1 
Omi138TUF                     2.1 
OMM1267                       2.1 
OMM1274                       2.1 
CL18423                       2.1 
BHMS184A                      2.1 
SsaD144                       2.1 
BHMS7.053                     2.1 
Ssa91                         2.1 
Oki2SSBI                      2.1 
Ssa417UoS                     2.1 
IgM/i                         2.1 
BHMS184B                      2.1 
ATP1B3A                       2.1 
AAC/CAG138                    2.1 
ACT/CTT200                    2.1 
OMM5140/ii                    2.1 
SsaLEEI53                     2.1 
OMM5037/i                     2.1 
ACC/CAA350                    2.1 
ACA/CTC87                     2.1 
OMM5019/ii                    2.1 
ACT/CTG189                    2.1 
Ssa0851BSFU/ii                2.1 
Ssa0936BSFU                   2.1 
Ssa0818BSFU                   2.1 
Ssa0649BSFU                   2.1 
Ssa0015ECIG                   2.1 
Ssa0097bECIG                  2.1 
Ssa0137ECIG                   2.1 
Ssa0368BSFU                   2.1 
Ssa0448BSFU                   2.1 
Ssa0516BSFU                   2.1 
Ssa0069BSFU                   2.1 
Ssa0343BSFU                   2.1 
Ssa0073BSFU                   2.1 
Ssa0017BSFU                   2.1 
Ssa15EVMS                     2.1 
BX870052/i                    2.1 
CR373404                      2.1 
SsaLEEI84/ii                  2.1 
AGC/CTA76                     2.1 
CA350064                      4.3 

chrom              AS-12m
Ssa0060BSFU                   0
Ssa0897BSFU                   13 
AGG/CAG128                    15.2 
CL3014                        15.2 
Ots501NWFSC/i                 15.2 
BHMS206                       15.2 
BHMS291                       15.2 
BHMS522                       15.2 
Ssa74                         15.2 
OMM1364                       15.2 
StrA9/1                       15.2 
OmyFGT8TUF/ii                 15.2 
Str4INRA/ii                   15.2 
ACT/CTA426                    15.2 
AAG/CAG256                    15.2 
OMM1108                       15.2 
Ssa0962BSFU                   15.2 
Ssa0884BSFU                   15.2 
Ssa0739BSFU                   15.2 
Ssa0747BSFU                   15.2 
Ssa0808BSFU                   15.2 
Ssa0837BSFU                   15.2 
Ssa0252ECIG                   15.2 
Ssa0112ECIG                   15.2 
Ssa0566BSFU                   15.2 
Ssa0571BSFU                   15.2 
Ssa0063BSFU/i                 15.2 
Ssa0064BSFU                   15.2 
Ssa0333BSFU                   15.2 
Ssa0356BSFU                   15.2 
Ssa0256BSFU                   15.2 
OMM5000                       15.2 
CL25111                       15.2 
Ssa24EVMS                     15.2 
Ssa7EVMS                      15.2 
BX317661/i                    15.2 
CL28276                       15.2 
BX313262/i                    15.2 
Omy1102UW/i                   15.2 
Ocl2UW                        15.2 
OMM1016                       21.7 
OMM5174                       28.2 

chrom              AS-13m
Ssa0784BSFU                   0
Ssa1041BSFU                   6.5 
Ssa0308BSFU                   6.5 
Ssa164                        6.5 
Ssa0322BSFU                   6.5 
BHMS422A                      6.5 
BHMS288                       6.5 
BHMS289                       6.5 
BHMS396                       6.5 
BHMS422B                      6.5 
SSOSL25                       6.5 
Ssa407UoS                     6.5 
CL47345                       6.5 
Ssa289DU                      6.5 
AAG/CAT96                     6.5 
ACC/CAC294                    6.5 
Ssa0853BSFU                   6.5 
Ssa0858BSFU                   6.5 
Ssa0693BSFU                   6.5 
Ssa0703BSFU                   6.5 
Ssa0190ECIG                   6.5 
Ssa0510BSFU                   6.5 
Ssa0530BSFU                   6.5 
Ssa0550BSFU                   6.5 
Ssa0573BSFU                   6.5 
Ssa0129BSFU                   6.5 
Ssa0248BSFU                   6.5 
Ssa0135BSFU                   6.5 
CL17198                       6.5 
HoxB5b/ii                     6.5 
CA040745                      6.5 
Ssa0138BSFU                   6.5 
CB505581                      6.5 
Ssa0916BSFU                   8.6 
ACA/CTC205                    21.7 

chrom              AS-14m
Ssa0190BSFU                   0
Ssa1016BSFU                   10.8 
BHMS311                       15.2 
BX888097                      15.2 
Str-A22/1                     15.2 
Str-A22/2/1                   15.2 
BHMS321                       17.3 
OtsG249UCD                    17.3 
OMM1011                       17.3 
Ssa1018BSFU                   17.3 
Ssa1085BSFU                   17.3 
Ssa0932BSFU                   17.3 
Ssa0689BSFU                   17.3 
Ssa0243ECIG                   17.3 
Ssa0257ECIG                   17.3 
Ssa0069ECIG                   17.3 
CL16851                       17.3 
Ssa0189BSFU                   17.3 
CA061336                      17.3 
BX318599/i                    17.3 
CA359625                      17.3 
Ssa5EVMS                      17.3 
HoxD9a/ii                     17.3 
Ssa0195BSFU                   17.3 
BX913059                      21.7 

chrom              AS-15m
Ssa1067BSFU                   0
Ssa0151BSFU                   2.1 
Ots518NWFSC                   2.1 
BHMS127                       2.1 
BHMS386                       2.1 
AAG/CTG119                    2.1 
AAG/CTC62                     2.1 
Ssa0946BSFU                   2.1 
Ssa1030BSFU                   2.1 
Ssa1031BSFU                   2.1 
Ssa1033BSFU                   2.1 
Ssa1034BSFU                   2.1 
Ssa1035BSFU                   2.1 
Ssa1038BSFU                   2.1 
Ssa0122aECIG                  2.1 
Ssa0122bECIG                  2.1 
OMM5002                       2.1 
Ssa0165BSFU                   2.1 
CL16105                       2.1 
Ssa21EVMS                     2.1 
AJ425048                      2.1 
Ssa0978BSFU                   4.3 

chrom              AS-16m
AAG/CTG162                    0
Ssa0419BSFU                   13 
Ssa0231BSFU                   17.3 
Ssa0218BSFU                   21.7 
Ssa0136BSFU                   21.7 
Ssa1071BSFU                   21.7 
BHMS155                       23.9 
Ssa11EVMS                     23.9 
BHMS259                       23.9 
BHMS277                       23.9 
BHMS359                       23.9 
Ssa416UoS                     23.9 
StrA9/2                       23.9 
StrA12/1                      23.9 
ACT/CTT513                    23.9 
Ssa0727BSFU                   23.9 
Ssa0760BSFU                   23.9 
Ssa0782BSFU                   23.9 
Ssa0624BSFU                   23.9 
Ssa0213ECIG                   23.9 
Ssa0462BSFU                   23.9 
Ssa0101BSFU                   23.9 
OMM5014                       23.9 
Ssa0249BSFU                   23.9 
Ssa0104BSFU                   23.9 
Ssa0125BSFU                   23.9 
Ssa0067BSFU                   23.9 
GnRH-3B                       23.9 
Ssa0682BSFU                   23.9 
Ssa1026BSFU                   26 
Ssa0030BSFU                   26 

chrom              AS-17m
One114ADFG                    0
OtsG83bUCD                    0 
Ssa0246ECIG                   8.6 
Ssa0281BSFU                   8.6 
Ots524NWFSC                   10.8 
BHMS331                       10.8 
BHMS414                       10.8 
BHMS415                       10.8 
Str-A22/2/2                   10.8 
Ssa0669BSFU                   10.8 
Ssa410UoS                     10.8 
OMM1374                       10.8 
Ssa14DU                       10.8 
ACG/CAG128                    10.8 
AGC/CAG271                    10.8 
AAC/CAT314                    10.8 
ACG/CTG125                    10.8 
ACG/CAG161                    10.8 
ACA/CAG183                    10.8 
Ssa1005BSFU                   10.8 
Ssa0888BSFU                   10.8 
Ssa0715BSFU                   10.8 
Ssa0756BSFU                   10.8 
Ssa0798BSFU                   10.8 
Ssa0799BSFU                   10.8 
Ssa0843BSFU                   10.8 
Ssa0643BSFU                   10.8 
Ssa0659BSFU                   10.8 
Ssa0055ECIG                   10.8 
Ssa0096ECIG                   10.8 
Ssa0405BSFU                   10.8 
Ssa0418BSFU                   10.8 
Ssa0429BSFU                   10.8 
Ssa0522BSFU                   10.8 
Ssa0549BSFU                   10.8 
Ssa0102BSFU                   10.8 
Ssa0306BSFU                   10.8 
Ssa0137BSFU                   10.8 
Ssa0280BSFU                   10.8 
Ssa87                         10.8 
Ssa0309BSFU                   10.8 
Ssa0246BSFU                   10.8 
Ssa0072BSFU                   10.8 
Ssa0016BSFU                   10.8 
Ssa0033BSFU                   10.8 
CB514591                      10.8 
CA368462/i                    10.8 
CL8933                        10.8 
NKCC                          10.8 
BX881655/ii                   10.8 
CL9726                        10.8 
BX079862/ii                   10.8 
ACT/CTA148                    10.8 
Ssa0867BSFU                   10.8 
BHMS281                       10.8 
ACA/CAA66                     10.8 
StrA12/2                      15.2 
SalE38SFU                     23.9 

chrom              AS-18+2m
Ssa25EVMS                     0
CB514761                      2.1 

chrom              AS-19m
Ssa0914BSFU                   0
BHMS365                       2.1 
BHMS524                       2.1 
CL17236/i                     2.1 
ACG/CAA203                    2.1 
Ssa0159ECIG                   2.1 
Ssa0604BSFU                   2.1 
OMM1657/i                     2.1 
BX079862/i                    2.1 
Ssa0366BSFU                   2.1 
ACG/CAT91                     4.3 
Ssa0091ECIG                   4.3 
Ssa0158ECIG                   4.3 
Ssa0007BSFU                   4.3 

chrom              AS-20m
Ssa0317BSFU                   0
BHMS308                       2.1 
BHMS7.003                     2.1 
OMM5024                       2.1 
Ssa0283BSFU                   2.1 
Ssa47                         2.1 
mMEP-2*                       2.1 
Ssa0872BSFU                   2.1 
Ssa0731BSFU/i                 2.1 
Ssa0731BSFU/ii                2.1 
Ssa0733BSFU                   2.1 
Ssa0686BSFU                   2.1 
Ssa0373BSFU                   2.1 
Ssa0100BSFU                   4.3 
Ssa0188BSFU                   6.5 
Ssa0187BSFU                   13 

chrom              AS-21m
Omi27TUF                      0
Ssa0512BSFU                   0 
IDDH-2*                       2.1 
CL18304                       2.1 
AGG/CTT167                    2.1 
Ssa0800BSFU                   2.1 
Ssa0374BSFU                   2.1 
Ssa0428BSFU                   2.1 
Ssa0562BSFU                   2.1 
Ssa0139BSFU                   2.1 
Ssa0285BSFU                   2.1 
Ssa0323BSFU                   2.1 
CL68944                       2.1 
CL10332                       2.1 
BX867151/ii                   2.1 
Omy1002UW                     2.1 
Ssa-A45/2/1                   4.3 

chrom              AS-21+2m
OMM1197                       0
Ssa0063aECIG                  0 
AGG/CTT486                    13 
AGC/CTA362                    26 

chrom              AS-22m
Ssa0690BSFU                   0
Sal9UoG                       13 
Ssa0329BSFU                   13 
OMM1236/i                     13 
Sal16UoG                      13 
Sal4UoG                       13 
BHMS232/1A                    13 
BHMS304/i                     13 
BHMS332                       13 
Ssa16                         13 
Ssa404UoS                     13 
Ssa12                         13 
AAC/CAG499                    13 
OMM1077/ii                    13 
Ssa1010BSFU/i                 13 
Ssa1011BSFU                   13 
Ssa0011aECIG                  13 
Ssa0005ECIG                   13 
Ssa0011bECIG                  13 
Ssa0392BSFU                   13 
Ssa0034BSFU                   13 
OMM5161/i                     13 
Myf5                          13 
Ssa0074SSFU                   13 
Ssa0266BSFU/i                 13 
Ssa2EVMS                      13 
CL67680                       13 
BX879524/i                    13 
MRF4/ii                       13 
ATP1A1B/ii                    13 
ATP1B1B/i                     13 
ATP1A1C                       13 
BX076758                      13 
CA045004                      13 
CA057924                      13 
BHMS347A/ii                   15.2 

chrom              AS-23m
Ssa0364BSFU/i                 0
ACT/CTC377                    8.6 
OMM1231                       15.2 
OMM1236/ii                    17.3 
CA383830/i                    17.3 
CL4215                        17.3 
ATP1A1B/i                     17.3 
Ssa13EVMS                     17.3 
OmyFGF6                       17.3 
Ssa0266BSFU/ii                17.3 
SsaD486                       17.3 
Ssa0355BSFU                   17.3 
Ssa22EVMS                     17.3 
CL17363                       17.3 
BHMS139                       17.3 
BHMS283                       17.3 
BHMS304/ii                    17.3 
BHMS425                       17.3 
BHMS7.043                     17.3 
Ssa50                         17.3 
Ssa403UoS                     17.3 
ACG/CTA563                    17.3 
ACA/CAC149                    17.3 
OMM1013                       17.3 
Ssa1020BSFU                   17.3 
Ssa1021BSFU                   17.3 
Ssa1066BSFU                   17.3 
Ssa1078BSFU                   17.3 
Ssa1080BSFU                   17.3 
Ssa0668BSFU                   17.3 
Ssa0195aECIG                  17.3 
Ssa0004ECIG                   17.3 
Ssa0923BSFU                   17.3 
ACT/CAT167                    28.2 

chrom              AS-24m
Ssa0024BSFU                   0
Ssa0232BSFU                   4.3 
Ssa-A34/1                     4.3 
BX887563/i                    4.3 
Omy14INRA                     4.3 
ACT/CAA394                    4.3 
Ssa0178BSFU                   4.3 
IGF1                          4.3 
MRF4/i                        4.3 
OMM1077/i                     4.3 
Ssa0919BSFU                   4.3 
Ssa0167ECIG                   4.3 
Ssa0138bECIG                  4.3 
Ssa0874BSFU                   4.3 
Ssa418UoS/i                   6.5 
Ssa0284BSFU                   10.8 

chrom              AS-25m
Omy1191UW                     0
Ssa0662BSFU                   15.2 
BHMS384                       15.2 
BHMS490                       15.2 
SsaLEER15                     15.2 
OmyFGT14TUF                   15.2 
Ocl1UW                        15.2 
Omy23INRA                     15.2 
Ssa421                        15.2 
Oki10SSBI                     15.2 
AGG/CAA277                    15.2 
AAC/CAT196                    15.2 
Ssa0992BSFU                   15.2 
Ssa0993BSFU                   15.2 
Ssa0994BSFU                   15.2 
Ssa0997BSFU                   15.2 
Ssa0998BSFU                   15.2 
Ssa0912BSFU                   15.2 
Ssa0938BSFU                   15.2 
Ssa0762BSFU                   15.2 
Ssa0667BSFU                   15.2 
Ssa0375BSFU                   15.2 
Ssa0437BSFU                   15.2 
Ssa0524BSFU                   15.2 
OMM5018                       15.2 
Ssa0293BSFU                   15.2 
Ssa0360BSFU                   15.2 
Ssa0358BSFU                   15.2 
OMM1767/i                     15.2 
Ssa0096BSFU                   15.2 
Ssa0126BSFU                   15.2 
Ssa0048BSFU                   15.2 
Ssa27EVMS                     15.2 
BX313739/i                    15.2 
Omy1011UW                     15.2 
OmyFGT34TUF                   19.5 

chrom              AS-28m
ACT/CTC86                     0
Omi100TUF                     34.7 
Ssa0704BSFU                   41.3 
OMM1181                       41.3 
OMM1372/ii                    41.3 
ATP1B2/i                      41.3 
CL10695                       41.3 
BX873441/i                    41.3 
Ssa0895BSFU                   41.3 
BHMS373                       41.3 
Ssa405UoS                     41.3 
ACT/CAG255                    41.3 
Ssa0192ECIG                   41.3 
OMM1134/ii                    41.3 
Ssa0977BSFU                   41.3 
Ssa0892BSFU                   41.3 
Ssa0613BSFU                   41.3 
Ssa0648BSFU                   41.3 
Ssa0651BSFU                   41.3 
Ssa0044ECIG                   41.3 
Ssa0511BSFU                   41.3 
OMM5017                       41.3 
Ssa0325BSFU                   41.3 
Ssa0342BSFU                   41.3 
Ssa0257BSFU                   41.3 
Ssa0133BSFU/i                 41.3 
CL47450                       41.3 
OMM1125                       45.6 

chrom              AS-29m
AAG/CTG142                    0
ACA/CAC124                    6.5 

chrom              AS-30m
AAC/CAG181                    0
AGC/CAG182                    0 
CL10212                       0 

chrom              AS-31m
OMM1187                       0
Ogo4UW                        0 
PACAP                         0 
Ssa0335BSFU                   0 
Ssa0345BSFU                   0 
ACT/CAG239                    0 
Ssa0945BSFU                   0 
Ssa0797BSFU                   0 
Ssa0817BSFU                   0 
Ssa0201ECIG                   0 
Ssa0172ECIG                   0 
Ssa0443BSFU                   0 
Ssa0575BSFU                   0 
Ssa0052BSFU                   0 
Ssa0452BSFU                   0 
Ssa0084BSFU                   0 
OMM1087                       2.1 

chrom              AS-32m
Ssa0176BSFU                   0
Ssa0054BSFU                   15.2 
Ssa0010BSFU                   15.2 
Ssa0320BSFU                   17.3 
Ssa-A45/1                     17.3 
Ssa0159BSFU                   17.3 
Ssa0161BSFU                   17.3 
Ssa0163BSFU                   17.3 
Ssa0175BSFU                   17.3 
Ssa419UoS                     17.3 
Ssa0958BSFU                   17.3 
Ssa1046BSFU                   17.3 
Ssa0836BSFU                   17.3 
Ssa0163ECIG                   17.3 
Ssa0111bECIG                  17.3 
Ssa0555BSFU                   17.3 
Ssa0557BSFU                   17.3 
Ssa26EVMS                     17.3 
HoxC6b/i                      17.3 
AAC/CAA293                    19.5 
Ssa0617BSFU                   19.5 
Ssa0032aECIG                  19.5 
Ssa0032bECIG                  19.5 
Ssa1075BSFU                   21.7 
Ssa0258BSFU                   21.7 
Ssa0852BSFU                   30.4 

chrom              AS-33m
OMM5149                       0
BX305863                      4.3 
Ssa224                        4.3 
OtsG85UCD                     4.3 
Ssa0951BSFU                   4.3 
Ssa0868BSFU                   4.3 
Ssa0765BSFU                   4.3 
Ssa0563BSFU                   4.3 
BX073647/i                    4.3 
Ssa0270BSFU                   4.3 
Ssa0001BSFU                   4.3 
OMM1199                       4.3 
Ssa0006ECIG                   6.5 
BHMS144                       17.3 
