# Supplementary material for: Distribution of ancestral proto-Actinopterygian chromosome arms within the genomes of 4R-derivative salmonid fishes (Rainbow trout and Atlantic salmon)
Source: BMC Genomics. 2008 Nov 25;9:557. doi: 10.1186/1471-2164-9-557 (PMC2632648; doi:10.1186/1471-2164-9-557)
Supplement: Additional File 13 — s_table11_rt-vs-dr&olat_synteny.xls. Database of zebrafish and medaka synteny blocks within the rainbow trout genome. [file 1471-2164-9-557-S13.xls]

## Sheet: Sheet1
marker	LG	map dis	Arm	Danio rerio LG	Sbj start	Oryzias latipes LG	Sbj start	Ancstrl Gr
BHMS221A	RT1	0
OmyFGT19TUF	RT1	2.2
AGG/CTG184	RT1	4.5
CL16550	RT1	4.5
Omy1339INRA	RT1	4.5		Dr10	39926733	Olat12	949710	G/H/I
AGG/CAT82	RT1	4.5						G/H/I
Omy1294INRA	RT1	18.1		Dr21	5627562	Olat9/12	28518292	G/H/I
Omi208TUF	RT1	35.2						G/H/I
BX076085	RT1	43.1		Dr5	60990957	Olat14	14822624	G/H/I
OMM5136	RT1	51.2				Olat13	23885006	G/H/I
OMM5032	RT1	51.2
ACA/CTC103	RT1	51.2
OMM5031	RT1	51.2
sSOD-1*	RT1	51.2
Omy17INRA	RT1	51.2
OMM5295	RT1	56.6
ACA/CAA204	RT1	58.9
OMM1330	RT2	0	p
OMM1064	RT2	12.5	p	Dr3/5/6/9/14/15/19/22/23	?
CA361991	RT2	16.6	p	Dr1	54477653			D
BX885263	RT2	16.6	p	Dr3/nodata	5844125	Olat1	26652305	D
CA358173	RT2	18	p	Dr22	9103848	Olat1	31541696	D
Ssa0055BSFU	RT2	18	p	Dr13	957089			D
ACA/CAT172	RT2	19.6	p					D
Omy11INRA	RT2	19.6	p					D
CL11428	RT2	19.6	p					D
AAC/CAG231	RT2	19.6	p					D
OmyFGT25TUF	RT2	24.4	p					D
Omi164TUF	RT2	26	p					D
ACC/CTA192	RT2	34.6	p					D
Ots2BML	RT2	38.7	p					D
SmaBFRO1	RT2	38.7	p					D
Omy27DU	RT2	38.7	p					D
Omy1UoG	RT2	38.7	p					D
CA345680	RT2	42	p	Dr1	50604636			D
ACA/CTA288	RT2	44.5	p					D
Omi120TUF	RT2	44.5	p					D
CA341677	RT2	44.5	p	Dr13/23	16574261	Olat1	10347092	D
OMM5092	RT2	56.1	cent
OMM1232	RT2	61.7	cent	Dr3/5/13/15/19/20/22	?	Olat4/7/9/16/24	?	E
AGG/CAT122	RT2	61.7	q					E
ACC/CAA278	RT2	73.5	q					E
OMM1037	RT2	73.5	q	Dr3	37142478	Olat8	5238566	E
AGC/CTC78	RT2	73.5	q					E
AANAT2a	RT2	87.1	q	Dr3	53211753	Olat8	8328429	E
BX890355	RT2	87.1	q	Dr3	49031868			E
Omy1212UW	RT2	87.1	q					E
AAC/CTA198	RT2	100.8	q					E
OmyFGT18TUF	RT2	102.7	q					E
ACA/CTC87	RT2	102.7	q					E
ACC/CTT216	RT2	103.9	q					E
CL25555	RT2	105	q					E
OMM5037	RT2	106.7	q					E
OmyFGT32TUF	RT2	107.4	q					E
OMM1258	RT2	108.7	q	Dr3	28960576			E
OMM1274	RT2	108.7	q	Dr3	28960630			E
OMM1262	RT2	108.7	q					E
OMM5037	RT2	108.7	q					E
OMM5154	RT2	109.6	q	Dr3	51720886	Olat8	10520373	E
OMM1218	RT2	111.5	q					E
CA376300	RT2	111.5	q	Dr3	4238072	Olat8/19	10180605	E
CL25555	RT2	111.5	q					E
OmyRGT42TUF	RT2	112.6	q					E
SsaLEEI84	RT2	113.6	q					E
AGG/CTC247	RT2	118.4	q					E
IgH	RT2	119.9	q					E
AGG/CAC87	RT2	122	q					E
IgM	RT2	122	q	Dr3	31732955	Olat8	15528867	E
BHMS211	RT2	122	q	Dr3	28091584			E
Ots534NWFSC	RT2	134.5	q
BHMS267.1	RT3	0	q
OMM5174	RT3	0.6	q
Omy1097INRA	RT3	0.6	q	Dr14	53657788	Olat10	15973563	GH
ACA/CTA333	RT3	0.6	q					GH
AGG/CAC335	RT3	4.7	q					GH
OMM1297	RT3	4.7	q					GH
Omy1137INRA	RT3	4.7	q	Dr14	55877617	Olat10	15826357	GH
Omy1099INRA	RT3	8.9	q	Dr14	42454355	Olat10	26823949	GH
Ogo2UW	RT3	23.4	q					GH
CL15589	RT3	23.4	q					GH
ACG/CTC110	RT3	23.4	q					GH
OMM1312	RT3	27.3	q					GH
AGC/CAT95	RT3	29.4	q					GH
Omy26INRA	RT3	29.4	q					GH
OmyRT2TUF	RT3	29.4	q					GH
BHMS206	RT3	29.4	q					GH
Ssa4DU	RT3	33.9	q					GH
ACG/CTA365	RT3	35.5	q					GH
OmyFGT5TUF	RT3	37.5	q					GH
BX317661	RT3	37.5	q	Dr12/14	44500405	Olat10	10497550	GH
Omy1102UW	RT3	37.5	q					GH
ACG/CAC342	RT3	37.5	q					GH
Ogo1UW	RT3	37.5	q					GH
Omy1102UW	RT3	41.4	q					GH
OmyRGT41TUF	RT3	43.4	q					GH
AAG/CTA101	RT3	45.7	q					GH
AGC/CAA177	RT3	45.7	q					GH
CA378164	RT3	48	q	Dr14	16825764	Olat10	22026174	GH
Ssa0060BSFU	RT3	48	q	Dr14	17181913	Olat11	14102205	B
BX084966	RT3	53.2	cent	Dr19	2466191	Olat11	15003612	B
ACT/CTT266	RT3	53.2	cent					B
AAG/CAA280	RT3	57.8	cent					B
BHMS429	RT3	63.7	p					B
BHMS185	RT3	93.4	p					B
OMM1038	RT3	105.9	p					B
OMM1230	RT3	109.6	p					B
Omy1018INRA	RT3	114.2	p					B
CR374305	RT3	114.2	p	nodata	?	Olat11	16698098	B
BX080510	RT3	114.2	p	nodata	?	Olat11	16698098	B
Omi161TUF	RT3	117.1	p					B
HoxA4a	RT3	117.1	p	Dr19	10528686	Olat11	10516661	B
ACT/CTT177	RT3	117.1	p					B
ACA/CTC209	RT3	117.1	p					B
ACA/CAT180	RT3	117.1	p					B
OMM5143	RT3	121.5	p	Dr19	34086590	Olat11	13091534	B
OMM5153	RT3	121.5	p	Dr16	16589528	Olat11	10285718	B
ACA/CAC73	RT3	127.3	p
Omi84TUF	RT5	0	p	Dr3/4/24	?
ACA/CTC104	RT5	1.1	p
BX888097	RT5	1.1	p	Dr9	26648417	Olat21	21697352	C
CL8708	RT5	2.3	p					C
ACC/CTG480	RT5	3.4	p					C
OMM1104	RT5	18.6	p					C
OMM1286	RT5	20.9	p					C
AAG/CTC150	RT5	24.4	p					C
ACT/CTG310	RT5	29	p					C
Sal6UoG	RT5	33.1	p			Olat8	9424613	C
CL16851	RT5	37.2	p					C
CA061336	RT5	42.4	cent	Dr9	40634906	Olat20/24/nodata	7569319	C
CA359625	RT5	42.4	cent	Dr9	40632937	Olat20/24/nodata	7569313	C
OMM1273	RT5	48.8	cent					C
OtsG249UCD	RT5	48.8	q					C
BX910798	RT5	48.8	q	Dr9	35074888	Olat21	18631925	C
Mstn1	RT5	48.8	q	Dr9	34895887	Olat21	18493807	C
BX913059	RT5	48.8	q	Dr11	27266566	Olat21	5414932	C
BHMS321	RT5	55	q					C
CR374716	RT5	61.5	q	Dr9	21379770			C
OmyFGT6TUF	RT5	66.4	q					C
CA361411	RT5	67.9	q	Dr6/9	57910891	Olat21	26031165	C
OMM1316	RT5	77.4	q					C
ACG/CTC267	RT5	77.4	q					C
AAC/CAA445	RT5	79.5	q					C
BX318599	RT5	79.7	q	Dr9/nodata	23608242	Olat21	11201605	C
ACG/CTG148	RT6	0	p
CL17363	RT6	2	p
Cocl3LAV	RT6	2	p
ATP1B1A	RT6	2	p	Dr6	20652651	Olat4	29673680	M
AGC/CTA151	RT6	2	p					M
ACG/CTG149	RT6	2.8	p					M
CA359407	RT6	6.2	p			Olat4	6914212	M
AGC/CAC99	RT6	6.2	p
OMM1231	RT6	7.5	p
Ssa20.19NUIG	RT6	7.9	p
AAG/CTT89	RT6	8.9	p
AGC/CAC280	RT6	14.7	p
BX309396	RT6	21.8	p
OMM1302	RT6	23.3	p
OMM5147	RT6	23.3	p
AAG/CTT173	RT6	23.3	p
ACG/CTG346	RT6	34.9	p
ACG/CTG345	RT6	36	p
CL16548	RT6	36	p
FGF6	RT6	36	p	Dr25	13203289	Olat6	23491994	JK
ACA/CTA160	RT6	36	p
ACA/CTA132	RT6	36	p
AAC/CAA109	RT6	37.5	p
OMM5069	RT6	42.4	p
SalD39SFU	RT6	42.4	p
AGG/CTG439	RT6	44	cent
ACG/CAA233	RT6	44	cent
BHMS425	RT6	45.6	cent
ACC/CTG432	RT6	50.9	q
OMM1046	RT6	56.1	q
ACC/CAC227	RT6	59.5	q
Omy1032UW	RT6	65	q
OMM1152	RT6	66.3	q
ACA/CTG59	RT6	66.3	q
ACA/CTG58	RT6	68.1	q
AAC/CTG110	RT6	70	q
OmyFGT20TUF	RT6	71.5	q
OMM1082	RT6	75.1	q
AAC/CAT141	RT6	80.2	q
AGG/CAG194	RT6	83.2	q
AAG/CAA187	RT6	86.3	q
ACA/CTC69	RT6	91.4	q
BX871195	RT6	91.4	q	Dr12	29053474	Olat19	11287392	E
OMM1355	RT6	95.4	q
OMM1359	RT6	95.4	q
Str7INRA	RT6	95.4	q
Omy16INRA	RT6	95.4	q
ACG/CTG67	RT6	121	q
OMM5160	RT7	0	q	Dr24	21333877	Olat20	11212870	M
Ogo4UW	RT7	2.4	q					M
AGG/CAT161	RT7	3.6	q					M
AAC/CAA192	RT7	15.2	q					M
AGG/CAG205	RT7	16.4	q					M
OMM5099	RT7	26.8	q	Dr24	8862011	Olat17	12734042	M
Omy3DIAS	RT7	28	q
AGC/CTA199	RT7	28	q
OmyRGT17TUF	RT7	30.4	q
ACG/CAT173	RT7	32.6	q
OMM1087	RT7	33	q	Dr4	28714807	Olat23	19467054	K
OmyFGT26TUF	RT7	39.6	q
ACC/CAC365	RT7	39.6	q
BX867287	RT7	50.1	q	Dr15/10	470964	Olat13	7999513	GH
AGG/CAC88	RT7	50.1	q					GH
Omy7INRA	RT7	51.3	cent					GH
ATP1B3B	RT7	51.3	cent	Dr2/15	12241276			GH
ACC/CTC149	RT7	52.4	p
ACC/CTC154	RT7	52.4	p
ACC/CTC148	RT7	57.5	p
ACC/CTA148	RT7	57.5	p
ACA/CTA71	RT7	57.5	p
BHMS347B	RT7	68.7	p
One1ASC	RT7	69.9	p
AAC/CTT106	RT7	69.9	p
CA057924	RT7	73.7	p	Dr4	21824045	Olat23	2156161	K
CA045004	RT7	73.7	p	Dr4	21824045	Olat23	2156176	K
CL67680	RT7	73.7	p					K
BX076758	RT7	73.7	p	Dr4	21828742	Olat23	2150570	K
OMM1318	RT7	73.7	p			Olat23	22627709	K
OMM1220	RT7	80.4	p					K
OMM1012	RT7	80.4	p					K
OMM1077	RT7	86.1	p	Dr4	28714807	Olat23	19467054	K
OMM1305	RT7	86.1	p	Dr14	56409363			K
OMM1164	RT7	86.1	p					K
ACA/CTA102	RT7	90.5	p					K
Sal8UoG	RT7	93.5	p	Dr4	30432532	Olat6/23	1202230	K
OmyRGT15TUF	RT7	93.5	p					K
BHMS124	RT7	97.9	p					K
OMM5102	RT7	97.9	p			Olat23	10331188	K
BX868221	RT7	97.9	p	Dr4	13207974	Olat22	3530687	K
ACA/CTC56	RT8	0	q
OmyFGT13TUF	RT8	0	q
Ogo8UW	RT8	1.1	q
ACA/CTA124	RT8	4.2	q
BX299451	RT8	6.3	q	Dr22	8677532			M
OMM1195	RT8	10.4	q					M
OMM1195	RT8	10.4	q					M
Omy1236INRA	RT8	10.4	q	Dr22	36422206	Olat4	16203305	M
OMM5091	RT8	14.6	q					M
ACT/CAG62	RT8	14.6	q					M
OMM5265	RT8	22.9	q	Dr22	16328880	Olat4	15364104	M
ACA/CAT191	RT8	35.6	q					M
AAC/CTC154	RT8	35.6	q					M
OmyFGT12TUF	RT8	36.8	cent
AAC/CAT95	RT8	36.8	cent
ACT/CAA270	RT8	36.8	cent
ACA/CTG127	RT8	36.8	cent
Clock	RT8	36.8	cent
AAC/CTA108	RT8	36.8	cent
AAC/CTT328	RT8	36.8	cent
AGC/CAG148	RT8	36.8	cent
AGG/CAC166	RT8	36.8	cent
One112ADFG	RT8	36.8	cent
BHMS415	RT8	36.8	cent
BHMS145	RT8	36.8	cent
BHMS423	RT8	36.8	cent
OMM5035	RT8	36.8	cent
GS03	RT8	36.8	cent	Dr6	55116278	Olat17	25783283	M
OMM5060	RT8	36.8	cent
Ssa0020BSFU	RT8	36.8	cent	Dr22	20331215			M
Ssa0087BSFU	RT8	36.8	cent
BX865962	RT8	36.8	cent	Dr22	14096080	Olat8/9	14673199	M
CA358745	RT8	36.8	cent	Dr22	18842893	Olat4	8576040	M
BX865962	RT8	36.8	cent	Dr22	14096080	Olat8/9	14673199	M
Omi134TUF	RT8	36.8	cent
BHMS426	RT8	36.8	cent
CA060381	RT8	36.8	cent	Dr22	18843686	Olat4	8574052	M
SSOSL311	RT8	36.8	cent
OMM5181	RT8	36.8	cent
BX857349	RT8	36.8	cent	Dr22	14937491	Olat4	9338031	M
OMM5166	RT8	36.8	cent	Dr10	38069018	Olat12	14065601	I
Ssa2DIAS	RT8	36.8	cent
OMM1009	RT8	36.8	cent
BHMS331	RT8	36.8	cent
ACA/CAA79	RT8	38	p					I
One5ASC	RT8	38	p					I
AAC/CAT124	RT8	57.7	p					I
ACT/CTA173	RT8	60.1	p					I
ACT/CTA174	RT8	68.9	p					I
OMM1304	RT8	70.9	p	Dr10	19419219			I
CL15841	RT8	72.9	p					I
One114ADFG	RT8	75	p					I
OMM1075	RT8	75	p	Dr10	3727752			I
OtsG83bUCD	RT8	75	p
ACT/CAG158	RT8	77.1	p
Ogo3UW	RT8	84.5	p
BX873441	RT9	0	q	Dr5	31815139	Olat14	16473338
OMM1293	RT9	23.9	q			Olat8	11292023	E
OMM5185	RT9	33.9	q					E
OMM5154	RT9	33.9	q	Dr3	51720886	Olat8	10520373	E
AGC/CAT321	RT9	35.9	q					E
OmyFGT29TUF	RT9	37.5	q					E
ACT/CAA235	RT9	42.2	q					E
OMM1274	RT9	44.3	q	Dr3	28960630			E
OMM1002	RT9	44.3	q					E
Ogo7UW	RT9	44.3	q					E
OmyFGT32TUF	RT9	44.3	q					E
OMM1258	RT9	44.3	q	Dr3	28960576			E
OMM5037	RT9	44.3	q					E
CA376300	RT9	44.3	q	Dr3	4238072	Olat8/19	10180605	E
OMM1262	RT9	44.3	q					E
OMM1218	RT9	45.8	q					E
OmyRGT42TUF	RT9	45.8	q					E
SsaLEEI84	RT9	50.9	q					E
OmyFGT18TUF	RT9	50.9	q					E
OMM5152	RT9	56.5	q					E
IgM	RT9	56.5	q	Dr3	31732955	Olat8	15528867	E
OMM1161	RT9	58	q					E
BHMS188	RT9	58.9	q					E
BX890355	RT9	62	q	Dr3	49031868			E
AANAT1b	RT9	62.7	q					E
OmyRGT33TUF	RT9	65.8	q					E
OmyRGT40TUF	RT9	67.3	q					E
AAC/CTT314	RT9	67.3	q					E
OMM5140	RT9	69.5	q			Olat8	8614159	E
OMM5140	RT9	69.5	q			Olat8	8614159	E
AANAT2b	RT9	69.5	q	Dr3	53211753	Olat8	8328429	E
OmyFGT28TUF	RT9	69.5	q					E
AGC/CAG177	RT9	69.5	q					E
OMM1368	RT9	71.2	q	Dr3	41261349			E
BHMS184A	RT9	73.7	q					E
OMM1268	RT9	76.2	q	Dr3	39795494	Olat8	7050998	E
OMM1267	RT9	76.2	q	Dr3	14946500	Olat8	5983304	E
OMM5055	RT9	78.5	q			Olat8	5672352	E
Hsp70A	RT9	78.5	q	Dr3	23538272	Olat7/8	10856295	E
OMM5063	RT9	80.7	q					E
GH1(DIAS)	RT9	80.7	q					E
GH1(INRA)	RT9	80.7	q					E
OmyRGT30TUF	RT9	80.7	q					E
HoxB4a	RT9	80.7	q	Dr3	23078923	Olat8	24382655	E
OmyRGT4TUF	RT9	81.9	q					E
AGG/CAG72	RT9	81.9	q					E
OMM1341	RT9	84.3	q					E
OMM5127	RT9	86	q	Dr3	13540071			E
CA349175	RT9	86	q	Dr3	29822718	Olat5	26966126	E
BX311224	RT9	91.5	q	Dr3	29865405	Olat8	25042680	E
Omy1004UW	RT9	93.3	cent
Omy1036UW	RT9	93.3	cent
Ssa0008BSFU	RT9	96.8	cent
OMM5057	RT9	103.5	cent
AAC/CTT127	RT9	109.6	p
Ssa0015BSFU	RT9	114.3	p	Dr2/3/4/5/7/14/18/19/20/nodata	?	Olat1/4/5/9/11/13/15/16/19/20/22/nodata	?
OMM5141	RT9	122	p	Dr12	29235168	Olat19	4331279	D
ACA/CAC134	RT9	123.3	p
OMM5007	RT9	126.9	p	Dr17	15742863
AAG/CTA73	RT9	128.8	p
BX873441	RT9	130.7	p	Dr5	31815139	Olat14	16473338	GHI
Omy1009UW	RT9	131.4	p					GHI
OMM3103	RT9	131.4	p			Olat14	16955037	GHI
CR366058	RT9	131.4	p	Dr21	11050830			GHI
ATP1B2	RT9	131.4	p	Dr5	29934809	Olat14	16276161	GHI
OMM1363	RT9	133.5	p			Olat14	18470541	GHI
OMM1096	RT9	133.5	p
One14ASC	RT9	135.7	p
Cry5	RT9	135.7	p	Dr10	36188744	Olat3	25684160	I
Omy105INRA	RT9	139.8	p					I
OMM1192	RT9	140.7	p	Dr5	49254756	Olat9/12/14	4659154	I
AGC/CAG112	RT9	140.7	p					I
ACT/CAG74	RT9	140.7	p					I
OMM5008	RT9	142.1	p					I
AAC/CAG176	RT9	142.8	p					I
CB497405	RT9	142.8	p	Dr21	46013090	Olat12	14368170	I
ACG/CAG382	RT9	144.9	p
AAC/CAA150	RT9	151.8	p
Omi98TUF	RT10	0	p
AAG/CAT107	RT10	1.5	p
OMM1179	RT10	5.6	p
AAG/CAA144	RT10	5.6	p
OtsG3UCD	RT10	5.6	p
AAG/CAG72	RT10	5.6	p
ACA/CAG132	RT10	5.6	p
OMM5172	RT10	7	p
BX867246	RT10	15.1	p	Dr23	44612059	Olat9	11336362	I
BX303525	RT10	16.5	p	Dr10	4645217	Olat9	25233587	I
OMM5004	RT10	20.2	p					I
BX889738	RT10	20.2	p	Dr8	38616139	Olat9	20312372	I
One111ADFG	RT10	23.2	p					I
One10ASC	RT10	24.5	p					I
OMM5013	RT10	36.3	p					I
OMM5039	RT10	36.3	p					I
OmyFGT11TUF	RT10	37	p					I
OmyRGT2TUF	RT10	39.2	p					I
AAG/CAC165	RT10	41.4	p					I
Omy1225UW	RT10	43.6	p					I
AAG/CAC167	RT10	43.6	p					I
OMM1204	RT10	47.9	p					I
BHMS356	RT10	50.9	p	Dr8	28563923	Olat9	8210951	I
Omy1120UW	RT10	52.3	cent					I
IL1B	RT10	52.3	cent	Dr11	37101387	Olat9	200715	I
OMM1157	RT10	52.3	cent
BHMS117B	RT10	53.1	cent
UBC100-2.13	RT10	56.2	q
CR363293	RT10	62.7	q	Dr7	30919023	Olat3	8362394	J
OmyFGT10TUF	RT10	69	q					J
OMM1294	RT10	72.2	q					J
ACG/CTA156	RT10	75	q					J
CA366526	RT10	75.7	q	Dr7	37661351			J
Omy38DU	RT10	79.7	q					J
ACG/CTT188	RT10	81.5	q					J
AAG/CAT93	RT10	82.6	q					J
ACG/CTG240	RT10	82.6	q					J
OMM1512	RT10	83.8	q					J
ACA/CAC296	RT10	91.1	q					J
Omy1002UW	RT10	94.8	q					J
ACA/CAA239	RT10	96.9	q					J
OMM5009	RT10	98	q					J
OmyCosBTUF	RT10	99.1	q					J
BX867151	RT10	99.1	q	Dr10	2621431	Olat3	24643354	J
Omi75TUF	RT10	101.2	q					J
AGC/CAT210	RT10	102.4	q					J
CA039640	RT10	102.4	q	Dr7	28380070	Olat3	3980069	J
AGC/CAT214	RT10	102.4	q					J
MYOD	RT10	102.4	q	Dr25	26850457	Olat6	1090443	J
OMM1197	RT10	103.3	q	Dr18	3237065			J
BX888425i	RT10	103.3	q					J
CA364516	RT10	103.3	q	Dr25	28739569	Olat3	4400409	J
ACC/CAG195	RT10	103.3	q					J
OMM1214	RT10	105.6	q			Olat3	28660650	J
OMM1237	RT10	107.2	q	Dr18	37284964	Olat3	26141651	J
OMM1213	RT10	108.7	q			Olat3	28660650	J
AAG/CTG165	RT11	0	cent
Ots520NWFSC	RT11	4.1	cent
OMM1310	RT11	10.4
BX867319	RT11	10.4		Dr18	33063234	Olat13	13529562	GH
Ocl1UW	RT11	11.1						GH
OMM1172	RT11	11.8		Dr15	15023060	Olat13	14462645	GH
Omy7DIAS	RT11	17						GH
OMM1209	RT11	22.2						GH
Omy13DIAS	RT11	34.7						GH
Ssa80BSFU	RT11	35.3						GH
ACC/CAG138	RT11	45.1						GH
SL	RT11	47.2						GH
CA347214	RT11	47.2		Dr15	26365799	Olat13	28829350	GH
AGC/CTA296	RT11	50.3						GH
ACC/CTC133	RT11	52.6						GH
Omi33TUF	RT11	52.6						GH
OMM1315	RT11	52.6		Dr17	24259256			GH
ACC/CTA133	RT11	52.6						GH
Ots509NWFSC	RT11	52.6						GH
OMM1084	RT11	56.6				Olat13	19758290	GH
BX313739	RT11	56.6		nodata	?	Olat13	21244380	GH
Omi69TUF	RT11	57.3				Olat13	21366434	GH
Omy1011UW	RT11	58.1
AGC/CTA295	RT11	58.1
Omy2DU	RT11	58.9
Ots515NWFSC	RT11	63.5
OMM5159	RT12	0	q	Dr5	30518097	Olat13	14556944	GH
ACG/CAG251	RT12	6.2	q					GH
ACT/CAC62	RT12	8.3	q					GH
Omi66TUF	RT12	10.4	q	Dr19/18	7802579	Olat14/15	2090787	GH
OMM5036/ii	RT12	10.4	q			Olat13	23885006	GH
OMM3061	RT12	20.8	q
OMM3050	RT12	20.8	q	Dr11	17082500	Olat5	26665575	L
OMM3048	RT12	25	q					L
OMM3056	RT12	27.3	q					L
OMM3054	RT12	28.5	q	Dr11	22214125	Olat5	26736562	L
Ssa0054BSFU	RT12	30.7	q					L
ACA/CAA165	RT12	59.2	q					L
ACC/CAC189	RT12	67.2	q					L
OMM1168	RT12	79.8	q			Olat5	14917900	L
OMM3059	RT12	81.5	q	Dr8/16/2/10	39489233	Olat5/10	2416642	L
Omy111INRA	RT12	98.7	q					L
AGG/CTC169	RT12	99.6	q					L
OMM1155	RT12	100.5	q					L
AAC/CTG181	RT12	102.2	q					L
ACC/CAC188	RT12	102.2	q					L
HoxC9b/i	RT12	103	q	Dr23	35246909	Olat7	12875589	L
HoxC6b/i	RT12	103	q	Dr23	35226954	Olat7	12891864	L
NRAMP-B	RT12	103	q	Dr11	1666518	Olat5	28271038	L
Pax7	RT12	105.6	q	Dr23	18780651	Olat5	7408877	L
Omy16DIAS	RT12	105.6	q					L
ACA/CTT341	RT12	114.2	cent					L
BX084427	RT12	115.1	cent	Dr8	24314536	Olat7	13302236	L
CA344270	RT12	118.8	cent	Dr6	52885216	Olat5	33780848	L
OMM1277	RT12	118.8	cent
OMM5145	RT12	125.1	cent	Dr25	7554015	Olat10	26362486
OMM5029	RT12	128.4	cent
OMM1148	RT12	128.4	p
OMM5098	RT12	128.4	p	Dr1	2264398	Olat2	28950639	C
OMM1066	RT12	137.6	p					C
OMM1236	RT12	144.1	p					C
Str1INRA/i	RT12	144.1	p					C
OmyFGT4TUF	RT12	144.1	p					C
OMM5161	RT12	144.1	p	Dr6	7801256	Olat2	16386417	C
ACC/CAC398	RT12	146.2	p					C
CA349039	RT12	148.4	p	Dr11/11	8584901	Olat2	22815028	C
OMM1158	RT12	148.4	p					C
OMM5095	RT12	150.7	p					C
BX305657	RT12	150.7	p	Dr2	36075598	Olat22	8601844	C
AAC/CTG153	RT12	151.5	p					C
OmyOGT5TUF/i	RT12	153.4	p	Dr6	13508112			C
BHMS219/i	RT12	154.8	p					C
ATP1A1B	RT12	158.9	p	Dr1/9/19	295203	Olat2	20202763	C
ATP1A1C	RT12	158.9	p	Dr1	275414	Olat2	20202756	C
ATP1B1B/ii	RT12	158.9	p	Dr6	20658135	Olat4	29680172	M
OmyRT10TUF/i	RT12	158.9	p
Ots100SSBI	RT12	159.8	p
Omy1008UW	RT12	163.4	p	Dr1/5/6/7/6/9/10/14/15/16/17/19/21	?
CA383830/i	RT12	163.4	p	Dr6	7451651			L
Omi155TUF/ii	RT12	165.3	p			Olat7	14969951	L
ACG/CAT244	RT12	165.3	p
BX303903	RT12	166.2	p	Dr1	27333962	Olat21	19916765	C
CA371653	RT12	167	p			Olat3	14943548	J
CA388551	RT12	167	p	Dr19	43476914	Olat3	15029627	J
Omy3INRA/i	RT12	167	p
BX342964/i	RT12	167	p			Olat7	10266275	L
BX879524/i	RT12	167	p	Dr9	28462554	Olat21	12334695	C
ACC/CAC235	RT12	168.2	p
ACA/CTC191	RT12	169.1	p
ACT/CTC312	RT12	169.1	p
ACG/CAT247	RT12	180.7	p
OMM1167/i	RT12	208	p
ACA/CAA390	RT13	0
AAC/CAG152	RT13	0
ATP1B3A	RT13	0		Dr2	12227657	Olat17	5635389	M
OmyRGT47TUF	RT13	2						M
OMM5053	RT13	2						M
Omy1013UW	RT13	2.7		Dr2	11097158			M
CA350064	RT13	2.7		Dr2	46995797	Olat17	4692747	M
OmyRGT51TUF	RT13	2.7						M
CR373404	RT13	7.2		Dr8	49691821	Olat17	6115603	M
Ocl3UW	RT13	9.5						M
Omi51TUF	RT13	9.5						M
OmyRGT46TUF	RT13	9.5						M
OmyRGT14TUF	RT13	9.5						M
OmyRGT32TUF	RT13	9.5						M
ACT/CTT418	RT13	11.5						M
OMM1272	RT13	11.8						M
Ocl4UW	RT13	11.8						M
OMM1020	RT13	18.8						M
ACT/CAC82	RT13	19.9						M
OmyFGT28TUF	RT13	25.8						M
GS04	RT13	25.8		Dr2	14361834	Olat17	25783174	M
OmyJTUF	RT13	26.6						M
OMM1321	RT13	30.4				Olat17	27238256	M
GS02	RT13	30.4		Dr2	14362501	Olat17	25783186	M
AAG/CAT124	RT13	30.4						M
ACC/CTA141	RT13	30.4						M
AAG/CAT111	RT13	33.9						M
AAG/CAC195	RT13	34.6						M
ACC/CAT59	RT13	34.6						M
ACT/CAC188	RT13	34.6						M
ACC/CTG173	RT13	40.9						M
BX870052	RT13	40.9		Dr2	34736366	Olat18	21352927	M
ACA/CAT83	RT13	40.9						M
OMM5157	RT13	43.2				Olat17	15150878	M
BHMS411	RT13	45
AAC/CTC179	RT13	47.9	cent
OMM1216	RT13	49	cent
Ssa410UoS	RT14	0	p
Omy120INRA	RT14	8.3	p
ACT/CTT167	RT14	41.6	p
ACA/CAC113	RT14	54.1	p
AGC/CTT331	RT14	62.5	p
OMM1657	RT14	70.8	p	Dr1	49813456			F
ACT/CTT212	RT14	70.8	p					F
OMM5017	RT14	70.8	p	Dr1	21664216	Olat1	23279305	F
OMM1657	RT14	70.8	p	Dr1	49813456			F
OMM5168	RT14	70.8	p	Dr1	21664216	Olat1	23279305	F
BX859491	RT14	70.8	p	Dr1	25234161	Olat1	20718107	F
CL47450	RT14	70.8	p					F
OMM1134	RT14	72.9	p	Dr1/10	21128044	Olat1/14	23016259	F
Omy296UoG	RT14	74.9	p					F
CL17236	RT14	74.9	p			Olat4	6197956	F
AAC/CTC283	RT14	74.9	p					F
AGC/CTT124	RT14	76.3	p					F
Omy1048UW	RT14	77.8	p					F
Omy1048UW	RT14	77.8	p					F
ACC/CAT72	RT14	77.8	p					F
BHMS205	RT14	77.8	p					F
CA348861	RT14	77.8	p	Dr1	14660114	Olat1	16701082	F
AGC/CTT90	RT14	79.3	p					F
ACT/CTC163	RT14	79.3	p					F
Omy4INRA	RT14	79.3	p					F
BX873975	RT14	79.3	p	Dr1	14455624	Olat1	16788867	F
BX319411	RT14	79.3	p	Dr1	17411838	Olat1	23468322	F
BX883807i	RT14	79.3	p					F
BX883807	RT14	79.3	p	Dr1	17411885			F
AAC/CAG102	RT14	87.6	p
OMM1241	RT14+2	0	q	Dr22	12736312	Olat2	16732551
AGC/CTG121	RT14+2	1.1	q
OMM5182	RT14+2	1.1	q
ACT/CAC341	RT14+2	3.4	q
AGG/CTC189	RT14+2	10.2	q
ACT/CAG229	RT14+2	12.4	q
ACG/CAT60	RT14+2	12.4	q
OMM1279	RT14+2	12.4	q			Olat14	24996312
ACA/CAG100	RT14+2	15.9	q
BHMS281	RT14+2	21.5	q
TC128101	RT14+2	23.8	q	Dr17	15006736			A
Ssa0102BSFU	RT14+2	23.8	q	Dr17/nodata	49216220	Olat22	12299753	A
OMM5175	RT14+2	28.4	q					A
ACG/CAA358	RT14+2	29.5	q					A
OmyRGT43TUF	RT14+2	36.3	q					A
TC110605	RT14+2	42	q	Dr4/8	2290939			A
TC126859	RT14+2	46.5	q			Olat22	12465112	A
BX080247	RT14+2	47.7	q	Dr17	15088327			A
Ssa14DU	RT14+2	49.9	q
ACG/CTC80	RT14+2	63.6	q
AAG/CTC79	RT14+2	69.3	q
OmyRGT15TUF	RT15	0	p
BX868221	RT15	5.6	p	Dr4	13207974	Olat22	3530687	K
AGC/CTC211	RT15	5.6	p					K
OMM5102	RT15	5.6	p			Olat23	10331188	K
ACG/CTG124	RT15	5.6	p					K
BHMS124	RT15	6.8	p					K
OmyRT7TUF	RT15	12.6	p					K
OMM1175	RT15	15	p					K
OMM5100	RT15	15	p	Dr4	18957797	Olat23	17260456	K
ACT/CAT260	RT15	15	p					K
Myf5	RT15	17.2	p	Dr4	28969317	Olat23	19582438	K
MRF4	RT15	17.9	p	Dr4	28992780	Olat23	19593259	K
BHMS339	RT15	17.9	p					K
OMM1036	RT15	20.9	p					K
OMM1164	RT15	20.9	p					K
IGF1	RT15	20.9	p			Olat23	20440423	K
ACC/CAA151	RT15	20.9	p					K
Ssa0024BSFU	RT15	27.1	p					K
Omi184TUF	RT15	31.1	p					K
AAC/CAG192	RT15	31.1	p					K
OMM1291	RT15	31.3	p					K
OMM1289	RT15	31.3	p					K
Ots1BML	RT15	37.5	cent					K
OMM5075	RT15	37.5	cent					K
OmyRGT8TUF	RT15	37.5	cent					K
OMM1166	RT15	50.4	cent	Dr4/25	24045375			K
OMM5030	RT15	56.1	q
OMM1051	RT15	58.3	q
TC112353	RT15	69.8	q	Dr7	22144504	Olat18	17850249	F
ACA/CAT126	RT15	84.5	q					F
OmyRGT23TUF	RT15	91.4	q					F
BX887563	RT15	91.4	q	Dr7	11696193	Olat18	28774236	F
OMM1261	RT15	92.1	q	Dr11/25	6800747	Olat3/9/16	?	F
OMM1260	RT15	92.1	q	Dr11/25	6800747	Olat3/9/16	?	F
ACA/CTA210	RT15	95	q					F
Per1	RT15	95	q	Dr7	51081513	Olat18	151982259	F
Omy107INRA	RT15	95	q
OmyRGT21TUF	RT15	99.5	q
BHMS252	RT16	0	p
Omy1008UW	RT16	11.4	p	Dr1/5/6/7/6/9/10/14/15/16/17/19/21	?
ACG/CTA325	RT16	13.4	p
ACT/CTA366	RT16	13.4	p
ACG/CAT243	RT16	13.4	p
AAC/CTG231	RT16	13.4	p
AAC/CAG178	RT16	13.4	p
ATP1B1B	RT16	13.4	p	Dr6	20658135	Olat4	29680172	C
Omy3INRA	RT16	13.4	p					C
BX879524	RT16	15.5	p	Dr9	28462554	Olat21	12334695	C
BX303903	RT16	15.5	p	Dr1	27333962	Olat21	19916765	C
CA388551	RT16	15.5	p	Dr19	43476914	Olat3	15029627	J
OMM1167	RT16	19.7	p					J
ACA/CTA277	RT16	19.7	p					J
BX879524	RT16	19.7	p	Dr9	28462554	Olat21	12334695	J
CA388551	RT16	19.7	p	Dr19	43476914	Olat3	15029627	J
CA371653	RT16	19.7	p			Olat3	14943548	J
CA383830	RT16	22.7	p	Dr6	7451651			C
CA383830	RT16	22.7	p	Dr6	7451651			C
AGG/CTC326	RT16	31.6	p					C
OmyRT10TUF	RT16	31.6	p					C
ACA/CAA232	RT16	33.9	p					C
Omy77DU	RT16	36.1	p					C
CA345149	RT16	36.9	p	Dr2	21948330	Olat22	4405160	?
OMM5095	RT16	36.9	p					C
Str60INRA	RT16	39.8	p					C
OMM1345	RT16	39.8	p					C
BHMS219	RT16	39.8	p					C
Omi173TUF	RT16	45.5	p	Dr11	5837355	Olat21	23098470	C
AAG/CTG276	RT16	47.3	p					C
Omi173TUF	RT16	47.3	p	Dr11	5837355	Olat21	23098470	C
BX856652	RT16	51	p	Dr6/9	14247726	Olat21	11925297	C
OMM1013	RT16	57.3	p	Dr9/22	30836551	Olat21	31733414	C
OMM5161	RT16	58	p	Dr6	7801256	Olat2	16386417	C
AAC/CAC345	RT16	63.5	p
Omy8INRA	RT16	67.7	cent
OMM1088	RT16	67.7	cent	Dr1/5/nodata	?
OmyRGT3TUF	RT16	73.9	q	Dr19	32685991	Olat11	16349978	B
AAC/CAC181	RT16	78.1	q					B
OMM1352	RT16	96.9	q	Dr19	29474977	Olat11	28074236	B
ACG/CTT310	RT16	96.9	q					B
BX873238	RT16	96.9	q			Olat11	22827820	B
ACA/CAG298	RT16	96.9	q					B
Omi102TUF	RT16	96.9	q					B
ACG/CTC358	RT16	96.9	q					B
ACC/CTG259	RT16	96.9	q					B
ACT/CAG195	RT16	96.9	q					B
Str9INRA	RT16	96.9	q					B
ACG/CTC356	RT16	99.8	q					B
OMM1303	RT16	101	q					B
Str2INRA	RT16	101	q					B
Omy13INRA	RT16	101	q					B
ACT/CTG235	RT16	102.9	q					B
OMM1290	RT16	104.7	q					B
OMM5064	RT16	104.7	q			Olat11	8635852	B
Omy6INRA	RT16	106.6	q					B
HoxA4a	RT16	106.6	q	Dr19	10528686	Olat11	10516661	B
BX867838	RT16	106.6	q	Dr19	35430547	Olat11	12100585	B
OMM1101	RT16	106.6	q					B
OMM5151	RT16	108.4	q	Dr22	36249728			B
OMM5033	RT16	112.1	q			Olat11	22929161	B
OMM5169	RT16	112.1	q					B
OMM5002	RT16	115.8	q	Dr17/19	28757599	Olat11	21372289	B
OMM5151	RT16	115.8	q	Dr22	36249728			B
AAG/CTG125	RT16	117.9	q
OMM1090	RT17	0	p
ACG/CTA455	RT17	5.9	p
AGC/CTA330	RT17	5.9	p
AGC/CAC245	RT17	5.9	p
OMM5044	RT17	11.1	p
OMM5061	RT17	11.1	p
ACC/CTC90	RT17	11.1	p
AGG/CAG200	RT17	16.8	p
OMM1076	RT17	18.6	p
BX075694	RT17	18.6	p	Dr13	1242131	Olat15	23796910	D
CA357130	RT17	18.6	p			Olat15	23393864	D
ACC/CAC72	RT17	20.9	p					D
OtsG85UCD	RT17	24.4	p					D
ACC/CAC73	RT17	24.4	p					D
ACC/CAC63	RT17	24.4	p					D
OMM1371	RT17	36.6	p					D
OtsG422UCD	RT17	43.5	cent					D
ACC/CTT168	RT17	43.5	cent					D
Omy113INRA	RT17	44.8	cent					D
CA368462	RT17	44.8	cent	Dr3/12	34028862	Olat8/19	4795166	D/E
OMM1117	RT17	44.8	cent	Dr12	35106149			D/E
AAG/CAA198	RT17	46	cent					D/E
AAC/CTC152	RT17	49.7	q					D/E
OmyRGT27TUF	RT17	52.3	q					D/E
HoxB5b	RT17	52.3	q	Dr3/12	23063618	Olat19	17590879	D/E
OMM5050	RT17	52.3	q					D/E
OMM5163	RT17	60.3	q	Dr12	32595104	Olat19	12116014	D/E
BX073647	RT17	60.3	q	Dr12/17	32279663			D/E
ACG/CAG278	RT17	60.3	q					D/E
BX305863	RT17	60.3	q	Dr7/12	2494722	Olat19	11446282	D/E
CA362622	RT17	63.8	q	Dr12/13	27551923	Olat19	11744332	D/E
CA362622	RT17	66.5	q	Dr12/13	27551923	Olat19	11744332	D/E
OmyRGT6TUF	RT17	75.5	q
OMM1311	RT18	0	q			Olat3	29862262	J
ACC/CAG435	RT18	11	q					J
CL10332	RT18	13.6	q					J
AAC/CTG312	RT18	17.2	q					J
AAC/CTT122	RT18	17.2	q					J
OMM1512	RT18	21.5	q					J
Omi187TUF	RT18	25	q					J
OMM1159	RT18	25	q					J
BX867151	RT18	25.5	q	Dr10	2621431	Olat3	24643354	J
OMM1197	RT18	26.1	q	Dr18	3237065			J
OMM5009	RT18	31.8	q					J
AGG/CAC355	RT18	32.9	q					J
MYOD	RT18	32.9	q	Dr25	26850457	Olat6	1090443	J
CA039640	RT18	32.9	q	Dr7	28380070	Olat3	3980069	J
BX888425	RT18	32.9	q	Dr25	28417143	Olat6	11948316	J
CA364516	RT18	32.9	q	Dr25	28739569	Olat3	4400409	J
OmyCosBTUF	RT18	36.3	q
OMM3060	RT19	0	q	Dr9/13	11124500
Omy1052UW	RT19	22.1	q
Omi197TUF	RT19	32.6	q
One3ASC	RT19	33.8	q
OMM5156	RT19	35.6	q	Dr5/23	61919498	Olat9	4503403	I
OMM1333	RT19	36.1	q					I
ACT/CAC147	RT19	50.4	q					I
OmyFGT34TUF	RT19	52.4	q					I
AGC/CAA103	RT19	53.7	q					I
Omy1191UW	RT19	57.1	q					I
Ssa4DIAS	RT19	57.1	q					I
OMM1008	RT19	58.7	q					I
Omy106INRA	RT19	61.8	q					I
OMM5045	RT19	64.9	q	Dr8	49214496	Olat9	16806550	I
BX863453	RT19	66.7	q	Dr8	51752585			I
AAC/CTT192	RT19	70.3	q					I
OMM1313	RT19	70.3	q					I
ACA/CTG138	RT19	70.3	q					I
AAC/CTA61	RT19	70.3	q					I
ACA/CTA201	RT19	79.3	q					I
Ots209	RT19	79.3	cent					I
OMM5034	RT19	87.7	cent	Dr7	37155607			I
OMM5088	RT19	88.3	cent	Dr8	27583197			I
ACC/CAC143	RT19	88.3	cent
OMM5018	RT19	90.2	cent
PACAP	RT19	90.2	cent	Dr2/NoData	10430060
OMM1223	RT19	90.9	cent
ACA/CTA200	RT19	90.9	cent
AAG/CTG172	RT19	92.9	cent
ACC/CTA80	RT19	96.7	cent
AAC/CTT282	RT19	96.7	cent
OMM1025	RT19	97.9	cent
Omi174TUF	RT19	112.1	p
Omy10DIAS	RT19	112.1	p
Omi62TUF	RT19	112.1	p
BX298853	RT19	113.6	p	Dr24	30386353			M
CA058586	RT19	118	p	Dr2	15382572	Olat17	6239008	M
Omi96TUF	RT19	125	p	Dr9	14633134
ACC/CAC411	RT19	128.4	p
Ocl8UW	RT19	130.5	p
SNP-sh2	RT19	130.5	p
ACG/CTG133	RT19	135.4	p
E2TUF	RT19	135.4	p
OmyOGT1TUF	RT19	136.8	p
AAC/CAT136	RT19	137.7	p
AAC/CAT135	RT19	138.8	p
ACT/CAA342	RT19	140.9	p
AAC/CTG196	RT19	140.9	p
ACG/CAG238	RT19	145.1	p
BX319411	RT20	0	q	Dr1	17411838	Olat1	23468322	F
BX883807	RT20	0	q	Dr1	17411885			F
CL17236	RT20	7.9	q			Olat4	6197956	F
OMM1134	RT20	17	q	Dr1/10	21128044	Olat1/14	23016259	F
OMM5017	RT20	18.1	q	Dr1	21664216	Olat1	23279305	F
OMM5168	RT20	18.1	q	Dr1	21664216	Olat1	23279305	F
ACC/CAA94	RT20	18.1	q					F
ACC/CTG96	RT20	28.4	q					F
ACT/CTC204	RT20	37.5	q					F
OMM1657	RT20	59	q	Dr1	49813456			F
OMM5108	RT20	72.7	cent
BHMS205	RT20	75	cent
OmyRGT53TUF	RT20	75	cent
ACG/CTG353	RT20	105.6	p
OMM5268	RT20	105.6	p	Dr10	33985662	Olat14	9698890	GH
BX882100	RT20	105.6	p	Dr3	59250709	Olat14	23805165	GH
CA369467	RT20	105.6	p	Dr10	33985662	Olat14	9698890	GH
OMM1332	RT20	105.6	p					GH
OMM1120	RT20	105.6	p					GH
CR372971	RT20	105.6	p	nodata/Dr13	?/10203832	Olat14	2193385	GH
OMM1181	RT20	113	p	Dr21/15	10338536	Olat14	30758166	GH
OMM1044	RT20	114.6	p					GH
ACA/CTT163	RT20	116.2	p					GH
OMM3004	RT20	122.4	p					GH
BHMS373	RT20	124	p					GH
TRCARR	RT20	124	p	Dr7	16959874	Olat14	24203258	GH
Omi90TUF	RT20	126.7	p
OMM3102	RT20	134.9	p
SsaLEEN82	RT20	134.9	p
Omi100TUF	RT20	136.3	p
ACT/CTT164	RT20	146.7	p
Omi155TUF	RT20	150.8	p			Olat7	14969951
ACC/CAG267	RT20	150.8	p
ACC/CAC334	RT20	152.9	p
Omy8DIAS	RT20	152.9	p
ACC/CTG353	RT20	157.1	p
BHMS437	RT20	157.1	p
CA372906	RT20	157.1	p	Dr1	8697490	Olat18/15/nodata	28953157	F
Ssa197DU	RT21	0	q
Omy10INRA	RT21	0.7	q
CA061915	RT21	0.7	q	Dr23	21075028	Olat5/11/16/nodata	3045372	L
BX302949	RT21	0.7	q	Dr23	17835345	Olat7	4649258	L
OmyFGT7TUF	RT21	0.7	q					L
Omi106TUF	RT21	2.7	q					L
OMM1309	RT21	3.5	q					L
HoxC4a	RT21	3.5	q	Dr23	35211046	Olat7	12904951	L
OmyFGT2TUF	RT21	15	q					L
Omy301UoG	RT21	16.6	q					L
AAG/CAC149	RT21	18.8	q					L
OmyP9-2TUF	RT21	20.5	q					L
AAC/CTA188	RT21	23.4	q					L
BX073974	RT21	24.5	q	Dr23	21536779	Olat7	10281100	L
ACT/CTT153	RT21	32.2	q					L
Sal12UoG	RT21	33	q	Dr23	189205			L
BX863758	RT21	34.2	q	Dr8	24779483	Olat7	6827600	L
BX309199	RT21	34.2	q	Dr8	24780137	Olat7	6828407	L
ACT/CTT151	RT21	38.4	q
OmyFGT27TUF	RT21	41	q
OmyRGT26TUF	RT21	41	q
AGG/CAA86	RT21	51.4	cent
OmyRT5TUF	RT21	51.4	cent
ACA/CTA170	RT21	52.3	cent
ACA/CTA169	RT21	54.8	cent
Omy2DIAS	RT21	58.2	cent
OMM1344	RT21	58.2	cent
ACT/CAT178	RT21	62.4	cent
ACT/CAA79	RT21	66.6	cent
ACT/CAA80	RT21	70.8	cent
Omy1090UW	RT21	83.6	p
OMM1059	RT21	83.6	p
OMM5179	RT21	85.3	p	Dr8	9052390
CA366869	RT21	88.7	p	Dr7	1755839	Olat18	19501005	F
OMM1089	RT21	92.4	p					F
AAG/CTA68	RT21	95	p					F
OMM5126	RT21	95	p	Dr7	53562624			F
ACC/CAA267	RT21	96.1	p					F
BX082639	RT21	96.1	p	Dr1/23	?	Olat18/1	2310560	F
BX310634	RT21	96.1	p	Dr5	60995068
OMM5129	RT21	96.1	p
OMM1270	RT21	96.1	p
OMM5054	RT21	97.7	p
AAG/CTA67	RT21	97.7	p
OMM1271	RT21	97.7	p
Omi186TUF	RT21	114.3	p
AGG/CAG143	RT22	0	q
BHMS328	RT22	1.1	q	Dr1/3/4/5/14/16/19/20/22	?
OMM1340	RT22	14.7	q
Ssa6.33NUIG	RT22	35.2	q
ACA/CTG158	RT22	40.2	q
SSOSL439	RT22	44.3	q
ACT/CTG93	RT22	44.3	q
ACC/CAC167	RT22	50.4	q
Str58CNRS	RT22	50.4	q
OMM5141	RT22	51.1	cent	Dr12	29235168	Olat19	4331279	D
Omi126TUF	RT22	52.9	cent					D
Omi20TUF	RT22	54.6	p					D
ACG/CAT55	RT22	56.8	p					D
Ssa289DU	RT22	56.8	p					D
AAC/CTA100	RT22	56.8	p					D
Omi171TUF	RT22	67.3	p					D
ACG/CAA226	RT22	78.4	p					D
HoxB5b	RT22	80.3	p	Dr3/12	23063618	Olat19	17590879	D
AGG/CTA109	RT22	81.5	p					D
Omy15DIAS	RT22	82.3	p					D
OMM5023	RT22	82.7	p					D
AAG/CAA248	RT22	86.2	p					D
OMM1023	RT22	92.1	p					D
Omi65TUF	RT22	92.1	p	Dr1	16066901			D
OMM5056	RT22	95.8	p	Dr12	27212298	Olat19	11948580	D
BX860095	RT22	95.8	p	Dr12	28361709	Olat19	11597249	D
BX319197	RT22	95.8	p	Dr12	27212434	Olat19	11948580	D
BHMS422A	RT22	95.8	p					D
OmyRGT6TUF	RT22	95.8	p					D
BX073647	RT22	97.3	p	Dr12/17	32279663			D
OMM1362	RT22	98.5	p
ACT/CAT239	RT22	99.4	p
Omy1193INRA	RT22	105.3	p
OMM1221	RT22	107.5	p	Dr8	3023098
AAG/CTG180	RT22+2	0
Omy9DIAS	RT22+2	10.4		Dr1/4/7/8/9
OMM5133	RT22+2	10.4		Dr8	44905636	Olat7	21859810	L
OmyOGT4TUF	RT22+2	16.6
AGC/CAT176	RT22+2	33.3
AAC/CTC406	RT22+2	33.3
ACA/CTA301	RT22+2	33.3
ACT/CTG500	RT22+2	33.3
OmyFGT23TUF	RT23	0	p
Ots506NWFSC	RT23	24.4	p
OMM1055	RT23	33.4	p
Omi162TUF	RT23	35.4	p
BHMS230	RT23	36	p
CR365462	RT23	46.5	p	Dr2	3924981	Olat17	16836413	M
OmyRGT10TUF	RT23	50	p					M
OmyRGT18TUF	RT23	51	p					M
OMM5003	RT23	59.1	cent					M
OMM1354	RT23	59.1	cent					M
OMM1295	RT23	64.2	q	Dr2	18332709	Olat17	25434650	M
ACA/CAA125	RT23	70.8	q					M
OMM1265	RT23	85.6	q					M
OMM5167	RT23	90.3	q	Dr2	24349106	Olat17	13369320	M
OMM1207	RT23	92.7	q					M
GS02	RT23	92.7	q	Dr2	14362501	Olat17	25783186	M
BX870052	RT23	95	q	Dr2	34736366	Olat18	21352927	M
OMM5176	RT23	97.2	q			Olat17	16110642	M
OMM5010	RT23	97.2	q			Olat17	16110642	M
ACA/CAG66	RT23	101.6	q					M
AAC/CTC449	RT23	103.9	q					M
ACA/CTA125	RT23	103.9	q					M
ACT/CTG197	RT23	103.9	q					M
OMM5112	RT23	106.2	q	Dr2	40149417	Olat21	9460509	M
ATP1A2	RT23	106.2	q	Dr2/19	39999688	Olat2	20202771	M
CB496743	RT23	108.4	q	Dr2	22227842			M
OMM1329	RT23	108.4	q			Olat17	31754362	M
OMM1178	RT23	108.4	q			Olat17	31754362	M
ACT/CAG173	RT23	108.4	q
OMM1276	RT23	110.7	q
ACG/CAG419	RT23	114.8	q
BX307443	RT23+2	0		Dr17/nodata	14867730	Olat24	13584107	A
CR371139	RT23+2	0		Dr17	14823535	Olat3	30673606	A
OMM5012	RT23+2	1.1
OMM1097	RT23+2	8.3
AGC/CTT261	RT24	0	p
OmyFGT16TUF	RT24	2	p
Omi169TUF	RT24	4.8	p
OMM1045	RT24	4.8	p
AAC/CTC167	RT24	6.1	p
Omy12DIAS	RT24	7.5	p
One2ASC	RT24	10.3	p
One19ASC	RT24	10.3	p
One17ASC	RT24	11.2	p
OMM1211	RT24	13.8	p
Omy2INRA	RT24	13.8	p
OmyRGT36TUF	RT24	21.4	p
Omi67TUF	RT24	21.4	p
GS01	RT24	33.9	p	Dr2/6	14360380	Olat17	25783192	M
BHMS377	RT24	43.4	p	Dr20	27996407	Olat4	28117737	M
ACA/CTG60	RT24	46.9	p
Ssa85DU	RT24	46.9	p
ACG/CTC98	RT24	50.9	p
ACA/CTT406	RT24	53.6	p
AAC/CTC174	RT24	55	cent
ACG/CTC99	RT24	55	cent
BX087219	RT24	55	cent	Dr3	13540143			E
BX296674	RT24	55.7	cent	Dr3	13358166	Olat8	15044865	E
OMM1170	RT24	56.5	cent
OmyPuPuPyDU	RT24	57.5	cent
TC105189	RT24	61.57	q
Omy4DIAS	RT24	70.9	q
ACA/CTC183	RT24	70.9	q
One108ADFG	RT24	73.8	q
OMM1105	RT24	75.8	q	Dr20	23921193			A
AGG/CAT235	RT24	89	q					A
ACG/CTC418	RT24	91.3	q					A
AAG/CAG94	RT24	99.4	q					A
OMM1320	RT24	102.9	q	Dr25	6458218	Olat18	19452200	A
OMM1322	RT24	102.9	q			Olat24	2663481	A
BHMS238	RT24	105.2	q					A
OMM3007	RT24	106.2	q					A
OMM1281	RT24	107	q					A
OMM1281	RT24	107	q					A
One11ASC	RT24	110.8	q					A
ACT/CTA89	RT24	113.6	q					A
AAC/CAG117	RT24	114.4	q					A
Omy27INRA	RT24	118.2	q					A
AGG/CAC173	RT24	122.3	q					A
AAG/CAC157	RT24	122.3	q					A
OMM5113	RT24	122.3	q					A
BX077780	RT24	122.3	q	Dr20	34096352	Olat24	14674696	A
OMM3065	RT24	144.9	q
OMM3064	RT24	144.9	q	Dr2/13	265326	Olat5	26648198
ACA/CTC133	RT24	147.3	q
OmyRGT19TUF	RT24	148.4	q
OMM5175	RT25+2(L25)	0
AAC/CAA162	RT25+2(L25)	2
AGC/CAT106	RT25+2(L25)	2
ACA/CTG341	RT25+2(L25)	2
Omy1351INRA	RT25+2(L25)	2
BHMS431	RT25+2(L25)	4.1
OmyRT6TUF	RT25+2(L25)	10.4
BHMS250	RT25	0	p
Omy1552UW	RT25	2.3	p
Omy1552UW	RT25	2.3	p
OMM5138	RT25	5.7	p	Dr14	53588260	Olat10	15962756	GH
Omi48TUF	RT25	10.2	p	Dr10/18	26763738			GH
OmyFGT21TUF	RT25	12.5	p					GH
OmyRGT7TUF	RT25	14	p					GH
One104ADFG	RT25	19.3	p					GH
OMM1054	RT25	19.3	p	Dr1/7/12/25	?			GH
Ssa0038BSFU	RT25	24.4	p					GH
AGC/CAT375	RT25	28.7	p					GH
BX317661	RT25	28.8	p	Dr12/14	44500405	Olat10	10497550	GH
Myostatin5	RT25	33.1	p
OMM5065	RT25	34.3	p
AAC/CTC104	RT25	36.1	p
OMM1301	RT25	36.1	p
Omy1149INRA	RT25	36.6	p
AGG/CTC83	RT25	37.9	p
AGC/CTA88	RT25	40.6	p
CL15589	RT25	45.1	cent
Ogo2UW	RT25	45.1	cent
BHMS486	RT25	46	cent
OMM1193	RT25	58.5	q			Olat22	6945896	A
OMM5175	RT25	69.9	q					A
AGG/CTC77	RT25	88.1	q					A
BX881655	RT25	89.2	q	Dr17	4920815	Olat2	17880989	A
OMM1335	RT25	90.3	q			Olat2	17891892	A
ACA/CTT72	RT26	0
ACC/CTA416	RT26	0.6
ACC/CTA413	RT26	0.6
ACT/CAT156	RT26	2
OmyFGT24TUF	RT26	4
OMM5036	RT26	4.1				Olat13	23885006	GH
SSOSL32	RT26	5.1						GH
Omi66TUF	RT26	5.1		Dr19/18	7802579	Olat14/15	2090787	GH
OMM1015	RT26	5.1						GH
BHMS7.005	RT26	6.2		Dr23	22279060			GH
Omy111DU	RT26	29.3						GH
CR375500	RT26	29.3		Dr15	45548071	Olat13	20117419	GH
BX860240	RT26	29.3		Dr15	3291714	Olat13	12908059	GH
OMM1767	RT26	29.3						GH
CB506726	RT26	29.3		Dr15	18869676	Olat13	31548267	GH
CA052244	RT26	29.3		Dr15	18869676	Olat13	31545957	GH
Ssa80BSFU	RT26	29.3
TC105523	RT26+2	0
OMM1335	RT26+2	14.5
OMM1228	RT27	0	q
Ssa16NUIG	RT27	0	q
Ssa0064BSFU	RT27	1.8	q
OMM1347	RT27	2.3	q
AGG/CAG83	RT27	2.3	q
OmyRGT31TUF	RT27	2.3	q
Omy1INRA	RT27	2.3	q
BX863380	RT27	2.3	q	Dr4/25	17580402	Olat6/23	8382598	JK
AAG/CTT195	RT27	4.8	q					JK
ACA/CTG345	RT27	4.8	q					JK
ACA/CAA127	RT27	7.4	q					JK
FGF6	RT27	10	q	Dr25	13203289	Olat6	23491994	JK
Str591INRA	RT27	10.1	q					JK
ACA/CAC87	RT27	15	q					JK
ras-1	RT27	15.2	q					JK
AAC/CTG171	RT27	18.2	q					JK
Omi56TUF	RT27	19.2	q					JK
CA374878	RT27	25.6	q	Dr18	10777195	Olat6	13788302	JK
Ssa0095BSFU	RT27	25.6	q	Dr18	23755792			JK
OMM3002	RT27	25.6	q					JK
ACA/CAA98	RT27	27.7	q					JK
AAC/CTT432	RT27	29.8	q					JK
OMM3001	RT27	36	q					JK
AGG/CAA106	RT27	37.2	q					JK
ACT/CAA171	RT27	41.3	q					JK
ACG/CAA285	RT27	44.2	q					JK
AGG/CAG130	RT27	45.4	q					JK
AGG/CTG137	RT27	47.6	q					JK
Ssa142NUIG	RT27	53.8	q					JK
BHMS212	RT27	55.9	q					JK
Omy6DIAS	RT27	55.9	q					JK
ACG/CTG298	RT27	55.9	q					JK
ACT/CTC219	RT27	55.9	q					JK
AAC/CAA134	RT27	55.9	q					JK
IGF2	RT27	57.5	q	Dr25	20336445	Olat23	20441684	JK
Omy102INRA	RT27	57.5	q
OMM1235	RT27	59.2	cent
Ots501NWFSC	RT27	62.5	cent
CA375845	RT27	62.5	cent	Dr16	13596523	Olat16	20845621	B
Str15INRA	RT27	62.5	cent					B
BHMS254	RT27	64.2	p					B
OMM1364	RT27	66	p					B
Ots529NWFSC	RT27	69.5	p					B
BX073867	RT27	72.8	p	Dr16	45360118	Olat16	26332187	B
CA368402	RT27	72.8	p	Dr16	20497333	Olat16	23878743	B
AAC/CTG152	RT27	72.8	p					B
Omy272UoG	RT27	76.7	p					B
Omy1119UW	RT27	77.4	p					B
Ocl2UW	RT27	77.4	p					B
Myostatin6	RT27	77.4	p					B
AAG/CAC92	RT27	77.4	p					B
OMM1108	RT27	80.3	p					B
OMM5062	RT27	80.3	p			Olat16	17693521	B
BX885490	RT27	81.1	p	Dr16	22081094	Olat16	14021260	B
BX313262	RT27	81.1	p	Dr16	22081086	Olat16	14021264	B
OMM1263	RT27	87.8	p	Dr16	473231	Olat16	5498101	B
One18ASC	RT27	92.3	p					B
OMM5188	RT27	94.5	p	Dr16	25512876	Olat16	18752973	B
OmyFGT8TUF	RT27	96.1	p					B
OMM5000	RT27	97.7	p	Dr16	50166881	Olat16	16373683	B
OmyRGT13TUF	RT27	97.7	p					B
OtsG423UCD	RT27	102.6	p					B
OMM5177	RT27	102.6	p					B
Omy29INRA	RT27	102.6	p					B
ACA/CAT140	RT27	104.9	p					B
BX321659	RT27	104.9	p	Dr16	5876197	Olat16	15037714	B
OMM1122	RT27	104.9	p
Omi156TUF	RT27	109.5	p
Omi210TUF	RT27	109.5	p
AAG/CAG83	RT27	109.5	p
AAC/CTG88	RT27	113.6	p
ACG/CAC151	RT27	113.6	p
Omi105TUF	RT27	117.6	p
One102ADFG	RT27	145	p
OMM5062	RT27+2(L44)	0
AAC/CAC106	RT27+2(L44)	0
OMM3065	RT29	0	q
OMM3057	RT29	2	q
OMM3064	RT29	2	q	Dr2/13	265326	Olat5	26648198
OMM1200	RT29	10.4	q
Omi167TUF	RT29	10.4	q
OMM1330	RT29	41.6	q
OMM1269	RT29	47.9	q
AAG/CTG129	RT29	50	q
BX885263	RT29	50	q	Dr3/nodata	5844125	Olat1	26652305	?
OMM5074	RT29	50	q	nodata	?			?
CA361991	RT29	50	q	Dr1	54477653			?
OMM1269	RT29	50	q					?
BX311884	RT29	52.1	q	Dr22	24280229			?
CA358173	RT29	52.1	q	Dr22	9103848	Olat1	31541696	?
Omi205TUF	RT29	52.1	q					?
CL11428	RT29	52.1	q					?
Omy11INRA	RT29	52.1	q					?
OMM1064	RT29	52.1	q	Dr3/5/6/9/14/15/19/22/23	?			?
BX301679	RT29	53.5	q	nodata	?			?
ACA/CAC128	RT29	55	q					?
Omi164TUF	RT29	55	q					?
OMM5116	RT29	56.4	q	Dr5	511065			?
CA358173	RT29	62.1	q	Dr22	9103848	Olat1	31541696	?
ACT/CTA314	RT29	63.5	q
AAC/CAA250	RT29	63.5	q
AAC/CAA84	RT29	74.9	q
BX087664	RT29	77.8	q	Dr13	52802759			D
BHMS7.015	RT29	77.8	q					D
SmaBFRO1	RT29	77.8	q					D
Omy21INRA	RT29	77.8	q					D
OtsG68UCD	RT29	81.4	q					D
OMM1162	RT29	87.4	q	Dr13	52802754			D
OMM5051	RT29	93.4	q	Dr1	48815607			D
OMM5043	RT29	93.4	q	Dr1	48815285			D
OMM5043	RT29	96.5	q	Dr1	48815285			D
OtsG43UCD	RT29	99.5	q
CA367675	RT29	99.5	q	Dr22	9101541			L
AAC/CTT260	RT29	99.5	q					L
Omy1223UW	RT29	108.8	cent					L
OMM1300	RT29	109.9	cent					L
BX866010	RT29	109.9	cent					L
ACA/CTG64	RT29	109.9	cent					L
OmyFGT3TUF	RT29	116.6	p					L
Ssa0098BSFU	RT29	116.6	p					L
OtsG243UCD	RT29	133.5	p					L
Ghrelin	RT29	139.8	p	Dr22/16	4267033			L
Omi104TUF	RT29	139.8	p					L
HoxC4b	RT29	141.9	p	Dr23	35211266			L
HoxC6b	RT29	141.9	p	Dr23	35226954	Olat7	12891864	L
Ots108SSBI	RT29	148.2	p
ACG/CAA222	RT29	148.2	p
OmyRGT19TUF	RT29	152.3	p
Omy28INRA	RT29	160.7	p
AAC/CTT140	RT29	163	p
Omy110INRA	RT29	166.9	p
sG3PDH-1*	RT29	166.9	p
Omy109INRA	RT29	169	p
SalE38SFU	RT30	0
BX079862	RT30	3.6		Dr13	52237869	Olat15	715161	D
AGG/CTA183	RT30	10.6						D
AGG/CTG220	RT30	16						D
OMM5011	RT30	22.2						D
GnRH-3A	RT30	23.7		Dr17	18888222	Olat15	18744519	D
AAC/CTA137	RT30	33.4						D
Omy5DIAS	RT30	34.8						D
OmyRGT24TUF	RT30	36.2						D
OmyRGT34TUF	RT30	36.9						D
Omy108INRA	RT30	36.9						D
BX861315	RT30	39.9		Dr12/13	31186110	Olat19	12284006	D
AAC/CTG183	RT30	39.9						D
OMM1186	RT30	39.9				Olat19	22803821	D
OMM1019	RT30	39.9						D
BHMS418	RT30	39.9						D
OMM1238	RT30	50.4						D
BX871195	RT30	52.4		Dr12	29053474	Olat19	11287392	D
OMM1184	RT30	53.8
Omi105TUF	RT31	0	p
Omi156TUF	RT31	0	p
ACT/CAT74	RT31	2	p
Omi210TUF	RT31	2.5	p
HoxA2b	RT31	4.1	p	Dr16	15954451	Olat11	10499162	B
OMM1122	RT31	4.1	p					B
AGC/CTT289	RT31	5.9	p					B
BX321659	RT31	8.3	p	Dr16	5876197	Olat16	15037714	B
AGG/CAT88	RT31	10.3	p					B
OMM5020	RT31	10.7	p					B
Omi175TUF	RT31	16.7	p			Olat16	5788227	B
OMM5067	RT31	16.7	p	Dr16	4291292			B
OmyFGT8TUF	RT31	18	p					B
CA349040	RT31	18	p	Dr16	25508826			B
One18ASC	RT31	22.9	p					B
Str4INRA	RT31	24.7	p					B
One102ADFG	RT31	26.7	p					B
OmyRGT1TUF	RT31	31.8	p					B
Omy272UoG	RT31	31.8	p					B
ACC/CAC289	RT31	31.8	p					B
CA368402	RT31	31.8	p	Dr16	20497333	Olat16	23878743	B
BHMS254	RT31	36.4	p					B
ACG/CTC58	RT31	36.4	p					B
Ssa406UoS	RT31	38.5	p	Dr10	35741692			B
Omy1006UW	RT31	38.5	p					B
ATP1A3	RT31	44.6	p	Dr1/2/3/9/19	?	Olat2/11	20233231	B
OMM1078	RT31	52.8	p
ACT/CTT427	RT31	52.8	p
OMM5146	RT31	52.8	p
OMM1058	RT31	54.4	cent	Dr9	28630249	Olat21	8512665	C
BHMS129	RT31	54.4	cent					C
AAC/CTA110	RT31	57.5	q					C
HoxD9a	RT31	70.7	q	Dr9	1949314	Olat21	24614796	C
HoxD10a	RT31	70.7	q	Dr9	1953615	Olat21	24611777	C
HoxD9a	RT31	71.4	q	Dr9	1949314	Olat21	24614796	C
OMM5024	RT31	74.5	q					C
OMM1083	RT31	78.6	q					C
ACC/CTA97	RT31	82.6	q					C
Omi96TUF	RT31	86.1	q	Dr9	14633134			C
BX318599	RT31	94.2	q	Dr9/nodata	23608242	Olat21	11201605	C
ACC/CTG161	RT31	95.4	q
AAG/CAT86	RT31+2(L25)	0
BX318599	RT31+2(L25)	2		Dr9/nodata	23608242	Olat21	11201605	C
AGC/CTT101	RT31+2(L25)	2
ACT/CAC142	RT31+2(L25)	2
OMM1080	RT31+2(L25)	18.7
OMM1053	RT31+2(L25)	18.7
sIDHP-3*	RT31+2(L25)	20.8
BHMS234	RT31+2(L25)	20.8
OMM5164	RT31+2(L25)	20.8

## Sheet: Sheet2
BHMS221A	RT1	0
OmyFGT19TUF	RT1	2.2
AGG/CTG184	RT1	4.5
CL16550	RT1	4.5
Omy1339INRA	RT1	4.5	Omy1339INRA	Olat12	949710
AGG/CAT82	RT1	4.5
Omy1294INRA	RT1	18.1	Omy1294INRA	Olat9/12	28518292
Omi208TUF	RT1	35.2
BX076085	RT1	43.1	BX076085	Olat14	14822624
OMM5136	RT1	51.2	OMM5136	Olat13	23885006
OMM5032	RT1	51.2
ACA/CTC103	RT1	51.2
OMM5031	RT1	51.2
sSOD-1*	RT1	51.2
Omy17INRA	RT1	51.2
OMM5295	RT1	56.6
ACA/CAA204	RT1	58.9
OMM1330	RT2	0
OMM1064	RT2	12.5
CA361991	RT2	16.6
BX885263	RT2	16.6	BX885263	Olat1	26652305
CA358173	RT2	18	CA358173	Olat1	31541696
Ssa55BSFU	RT2	18
ACA/CAT172	RT2	19.6
Omy11INRA	RT2	19.6
CL11428	RT2	19.6
AAC/CAG231	RT2	19.6
OmyFGT25TUF	RT2	24.4
Omi164TUF	RT2	26
ACC/CTA192	RT2	34.6
Ots2BML	RT2	38.7
SmaBFRO1	RT2	38.7
Omy27DU	RT2	38.7
Omy1UoG	RT2	38.7
CA345680	RT2	42
ACA/CTA288	RT2	44.5
Omi120TUF	RT2	44.5
CA341677	RT2	44.5	CA341677	Olat1	10347092
OMM5092	RT2	56.1
OMM1232	RT2	61.7	OMM1232	Olat4/7/9/16/24	?
AGG/CAT122	RT2	61.7
ACC/CAA278	RT2	73.5
OMM1037	RT2	73.5	OMM1037	Olat8	5238566
AGC/CTC78	RT2	73.5
AANAT2a	RT2	87.1	AANAT2a	Olat8	8328429
BX890355	RT2	87.1
Omy1212UW	RT2	87.1
AAC/CTA198	RT2	100.8
OmyFGT18TUF	RT2	102.7
ACA/CTC87	RT2	102.7
ACC/CTT216	RT2	103.9
CL25555	RT2	105
OMM5037	RT2	106.7
OmyFGT32TUF	RT2	107.4
OMM1258	RT2	108.7
OMM1274	RT2	108.7
OMM1262	RT2	108.7
OMM5037	RT2	108.7
OMM5154	RT2	109.6	OMM5154	Olat8	10520373
OMM1218	RT2	111.5
CA376300	RT2	111.5	CA376300	Olat8/19	10180605
CL25555	RT2	111.5
OmyRGT42TUF	RT2	112.6
SsaLEEI84	RT2	113.6
AGG/CTC247	RT2	118.4
IgH	RT2	119.9
AGG/CAC87	RT2	122
IgM	RT2	122	IgM	Olat8	15528867
BHMS211	RT2	122
Ots534NWFSC	RT2	134.5
BHMS267.1	RT3	0
OMM5174	RT3	0.6
Omy1097INRA	RT3	0.6	Omy1097INRA	Olat10	15973563
ACA/CTA333	RT3	0.6
AGG/CAC335	RT3	4.7
OMM1297	RT3	4.7
Omy1137INRA	RT3	4.7	Omy1137INRA	Olat10	15826357
Omy1099INRA	RT3	8.9	Omy1099INRA	Olat10	26823949
Ogo2UW	RT3	23.4
CL15589	RT3	23.4
ACG/CTC110	RT3	23.4
OMM1312	RT3	27.3
AGC/CAT95	RT3	29.4
Omy26INRA	RT3	29.4
OmyRT2TUF	RT3	29.4
BHMS206	RT3	29.4
Ssa4DU	RT3	33.9
ACG/CTA365	RT3	35.5
OmyFGT5TUF	RT3	37.5
BX317661	RT3	37.5	BX317661	Olat10	10497550
Omy1102UW	RT3	37.5
ACG/CAC342	RT3	37.5
Ogo1UW	RT3	37.5
Omy1102UW	RT3	41.4
OmyRGT41TUF	RT3	43.4
AAG/CTA101	RT3	45.7
AGC/CAA177	RT3	45.7
CA378164	RT3	48	CA378164	Olat10	22026174
Ssa60BSFU	RT3	48
BX084966	RT3	53.2	BX084966	Olat11	15003612
ACT/CTT266	RT3	53.2
AAG/CAA280	RT3	57.8
BHMS429	RT3	63.7
BHMS185	RT3	93.4
OMM1038	RT3	105.9
OMM1230	RT3	109.6
Omy1018INRA	RT3	114.2
CR374305	RT3	114.2	CR374305	Olat11	16698098
BX080510	RT3	114.2	BX080510	Olat11	16698098
Omi161TUF	RT3	117.1
HoxA4a	RT3	117.1	HoxA4a	Olat11	10516661
ACT/CTT177	RT3	117.1
ACA/CTC209	RT3	117.1
ACA/CAT180	RT3	117.1
OMM5143	RT3	121.5	OMM5143	Olat11	13091534
OMM5153	RT3	121.5	OMM5153	Olat11	10285718
ACA/CAC73	RT3	127.3
Omi84TUF	RT5	0
ACA/CTC104	RT5	1.1
BX888097	RT5	1.1	BX888097	Olat21	21697352
CL8708	RT5	2.3
ACC/CTG480	RT5	3.4
OMM1104	RT5	18.6
OMM1286	RT5	20.9
AAG/CTC150	RT5	24.4
ACT/CTG310	RT5	29
Sal6UoG	RT5	33.1	Sal6UoG	Olat8	9424613
CL16851	RT5	37.2
CA061336	RT5	42.4	CA061336	Olat20/24/nodata	7569319
CA359625	RT5	42.4	CA359625	Olat20/24/nodata	7569313
OMM1273	RT5	48.8
OtsG249UCD	RT5	48.8
BX910798	RT5	48.8	BX910798	Olat21	18631925
Mstn1	RT5	48.8	Mstn1	Olat21	18493807
BX913059	RT5	48.8	BX913059	Olat21	5414932
BHMS321	RT5	55
CR374716	RT5	61.5
OmyFGT6TUF	RT5	66.4
CA361411	RT5	67.9	CA361411	Olat21	26031165
OMM1316	RT5	77.4
ACG/CTC267	RT5	77.4
AAC/CAA445	RT5	79.5
BX318599	RT5	79.7	BX318599	Olat21	11201605
ACG/CTG148	RT6	0
CL17363	RT6	2
Cocl3LAV	RT6	2
ATP1B1A	RT6	2	ATP1B1A	Olat4	29673680
AGC/CTA151	RT6	2
ACG/CTG149	RT6	2.8
CA359407	RT6	6.2	CA359407	Olat4	6914212
AGC/CAC99	RT6	6.2
OMM1231	RT6	7.5
Ssa20.19NUIG	RT6	7.9
AAG/CTT89	RT6	8.9
AGC/CAC280	RT6	14.7
BX309396	RT6	21.8
OMM1302	RT6	23.3
OMM5147	RT6	23.3
AAG/CTT173	RT6	23.3
ACG/CTG346	RT6	34.9
ACG/CTG345	RT6	36
CL16548	RT6	36
FGF6	RT6	36	FGF6	Olat6	23491994
ACA/CTA160	RT6	36
ACA/CTA132	RT6	36
AAC/CAA109	RT6	37.5
OMM5069	RT6	42.4
SalD39SFU	RT6	42.4
AGG/CTG439	RT6	44
ACG/CAA233	RT6	44
BHMS425	RT6	45.6
ACC/CTG432	RT6	50.9
OMM1046	RT6	56.1
ACC/CAC227	RT6	59.5
Omy1032UW	RT6	65
OMM1152	RT6	66.3
ACA/CTG59	RT6	66.3
ACA/CTG58	RT6	68.1
AAC/CTG110	RT6	70
OmyFGT20TUF	RT6	71.5
OMM1082	RT6	75.1
AAC/CAT141	RT6	80.2
AGG/CAG194	RT6	83.2
AAG/CAA187	RT6	86.3
ACA/CTC69	RT6	91.4
BX871195	RT6	91.4	BX871195	Olat19	11287392
OMM1355	RT6	95.4
OMM1359	RT6	95.4
Str7INRA	RT6	95.4
Omy16INRA	RT6	95.4
ACG/CTG67	RT6	121
OMM5160	RT7	0	OMM5160	Olat20	11212870
Ogo4UW	RT7	2.4
AGG/CAT161	RT7	3.6
AAC/CAA192	RT7	15.2
AGG/CAG205	RT7	16.4
OMM5099	RT7	26.8	OMM5099	Olat17	12734042
Omy3DIAS	RT7	28
AGC/CTA199	RT7	28
OmyRGT17TUF	RT7	30.4
ACG/CAT173	RT7	32.6
OMM1087	RT7	33	OMM1087	Olat23	19467054
OmyFGT26TUF	RT7	39.6
ACC/CAC365	RT7	39.6
BX867287	RT7	50.1	BX867287	Olat13	7999513
AGG/CAC88	RT7	50.1
Omy7INRA	RT7	51.3
ATP1B3B	RT7	51.3
ACC/CTC149	RT7	52.4
ACC/CTC154	RT7	52.4
ACC/CTC148	RT7	57.5
ACC/CTA148	RT7	57.5
ACA/CTA71	RT7	57.5
BHMS347B	RT7	68.7
One1ASC	RT7	69.9
AAC/CTT106	RT7	69.9
CA057924	RT7	73.7	CA057924	Olat23	2156161
CA045004	RT7	73.7	CA045004	Olat23	2156176
CL67680	RT7	73.7
BX076758	RT7	73.7	BX076758	Olat23	2150570
OMM1318	RT7	73.7	OMM1318	Olat23	22627709
OMM1220	RT7	80.4
OMM1012	RT7	80.4
OMM1077	RT7	86.1	OMM1077	Olat23	19467054
OMM1305	RT7	86.1
OMM1164	RT7	86.1
ACA/CTA102	RT7	90.5
Sal8UoG	RT7	93.5	Sal8UoG	Olat6/23	1202230
OmyRGT15TUF	RT7	93.5
BHMS124	RT7	97.9
OMM5102	RT7	97.9	OMM5102	Olat23	10331188
BX868221	RT7	97.9	BX868221	Olat22	3530687
ACA/CTC56	RT8	0
OmyFGT13TUF	RT8	0
Ogo8UW	RT8	1.1
ACA/CTA124	RT8	4.2
BX299451	RT8	6.3
OMM1195	RT8	10.4
OMM1195	RT8	10.4
Omy1236INRA	RT8	10.4	Omy1236INRA	Olat4	16203305
OMM5091	RT8	14.6
ACT/CAG62	RT8	14.6
OMM5265	RT8	22.9	OMM5265	Olat4	15364104
ACA/CAT191	RT8	35.6
AAC/CTC154	RT8	35.6
OmyFGT12TUF	RT8	36.8
AAC/CAT95	RT8	36.8
ACT/CAA270	RT8	36.8
ACA/CTG127	RT8	36.8
Clock	RT8	36.8
AAC/CTA108	RT8	36.8
AAC/CTT328	RT8	36.8
AGC/CAG148	RT8	36.8
AGG/CAC166	RT8	36.8
One112ADFG	RT8	36.8
BHMS415	RT8	36.8
BHMS145	RT8	36.8
BHMS423	RT8	36.8
OMM5166	RT8	36.8	OMM5166	Olat12	14065601
OMM5035	RT8	36.8
GS03	RT8	36.8	GS03	Olat17	25783283
OMM5060	RT8	36.8
Ssa0020BSFU	RT8	36.8
Ssa0087BSFU	RT8	36.8
BX865962	RT8	36.8	BX865962	Olat8/9	14673199
CA358745	RT8	36.8	CA358745	Olat4	8576040
BX865962	RT8	36.8	BX865962	Olat8/9	14673199
Omi134TUF	RT8	36.8
BHMS426	RT8	36.8
CA060381	RT8	36.8	CA060381	Olat4	8574052
SSOSL311	RT8	36.8
OMM5181	RT8	36.8
BX857349	RT8	36.8	BX857349	Olat4	9338031
Ssa2DIAS	RT8	36.8
OMM1009	RT8	36.8
BHMS331	RT8	36.8
ACA/CAA79	RT8	38
One5ASC	RT8	38
AAC/CAT124	RT8	57.7
ACT/CTA173	RT8	60.1
ACT/CTA174	RT8	68.9
OMM1304	RT8	70.9
CL15841	RT8	72.9
One114ADFG	RT8	75
OMM1075	RT8	75
OtsG83bUCD	RT8	75
ACT/CAG158	RT8	77.1
Ogo3UW	RT8	84.5
BX873441	RT9	0	BX873441	Olat14	16473338
OMM1293	RT9	23.9	OMM1293	Olat8	11292023
OMM5185	RT9	33.9
OMM5154	RT9	33.9	OMM5154	Olat8	10520373
AGC/CAT321	RT9	35.9
OmyFGT29TUF	RT9	37.5
ACT/CAA235	RT9	42.2
OMM1274	RT9	44.3
OMM1002	RT9	44.3
Ogo7UW	RT9	44.3
OmyFGT32TUF	RT9	44.3
OMM1258	RT9	44.3
OMM5037	RT9	44.3
CA376300	RT9	44.3	CA376300	Olat8/19	10180605
OMM1262	RT9	44.3
OMM1218	RT9	45.8
OmyRGT42TUF	RT9	45.8
SsaLEEI84	RT9	50.9
OmyFGT18TUF	RT9	50.9
OMM5152	RT9	56.5
IgM	RT9	56.5	IgM	Olat8	15528867
OMM1161	RT9	58
BHMS188	RT9	58.9
BX890355	RT9	62
AANAT1b	RT9	62.7
OmyRGT33TUF	RT9	65.8
OmyRGT40TUF	RT9	67.3
AAC/CTT314	RT9	67.3
OMM5140	RT9	69.5	OMM5140	Olat8	8614159
OMM5140	RT9	69.5	OMM5140	Olat8	8614159
AANAT2b	RT9	69.5	AANAT2b	Olat8	8328429
OmyFGT28TUF	RT9	69.5
AGC/CAG177	RT9	69.5
OMM1368	RT9	71.2
BHMS184A	RT9	73.7
OMM1268	RT9	76.2	OMM1268	Olat8	7050998
OMM1267	RT9	76.2	OMM1267	Olat8	5983304
OMM5055	RT9	78.5	OMM5055	Olat8	5672352
Hsp70A	RT9	78.5	Hsp70A	Olat7/8	10856295
OMM5063	RT9	80.7
GH1(DIAS)	RT9	80.7
GH1(INRA)	RT9	80.7
OmyRGT30TUF	RT9	80.7
HoxB4a	RT9	80.7	HoxB4a	Olat8	24382655
OmyRGT4TUF	RT9	81.9
AGG/CAG72	RT9	81.9
OMM1341	RT9	84.3
OMM5127	RT9	86
CA349175	RT9	86	CA349175	Olat5	26966126
BX311224	RT9	91.5	BX311224	Olat8	25042680
Omy1004UW	RT9	93.3
Omy1036UW	RT9	93.3
Ssa0008BSFU	RT9	96.8
OMM5057	RT9	103.5
AAC/CTT127	RT9	109.6
Ssa0015BSFU	RT9	114.3	Ssa0015BSFU	Olat1/4/5/9/11/13/15/16/19/20/22/nodata	?
OMM5141	RT9	122	OMM5141	Olat19	4331279
ACA/CAC134	RT9	123.3
OMM5007	RT9	126.9
AAG/CTA73	RT9	128.8
BX873441	RT9	130.7	BX873441	Olat14	16473338
Omy1009UW	RT9	131.4
OMM3103	RT9	131.4	OMM3103	Olat14	16955037
CR366058	RT9	131.4
ATP1B2	RT9	131.4	ATP1B2	Olat14	16276161
OMM1363	RT9	133.5	OMM1363	Olat14	18470541
OMM1096	RT9	133.5
One14ASC	RT9	135.7
Cry5	RT9	135.7	Cry5	Olat3	25684160
Omy105INRA	RT9	139.8
OMM1192	RT9	140.7	OMM1192	Olat9/12/14	4659154
AGC/CAG112	RT9	140.7
ACT/CAG74	RT9	140.7
OMM5008	RT9	142.1
AAC/CAG176	RT9	142.8
CB497405	RT9	142.8	CB497405	Olat12	14368170
ACG/CAG382	RT9	144.9
AAC/CAA150	RT9	151.8
Omi98TUF	RT10	0
AAG/CAT107	RT10	1.5
OMM1179	RT10	5.6
AAG/CAA144	RT10	5.6
OtsG3UCD	RT10	5.6
AAG/CAG72	RT10	5.6
ACA/CAG132	RT10	5.6
OMM5172	RT10	7
BX867246	RT10	15.1	BX867246	Olat9	11336362
BX303525	RT10	16.5	BX303525	Olat9	25233587
OMM5004	RT10	20.2
BX889738	RT10	20.2	BX889738	Olat9	20312372
One111ADFG	RT10	23.2
One10ASC	RT10	24.5
OMM5013	RT10	36.3
OMM5039	RT10	36.3
OmyFGT11TUF	RT10	37
OmyRGT2TUF	RT10	39.2
AAG/CAC165	RT10	41.4
Omy1225UW	RT10	43.6
AAG/CAC167	RT10	43.6
OMM1204	RT10	47.9
BHMS356	RT10	50.9	BHMS356	Olat9	8210951
Omy1120UW	RT10	52.3
IL1B	RT10	52.3	IL1B	Olat9	200715
OMM1157	RT10	52.3
BHMS117B	RT10	53.1
UBC100-2.13	RT10	56.2
CR363293	RT10	62.7	CR363293	Olat3	8362394
OmyFGT10TUF	RT10	69
OMM1294	RT10	72.2
ACG/CTA156	RT10	75
CA366526	RT10	75.7
Omy38DU	RT10	79.7
ACG/CTT188	RT10	81.5
AAG/CAT93	RT10	82.6
ACG/CTG240	RT10	82.6
OMM1512	RT10	83.8
ACA/CAC296	RT10	91.1
Omy1002UW	RT10	94.8
ACA/CAA239	RT10	96.9
OMM5009	RT10	98
OmyCosBTUF	RT10	99.1
BX867151	RT10	99.1	BX867151	Olat3	24643354
Omi75TUF	RT10	101.2
AGC/CAT210	RT10	102.4
CA039640	RT10	102.4	CA039640	Olat3	3980069
AGC/CAT214	RT10	102.4
MYOD	RT10	102.4	MYOD	Olat6	1090443
OMM1197	RT10	103.3
BX888425i	RT10	103.3
CA364516	RT10	103.3	CA364516	Olat3	4400409
ACC/CAG195	RT10	103.3
OMM1214	RT10	105.6	OMM1214	Olat3	28660650
OMM1237	RT10	107.2	OMM1237	Olat3	26141651
OMM1213	RT10	108.7	OMM1213	Olat3	28660650
AAG/CTG165	RT11	0
Ots520NWFSC	RT11	4.1
OMM1310	RT11	10.4
BX867319	RT11	10.4	BX867319	Olat13	13529562
Ocl1UW	RT11	11.1
OMM1172	RT11	11.8	OMM1172	Olat13	14462645
Omy7DIAS	RT11	17
OMM1209	RT11	22.2
Omy13DIAS	RT11	34.7
Ssa80BSFU	RT11	35.3
ACC/CAG138	RT11	45.1
SL	RT11	47.2
CA347214	RT11	47.2	CA347214	Olat13	28829350
AGC/CTA296	RT11	50.3
ACC/CTC133	RT11	52.6
Omi33TUF	RT11	52.6
OMM1315	RT11	52.6
ACC/CTA133	RT11	52.6
Ots509NWFSC	RT11	52.6
OMM1084	RT11	56.6	OMM1084	Olat13	19758290
BX313739	RT11	56.6	BX313739	Olat13	21244380
Omi69TUF	RT11	57.3	Omi69TUF	Olat13	21366434
Omy1011UW	RT11	58.1
AGC/CTA295	RT11	58.1
Omy2DU	RT11	58.9
Ots515NWFSC	RT11	63.5
Omy111INRA	RT12	0
AGG/CTC169	RT12	2
OMM1155	RT12	4.1
AAC/CTG181	RT12	8.3
ACC/CAC188	RT12	8.3
HoxC9b	RT12	10.4	HoxC9b	Olat7	12875589
HoxC6b	RT12	10.4	HoxC6b	Olat7	12891864
NRAMP-B	RT12	10.4	NRAMP-B	Olat5	28271038
Pax7	RT12	16.6	Pax7	Olat5	7408877
Omy16DIAS	RT12	16.6
OMM3061	RT12	43.7
OMM3050	RT12	43.7	OMM3050	Olat5	26665575
OMM3056	RT12	49.3
OMM3048	RT12	49.3
OMM3059	RT12	49.3	OMM3059	Olat5/10	2416642
OMM3054	RT12	51.2	OMM3054	Olat5	26736562
Ssa0054BSFU	RT12	52.9
ACA/CAA165	RT12	79.5
ACC/CAC189	RT12	87.3
OMM1168	RT12	99.8	OMM1168	Olat5	14917900
ACG/CAG251	RT12	109.4
ACT/CAC62	RT12	109.4
Omi66TUF	RT12	110.3	Omi66TUF	Olat14/15	2090787
OMM5036	RT12	110.3	OMM5036	Olat13	23885006
OMM5159	RT12	115.5	OMM5159	Olat13	14556944
ACA/CTT341	RT12	130.3
BX084427	RT12	133	BX084427	Olat7	13302236
CA344270	RT12	135.9	CA344270	Olat5	33780848
OMM1277	RT12	135.9
OMM5145	RT12	142.3	OMM5145	Olat10	26362486
OMM5029	RT12	145.6
OMM1148	RT12	145.6
OMM5098	RT12	145.6	OMM5098	Olat2	28950639
OMM1066	RT12	154.8
OMM1236	RT12	161.3
Str1INRA	RT12	161.3
OmyFGT4TUF	RT12	161.3
OMM5161	RT12	161.3	OMM5161	Olat2	16386417
ACC/CAC398	RT12	163.5
CA349039	RT12	165.6	CA349039	Olat2	22815028
OMM1158	RT12	165.6
OMM5095	RT12	167.9
BX305657	RT12	167.9	BX305657	Olat22	8601844
AAC/CTG153	RT12	168.8
OmyOGT5TUF	RT12	170.6
BHMS219	RT12	172
ATP1A1B	RT12	176.2	ATP1A1B	Olat2	20202763
ATP1A1C	RT12	176.2	ATP1A1C	Olat2	20202756
ATP1B1B	RT12	176.2	ATP1B1B	Olat4	29680172
OmyRT10TUF	RT12	176.2
Ots100SSBI	RT12	177
Omy1008UW	RT12	180.6
CA383830	RT12	180.6
Omi155TUF	RT12	182.4	Omi155TUF	Olat7	14969951
ACG/CAT244	RT12	182.4
BX303903	RT12	183.3	BX303903	Olat21	19916765
CA371653	RT12	184.3	CA371653	Olat3	14943548
CA388551	RT12	184.3	CA388551	Olat3	15029627
Omy3INRA	RT12	184.3
BX879524	RT12	184.3	BX879524	Olat21	12334695
ACC/CAC235	RT12	185.4
ACA/CTC191	RT12	186.4
ACT/CTC312	RT12	186.4
ACG/CAT247	RT12	197.9
TC105523	RT12	203.4	TC105523	Olat13	13398951
TC107295	RT12	209.6
OMM1767i	RT12	224.3
OMM1167	RT12	225.2
ACA/CAA390	RT13	0
AAC/CAG152	RT13	0
ATP1B3A	RT13	0	ATP1B3A	Olat17	5635389
OmyRGT47TUF	RT13	2
OMM5053	RT13	2
Omy1013UW	RT13	2.7
CA350064	RT13	2.7	CA350064	Olat17	4692747
OmyRGT51TUF	RT13	2.7
CR373404	RT13	7.2	CR373404	Olat17	6115603
Ocl3UW	RT13	9.5
Omi51TUF	RT13	9.5
OmyRGT46TUF	RT13	9.5
OmyRGT14TUF	RT13	9.5
OmyRGT32TUF	RT13	9.5
ACT/CTT418	RT13	11.5
OMM1272	RT13	11.8
Ocl4UW	RT13	11.8
OMM1020	RT13	18.8
ACT/CAC82	RT13	19.9
OmyFGT28TUF	RT13	25.8
GS04	RT13	25.8	GS04	Olat17	25783174
OmyJTUF	RT13	26.6
OMM1321	RT13	30.4	OMM1321	Olat17	27238256
GS02	RT13	30.4	GS02	Olat17	25783186
AAG/CAT124	RT13	30.4
ACC/CTA141	RT13	30.4
AAG/CAT111	RT13	33.9
AAG/CAC195	RT13	34.6
ACC/CAT59	RT13	34.6
ACT/CAC188	RT13	34.6
ACC/CTG173	RT13	40.9
BX870052	RT13	40.9	BX870052	Olat18	21352927
ACA/CAT83	RT13	40.9
OMM5157	RT13	43.2	OMM5157	Olat17	15150878
BHMS411	RT13	45
AAC/CTC179	RT13	47.9
OMM1216	RT13	49
Ssa410UoS	RT14	0
Omy120INRA	RT14	8.3
ACT/CTT167	RT14	41.6
ACA/CAC113	RT14	54.1
AGC/CTT331	RT14	62.5
OMM1657	RT14	70.8
ACT/CTT212	RT14	70.8
OMM5017	RT14	70.8	OMM5017	Olat1	23279305
OMM1657	RT14	70.8
OMM5168	RT14	70.8	OMM5168	Olat1	23279305
BX859491	RT14	70.8	BX859491	Olat1	20718107
CL47450	RT14	70.8
OMM1134	RT14	72.9	OMM1134	Olat1/14	23016259
Omy296UoG	RT14	74.9
CL17236	RT14	74.9	CL17236	Olat4	6197956
AAC/CTC283	RT14	74.9
AGC/CTT124	RT14	76.3
Omy1048UW	RT14	77.8
Omy1048UW	RT14	77.8
ACC/CAT72	RT14	77.8
BHMS205	RT14	77.8
CA348861	RT14	77.8	CA348861	Olat1	16701082
AGC/CTT90	RT14	79.3
ACT/CTC163	RT14	79.3
Omy4INRA	RT14	79.3
BX873975	RT14	79.3	BX873975	Olat1	16788867
BX319411	RT14	79.3	BX319411	Olat1	23468322
BX883807i	RT14	79.3
BX883807	RT14	79.3
AAC/CAG102	RT14	87.6
OMM1241	RT14+2	0	OMM1241	Olat2	16732551
AGC/CTG121	RT14+2	1.1
OMM5182	RT14+2	1.1
ACT/CAC341	RT14+2	3.4
AGG/CTC189	RT14+2	10.2
ACT/CAG229	RT14+2	12.4
ACG/CAT60	RT14+2	12.4
OMM1279	RT14+2	12.4	OMM1279	Olat14	24996312
ACA/CAG100	RT14+2	15.9
BHMS281	RT14+2	21.5
TC128101	RT14+2	23.8
Ssa0102BSFU	RT14+2	23.8	Ssa0102BSFU	Olat22	12299753
OMM5175	RT14+2	28.4
ACG/CAA358	RT14+2	29.5
OmyRGT43TUF	RT14+2	36.3
TC110605	RT14+2	42
TC126859	RT14+2	46.5	TC126859	Olat22	12465112
BX080247	RT14+2	47.7
Ssa14DU	RT14+2	49.9
ACG/CTC80	RT14+2	63.6
AAG/CTC79	RT14+2	69.3
OmyRGT15TUF	RT15	0
BX868221	RT15	5.6	BX868221	Olat22	3530687
AGC/CTC211	RT15	5.6
OMM5102	RT15	5.6	OMM5102	Olat23	10331188
ACG/CTG124	RT15	5.6
BHMS124	RT15	6.8
OmyRT7TUF	RT15	12.6
OMM1175	RT15	15
OMM5100	RT15	15	OMM5100	Olat23	17260456
ACT/CAT260	RT15	15
Myf5	RT15	17.2	Myf5	Olat23	19582438
MRF4	RT15	17.9	MRF4	Olat23	19593259
BHMS339	RT15	17.9
OMM1036	RT15	20.9
OMM1164	RT15	20.9
IGF1	RT15	20.9	IGF1	Olat23	20440423
ACC/CAA151	RT15	20.9
Ssa0024BSFU	RT15	27.1
Omi184TUF	RT15	31.1
AAC/CAG192	RT15	31.1
OMM1291	RT15	31.3
OMM1289	RT15	31.3
Ots1BML	RT15	37.5
OMM5075	RT15	37.5
OmyRGT8TUF	RT15	37.5
OMM1166	RT15	50.4
OMM5030	RT15	56.1
OMM1051	RT15	58.3
TC112353	RT15	69.8	TC112353	Olat18	17850249
ACA/CAT126	RT15	84.5
OmyRGT23TUF	RT15	91.4
BX887563	RT15	91.4	BX887563	Olat18	28774236
OMM1261	RT15	92.1	OMM1261	Olat3/9/16	?
OMM1260	RT15	92.1	OMM1260	Olat3/9/16	?
ACA/CTA210	RT15	95
Per1	RT15	95	Per1	Olat18	151982259
Omy107INRA	RT15	95
OmyRGT21TUF	RT15	99.5
BHMS252	RT16	0
Omy1008UW	RT16	11.4
ACG/CTA325	RT16	13.4
ACT/CTA366	RT16	13.4
ACG/CAT243	RT16	13.4
AAC/CTG231	RT16	13.4
AAC/CAG178	RT16	13.4
ATP1B1B	RT16	13.4	ATP1B1B	Olat4	29680172
Omy3INRA	RT16	13.4
BX879524	RT16	15.5	BX879524	Olat21	12334695
BX303903	RT16	15.5	BX303903	Olat21	19916765
CA388551	RT16	15.5	CA388551	Olat3	15029627
OMM1167	RT16	19.7
ACA/CTA277	RT16	19.7
BX879524	RT16	19.7	BX879524	Olat21	12334695
CA388551	RT16	19.7	CA388551	Olat3	15029627
CA371653	RT16	19.7	CA371653	Olat3	14943548
CA383830	RT16	22.7
CA383830	RT16	22.7
AGG/CTC326	RT16	31.6
OmyRT10TUF	RT16	31.6
ACA/CAA232	RT16	33.9
Omy77DU	RT16	36.1
CA345149	RT16	36.9	CA345149	Olat22	4405160
OMM5095	RT16	36.9
Str60INRA	RT16	39.8
OMM1345	RT16	39.8
BHMS219	RT16	39.8
Omi173TUF	RT16	45.5	Omi173TUF	Olat21	23098470
AAG/CTG276	RT16	47.3
Omi173TUF	RT16	47.3	Omi173TUF	Olat21	23098470
BX856652	RT16	51	BX856652	Olat21	11925297
OMM1013	RT16	57.3	OMM1013	Olat21	31733414
OMM5161	RT16	58	OMM5161	Olat2	16386417
AAC/CAC345	RT16	63.5
Omy8INRA	RT16	67.7
OMM1088	RT16	67.7
OmyRGT3TUF	RT16	73.9	OmyRGT3TUF	Olat11	16349978
AAC/CAC181	RT16	78.1
OMM1352	RT16	96.9	OMM1352	Olat11	28074236
ACG/CTT310	RT16	96.9
BX873238	RT16	96.9	BX873238	Olat11	22827820
ACA/CAG298	RT16	96.9
Omi102TUF	RT16	96.9
ACG/CTC358	RT16	96.9
ACC/CTG259	RT16	96.9
ACT/CAG195	RT16	96.9
Str9INRA	RT16	96.9
ACG/CTC356	RT16	99.8
OMM1303	RT16	101
Str2INRA	RT16	101
Omy13INRA	RT16	101
ACT/CTG235	RT16	102.9
OMM1290	RT16	104.7
OMM5064	RT16	104.7	OMM5064	Olat11	8635852
Omy6INRA	RT16	106.6
HoxA4a	RT16	106.6	HoxA4a	Olat11	10516661
BX867838	RT16	106.6	BX867838	Olat11	12100585
OMM1101	RT16	106.6
OMM5151	RT16	108.4
OMM5033	RT16	112.1	OMM5033	Olat11	22929161
OMM5169	RT16	112.1
OMM5002	RT16	115.8	OMM5002	Olat11	21372289
OMM5151	RT16	115.8
AAG/CTG125	RT16	117.9
OMM1090	RT17	0
ACG/CTA455	RT17	5.9
AGC/CTA330	RT17	5.9
AGC/CAC245	RT17	5.9
OMM5044	RT17	11.1
OMM5061	RT17	11.1
ACC/CTC90	RT17	11.1
AGG/CAG200	RT17	16.8
OMM1076	RT17	18.6
BX075694	RT17	18.6	BX075694	Olat15	23796910
CA357130	RT17	18.6	CA357130	Olat15	23393864
ACC/CAC72	RT17	20.9
OtsG85UCD	RT17	24.4
ACC/CAC73	RT17	24.4
ACC/CAC63	RT17	24.4
OMM1371	RT17	36.6
OtsG422UCD	RT17	43.5
ACC/CTT168	RT17	43.5
Omy113INRA	RT17	44.8
CA368462	RT17	44.8	CA368462	Olat8/19	4795166
OMM1117	RT17	44.8
AAG/CAA198	RT17	46
AAC/CTC152	RT17	49.7
OmyRGT27TUF	RT17	52.3
HoxB5b	RT17	52.3	HoxB5b	Olat19	17590879
OMM5050	RT17	52.3
OMM5163	RT17	60.3	OMM5163	Olat19	12116014
BX073647	RT17	60.3
ACG/CAG278	RT17	60.3
BX305863	RT17	60.3	BX305863	Olat19	11446282
CA362622	RT17	63.8	CA362622	Olat19	11744332
CA362622	RT17	66.5	CA362622	Olat19	11744332
OmyRGT6TUF	RT17	75.5
OMM1311	RT18	0	OMM1311	Olat3	29862262
ACC/CAG435	RT18	11
CL10332	RT18	13.6
AAC/CTG312	RT18	17.2
AAC/CTT122	RT18	17.2
OMM1512	RT18	21.5
Omi187TUF	RT18	25
OMM1159	RT18	25
BX867151	RT18	25.5	BX867151	Olat3	24643354
OMM1197	RT18	26.1
OMM5009	RT18	31.8
AGG/CAC355	RT18	32.9
MYOD	RT18	32.9	MYOD	Olat6	1090443
CA039640	RT18	32.9	CA039640	Olat3	3980069
BX888425	RT18	32.9	BX888425	Olat6	11948316
CA364516	RT18	32.9	CA364516	Olat3	4400409
OmyCosBTUF	RT18	36.3
OMM3060	RT19	0
Omy1052UW	RT19	22.1
Omi197TUF	RT19	32.6
One3ASC	RT19	33.8
OMM5156	RT19	35.6	OMM5156	Olat9	4503403
OMM1333	RT19	36.1
ACT/CAC147	RT19	50.4
OmyFGT34TUF	RT19	52.4
AGC/CAA103	RT19	53.7
Omy1191UW	RT19	57.1
Ssa4DIAS	RT19	57.1
OMM1008	RT19	58.7
Omy106INRA	RT19	61.8
OMM5045	RT19	64.9	OMM5045	Olat9	16806550
BX863453	RT19	66.7
AAC/CTT192	RT19	70.3
OMM1313	RT19	70.3
ACA/CTG138	RT19	70.3
AAC/CTA61	RT19	70.3
ACA/CTA201	RT19	79.3
Ots209	RT19	79.3
OMM5034	RT19	87.7
OMM5088	RT19	88.3
ACC/CAC143	RT19	88.3
OMM5018	RT19	90.2
PACAP	RT19	90.2
OMM1223	RT19	90.9
ACA/CTA200	RT19	90.9
AAG/CTG172	RT19	92.9
ACC/CTA80	RT19	96.7
AAC/CTT282	RT19	96.7
OMM1025	RT19	97.9
Omi174TUF	RT19	112.1
Omy10DIAS	RT19	112.1
Omi62TUF	RT19	112.1
BX298853	RT19	113.6
CA058586	RT19	118	CA058586	Olat17	6239008
Omi96TUF	RT19	125
ACC/CAC411	RT19	128.4
Ocl8UW	RT19	130.5
SNP-sh2	RT19	130.5
ACG/CTG133	RT19	135.4
E2TUF	RT19	135.4
OmyOGT1TUF	RT19	136.8
AAC/CAT136	RT19	137.7
AAC/CAT135	RT19	138.8
ACT/CAA342	RT19	140.9
AAC/CTG196	RT19	140.9
ACG/CAG238	RT19	145.1
BX319411	RT20	0	BX319411	Olat1	23468322
BX883807	RT20	0
CL17236	RT20	7.9	CL17236	Olat4	6197956
OMM1134	RT20	17	OMM1134	Olat1/14	23016259
OMM5017	RT20	18.1	OMM5017	Olat1	23279305
OMM5168	RT20	18.1	OMM5168	Olat1	23279305
ACC/CAA94	RT20	18.1
ACC/CTG96	RT20	28.4
ACT/CTC204	RT20	37.5
OMM1657	RT20	59
OMM5108	RT20	72.7
BHMS205	RT20	75
OmyRGT53TUF	RT20	75
ACG/CTG353	RT20	105.6
OMM5268	RT20	105.6	OMM5268	Olat14	9698890
BX882100	RT20	105.6	BX882100	Olat14	23805165
CA369467	RT20	105.6	CA369467	Olat14	9698890
OMM1332	RT20	105.6
OMM1120	RT20	105.6
CR372971	RT20	105.6	CR372971	Olat14	2193385
OMM1181	RT20	113	OMM1181	Olat14	30758166
OMM1044	RT20	114.6
ACA/CTT163	RT20	116.2
OMM3004	RT20	122.4
BHMS373	RT20	124
TRCARR	RT20	124	TRCARR	Olat14	24203258
Omi90TUF	RT20	126.7
OMM3102	RT20	134.9
SsaLEEN82	RT20	134.9
Omi100TUF	RT20	136.3
ACT/CTT164	RT20	146.7
Omi155TUF	RT20	150.8	Omi155TUF	Olat7	14969951
ACC/CAG267	RT20	150.8
ACC/CAC334	RT20	152.9
Omy8DIAS	RT20	152.9
ACC/CTG353	RT20	157.1
BHMS437	RT20	157.1
CA372906	RT20	157.1	CA372906	Olat18/15/nodata	28953157
Ssa197DU	RT21	0
Omy10INRA	RT21	0.7
CA061915	RT21	0.7	CA061915	Olat5/11/16/nodata	3045372
BX302949	RT21	0.7	BX302949	Olat7	4649258
OmyFGT7TUF	RT21	0.7
Omi106TUF	RT21	2.7
OMM1309	RT21	3.5
HoxC4a	RT21	3.5	HoxC4a	Olat7	12904951
OmyFGT2TUF	RT21	15
Omy301UoG	RT21	16.6
AAG/CAC149	RT21	18.8
OmyP9-2TUF	RT21	20.5
AAC/CTA188	RT21	23.4
BX073974	RT21	24.5	BX073974	Olat7	10281100
ACT/CTT153	RT21	32.2
Sal12UoG	RT21	33
BX863758	RT21	34.2	BX863758	Olat7	6827600
BX309199	RT21	34.2	BX309199	Olat7	6828407
ACT/CTT151	RT21	38.4
OmyFGT27TUF	RT21	41
OmyRGT26TUF	RT21	41
AGG/CAA86	RT21	51.4
OmyRT5TUF	RT21	51.4
ACA/CTA170	RT21	52.3
ACA/CTA169	RT21	54.8
Omy2DIAS	RT21	58.2
OMM1344	RT21	58.2
ACT/CAT178	RT21	62.4
ACT/CAA79	RT21	66.6
ACT/CAA80	RT21	70.8
Omy1090UW	RT21	83.6
OMM1059	RT21	83.6
OMM5179	RT21	85.3
CA366869	RT21	88.7	CA366869	Olat18	19501005
OMM1089	RT21	92.4
AAG/CTA68	RT21	95
OMM5126	RT21	95
ACC/CAA267	RT21	96.1
BX082639	RT21	96.1	BX082639	Olat18/1	2310560
BX310634	RT21	96.1
OMM5129	RT21	96.1
OMM1270	RT21	96.1
OMM5054	RT21	97.7
AAG/CTA67	RT21	97.7
OMM1271	RT21	97.7
Omi186TUF	RT21	114.3
AGG/CAG143	RT22	0
BHMS328	RT22	1.1
OMM1340	RT22	14.7
Ssa6.33NUIG	RT22	35.2
ACA/CTG158	RT22	40.2
SSOSL439	RT22	44.3
ACT/CTG93	RT22	44.3
ACC/CAC167	RT22	50.4
Str58CNRS	RT22	50.4
OMM5141	RT22	51.1	OMM5141	Olat19	4331279
Omi126TUF	RT22	52.9
Omi20TUF	RT22	54.6
ACG/CAT55	RT22	56.8
Ssa289DU	RT22	56.8
AAC/CTA100	RT22	56.8
Omi171TUF	RT22	67.3
ACG/CAA226	RT22	78.4
HoxB5b	RT22	80.3	HoxB5b	Olat19	17590879
AGG/CTA109	RT22	81.5
Omy15DIAS	RT22	82.3
OMM5023	RT22	82.7
AAG/CAA248	RT22	86.2
OMM1023	RT22	92.1
Omi65TUF	RT22	92.1
OMM5056	RT22	95.8	OMM5056	Olat19	11948580
BX860095	RT22	95.8	BX860095	Olat19	11597249
BX319197	RT22	95.8	BX319197	Olat19	11948580
BHMS422A	RT22	95.8
OmyRGT6TUF	RT22	95.8
BX073647	RT22	97.3
OMM1362	RT22	98.5
ACT/CAT239	RT22	99.4
Omy1193INRA	RT22	105.3
OMM1221	RT22	107.5
OmyFGT23TUF	RT23	0
Ots506NWFSC	RT23	24.4
OMM1055	RT23	33.4
Omi162TUF	RT23	35.4
BHMS230	RT23	36
CR365462	RT23	46.5	CR365462	Olat17	16836413
OmyRGT10TUF	RT23	50
OmyRGT18TUF	RT23	51
OMM5003	RT23	59.1
OMM1354	RT23	59.1
OMM1295	RT23	64.2	OMM1295	Olat17	25434650
ACA/CAA125	RT23	70.8
OMM1265	RT23	85.6
OMM5167	RT23	90.3	OMM5167	Olat17	13369320
OMM1207	RT23	92.7
GS02	RT23	92.7	GS02	Olat17	25783186
BX870052	RT23	95	BX870052	Olat18	21352927
OMM5176	RT23	97.2	OMM5176	Olat17	16110642
OMM5010	RT23	97.2	OMM5010	Olat17	16110642
ACA/CAG66	RT23	101.6
AAC/CTC449	RT23	103.9
ACA/CTA125	RT23	103.9
ACT/CTG197	RT23	103.9
OMM5112	RT23	106.2	OMM5112	Olat21	9460509
ATP1A2	RT23	106.2	ATP1A2	Olat2	20202771
CB496743	RT23	108.4
OMM1329	RT23	108.4	OMM1329	Olat17	31754362
OMM1178	RT23	108.4	OMM1178	Olat17	31754362
ACT/CAG173	RT23	108.4
OMM1276	RT23	110.7
ACG/CAG419	RT23	114.8
BX307443	RT23+2	0	BX307443	Olat24	13584107
CR371139	RT23+2	0	CR371139	Olat3	30673606
OMM5012	RT23+2	1.1
OMM1097	RT23+2	8.3
AGC/CTT261	RT24	0
OmyFGT16TUF	RT24	2
Omi169TUF	RT24	4.8
OMM1045	RT24	4.8
AAC/CTC167	RT24	6.1
Omy12DIAS	RT24	7.5
One2ASC	RT24	10.3
One19ASC	RT24	10.3
One17ASC	RT24	11.2
OMM1211	RT24	13.8
Omy2INRA	RT24	13.8
OmyRGT36TUF	RT24	21.4
Omi67TUF	RT24	21.4
GS01	RT24	33.9	GS01	Olat17	25783192
BHMS377	RT24	43.4	BHMS377	Olat4	28117737
ACA/CTG60	RT24	46.9
Ssa85DU	RT24	46.9
ACG/CTC98	RT24	50.9
ACA/CTT406	RT24	53.6
AAC/CTC174	RT24	55
ACG/CTC99	RT24	55
BX087219	RT24	55
BX296674	RT24	55.7	BX296674	Olat8	15044865
OMM1170	RT24	56.5
OmyPuPuPyDU	RT24	57.5
TC105189	RT24	61.57
Omy4DIAS	RT24	70.9
ACA/CTC183	RT24	70.9
One108ADFG	RT24	73.8
OMM1105	RT24	75.8
AGG/CAT235	RT24	89
ACG/CTC418	RT24	91.3
AAG/CAG94	RT24	99.4
OMM1320	RT24	102.9	OMM1320	Olat18	19452200
OMM1322	RT24	102.9	OMM1322	Olat24	2663481
BHMS238	RT24	105.2
OMM3007	RT24	106.2
OMM1281	RT24	107
OMM1281	RT24	107
One11ASC	RT24	110.8
ACT/CTA89	RT24	113.6
AAC/CAG117	RT24	114.4
Omy27INRA	RT24	118.2
AGG/CAC173	RT24	122.3
AAG/CAC157	RT24	122.3
OMM5113	RT24	122.3
BX077780	RT24	122.3	BX077780	Olat24	14674696
OMM3065	RT24	144.9
OMM3064	RT24	144.9	OMM3064	Olat5	26648198
ACA/CTC133	RT24	147.3
OmyRGT19TUF	RT24	148.4
OMM5175	RT25+2(L25)	0
AAC/CAA162	RT25+2(L25)	2
AGC/CAT106	RT25+2(L25)	2
ACA/CTG341	RT25+2(L25)	2
Omy1351INRA	RT25+2(L25)	2
BHMS431	RT25+2(L25)	4.1
OmyRT6TUF	RT25+2(L25)	10.4
BHMS250	RT25	0
Omy1552UW	RT25	2.3
Omy1552UW	RT25	2.3
OMM5138	RT25	5.7	OMM5138	Olat10	15962756
Omi48TUF	RT25	10.2
OmyFGT21TUF	RT25	12.5
OmyRGT7TUF	RT25	14
One104ADFG	RT25	19.3
OMM1054	RT25	19.3
Ssa0038BSFU	RT25	24.4
AGC/CAT375	RT25	28.7
BX317661	RT25	28.8	BX317661	Olat10	10497550
Myostatin5	RT25	33.1
OMM5065	RT25	34.3
AAC/CTC104	RT25	36.1
OMM1301	RT25	36.1
Omy1149INRA	RT25	36.6
AGG/CTC83	RT25	37.9
AGC/CTA88	RT25	40.6
CL15589	RT25	45.1
Ogo2UW	RT25	45.1
BHMS486	RT25	46
OMM1193	RT25	58.5	OMM1193	Olat22	6945896
OMM5175	RT25	69.9
AGG/CTC77	RT25	88.1
BX881655	RT25	89.2	BX881655	Olat2	17880989
OMM1335	RT25	90.3	OMM1335	Olat2	17891892
ACA/CTT72	RT26	0
ACC/CTA416	RT26	0.6
ACC/CTA413	RT26	0.6
ACT/CAT156	RT26	2
OmyFGT24TUF	RT26	4
OMM5036	RT26	4.1	OMM5036	Olat13	23885006
SSOSL32	RT26	5.1
Omi66TUF	RT26	5.1	Omi66TUF	Olat14/15	2090787
OMM1015	RT26	5.1
BHMS7.005	RT26	6.2
Omy111DU	RT26	29.3
CR375500	RT26	29.3	CR375500	Olat13	20117419
BX860240	RT26	29.3	BX860240	Olat13	12908059
OMM1767	RT26	29.3
CB506726	RT26	29.3	CB506726	Olat13	31548267
CA052244	RT26	29.3	CA052244	Olat13	31545957
Ssa80BSFU	RT26	29.3
OMM1228	RT27	0
Ssa16NUIG	RT27	0
Ssa0064BSFU	RT27	1.8
OMM1347	RT27	2.3
AGG/CAG83	RT27	2.3
OmyRGT31TUF	RT27	2.3
Omy1INRA	RT27	2.3
BX863380	RT27	2.3	BX863380	Olat6/23	8382598
AAG/CTT195	RT27	4.8
ACA/CTG345	RT27	4.8
ACA/CAA127	RT27	7.4
FGF6	RT27	10	FGF6	Olat6	23491994
Str591INRA	RT27	10.1
ACA/CAC87	RT27	15
ras-1	RT27	15.2
AAC/CTG171	RT27	18.2
Omi56TUF	RT27	19.2
CA374878	RT27	25.6	CA374878	Olat6	13788302
Ssa0095BSFU	RT27	25.6
OMM3002	RT27	25.6
ACA/CAA98	RT27	27.7
AAC/CTT432	RT27	29.8
OMM3001	RT27	36
AGG/CAA106	RT27	37.2
ACT/CAA171	RT27	41.3
ACG/CAA285	RT27	44.2
AGG/CAG130	RT27	45.4
AGG/CTG137	RT27	47.6
Ssa142NUIG	RT27	53.8
BHMS212	RT27	55.9
Omy6DIAS	RT27	55.9
ACG/CTG298	RT27	55.9
ACT/CTC219	RT27	55.9
AAC/CAA134	RT27	55.9
IGF2	RT27	57.5	IGF2	Olat23	20441684
Omy102INRA	RT27	57.5
OMM1235	RT27	59.2
Ots501NWFSC	RT27	62.5
CA375845	RT27	62.5	CA375845	Olat16	20845621
Str15INRA	RT27	62.5
BHMS254	RT27	64.2
OMM1364	RT27	66
Ots529NWFSC	RT27	69.5
BX073867	RT27	72.8	BX073867	Olat16	26332187
CA368402	RT27	72.8	CA368402	Olat16	23878743
AAC/CTG152	RT27	72.8
Omy272UoG	RT27	76.7
Omy1119UW	RT27	77.4
Ocl2UW	RT27	77.4
Myostatin6	RT27	77.4
AAG/CAC92	RT27	77.4
OMM1108	RT27	80.3
OMM5062	RT27	80.3	OMM5062	Olat16	17693521
BX885490	RT27	81.1	BX885490	Olat16	14021260
BX313262	RT27	81.1	BX313262	Olat16	14021264
OMM1263	RT27	87.8	OMM1263	Olat16	5498101
One18ASC	RT27	92.3
OMM5188	RT27	94.5	OMM5188	Olat16	18752973
OmyFGT8TUF	RT27	96.1
OMM5000	RT27	97.7	OMM5000	Olat16	16373683
OmyRGT13TUF	RT27	97.7
OtsG423UCD	RT27	102.6
OMM5177	RT27	102.6
Omy29INRA	RT27	102.6
ACA/CAT140	RT27	104.9
BX321659	RT27	104.9	BX321659	Olat16	15037714
OMM1122	RT27	104.9
Omi156TUF	RT27	109.5
Omi210TUF	RT27	109.5
AAG/CAG83	RT27	109.5
AAC/CTG88	RT27	113.6
ACG/CAC151	RT27	113.6
Omi105TUF	RT27	117.6
One102ADFG	RT27	145
OMM3065	RT29	0
OMM3057	RT29	2
OMM3064	RT29	2	OMM3064	Olat5	26648198
OMM1200	RT29	10.4
Omi167TUF	RT29	10.4
OMM1330	RT29	41.6
OMM1269	RT29	47.9
AAG/CTG129	RT29	50
BX885263	RT29	50	BX885263	Olat1	26652305
OMM5074	RT29	50
CA361991	RT29	50
OMM1269	RT29	50
BX311884	RT29	52.1
CA358173	RT29	52.1	CA358173	Olat1	31541696
Omi205TUF	RT29	52.1
CL11428	RT29	52.1
Omy11INRA	RT29	52.1
OMM1064	RT29	52.1
BX301679	RT29	53.5
ACA/CAC128	RT29	55
Omi164TUF	RT29	55
OMM5116	RT29	56.4
CA358173	RT29	62.1	CA358173	Olat1	31541696
ACT/CTA314	RT29	63.5
AAC/CAA250	RT29	63.5
AAC/CAA84	RT29	74.9
BX087664	RT29	77.8
BHMS7.015	RT29	77.8
SmaBFRO1	RT29	77.8
Omy21INRA	RT29	77.8
OtsG68UCD	RT29	81.4
OMM1162	RT29	87.4
OMM5051	RT29	93.4
OMM5043	RT29	93.4
OMM5043	RT29	96.5
OtsG43UCD	RT29	99.5
CA367675	RT29	99.5
AAC/CTT260	RT29	99.5
Omy1223UW	RT29	108.8
OMM1300	RT29	109.9
BX866010	RT29	109.9
ACA/CTG64	RT29	109.9
OmyFGT3TUF	RT29	116.6
Ssa98BSFU	RT29	116.6
OtsG243UCD	RT29	133.5
Ghrelin	RT29	139.8
Omi104TUF	RT29	139.8
HoxC4b	RT29	141.9
HoxC6b	RT29	141.9	HoxC6b	Olat7	12891864
Ots108SSBI	RT29	148.2
ACG/CAA222	RT29	148.2
OmyRGT19TUF	RT29	152.3
Omy28INRA	RT29	160.7
AAC/CTT140	RT29	163
Omy110INRA	RT29	166.9
sG3PDH-1*	RT29	166.9
Omy109INRA	RT29	169
SalE38SFU	RT30	0
BX079862	RT30	3.6	BX079862	Olat15	715161
AGG/CTA183	RT30	10.6
AGG/CTG220	RT30	16
OMM5011	RT30	22.2
GnRH-3A	RT30	23.7	GnRH-3A	Olat15	18744519
AAC/CTA137	RT30	33.4
Omy5DIAS	RT30	34.8
OmyRGT24TUF	RT30	36.2
OmyRGT34TUF	RT30	36.9
Omy108INRA	RT30	36.9
BX861315	RT30	39.9	BX861315	Olat19	12284006
AAC/CTG183	RT30	39.9
OMM1186	RT30	39.9	OMM1186	Olat19	22803821
OMM1019	RT30	39.9
BHMS418	RT30	39.9
OMM1238	RT30	50.4
BX871195	RT30	52.4	BX871195	Olat19	11287392
OMM1184	RT30	53.8
Omi105TUF	RT31	0
Omi156TUF	RT31	0
ACT/CAT74	RT31	2
Omi210TUF	RT31	2.5
HoxA2b	RT31	4.1	HoxA2b	Olat11	10499162
OMM1122	RT31	4.1
AGC/CTT289	RT31	5.9
BX321659	RT31	8.3	BX321659	Olat16	15037714
AGG/CAT88	RT31	10.3
OMM5020	RT31	10.7
Omi175TUF	RT31	16.7	Omi175TUF	Olat16	5788227
OMM5067	RT31	16.7
OmyFGT8TUF	RT31	18
CA349040	RT31	18
One18ASC	RT31	22.9
Str4INRA	RT31	24.7
One102ADFG	RT31	26.7
OmyRGT1TUF	RT31	31.8
Omy272UoG	RT31	31.8
ACC/CAC289	RT31	31.8
CA368402	RT31	31.8	CA368402	Olat16	23878743
BHMS254	RT31	36.4
ACG/CTC58	RT31	36.4
Ssa406UoS	RT31	38.5
Omy1006UW	RT31	38.5
ATP1A3	RT31	44.6	ATP1A3	Olat2/11	20233231
OMM1078	RT31	52.8
ACT/CTT427	RT31	52.8
OMM5146	RT31	52.8
OMM1058	RT31	54.4	OMM1058	Olat21	8512665
BHMS129	RT31	54.4
AAC/CTA110	RT31	57.5
HoxD9a	RT31	70.7	HoxD9a	Olat21	24614796
HoxD10a	RT31	70.7	HoxD10a	Olat21	24611777
HoxD9a	RT31	71.4	HoxD9a	Olat21	24614796
OMM5024	RT31	74.5
OMM1083	RT31	78.6
ACC/CTA97	RT31	82.6
Omi96TUF	RT31	86.1
BX318599	RT31	94.2	BX318599	Olat21	11201605
ACC/CTG161	RT31	95.4
AAG/CAT86	RT31+2(L25)	0
BX318599	RT31+2(L25)	2	BX318599	Olat21	11201605
AGC/CTT101	RT31+2(L25)	2
ACT/CAC142	RT31+2(L25)	2
OMM1080	RT31+2(L25)	18.7
OMM1053	RT31+2(L25)	18.7
sIDHP-3*	RT31+2(L25)	20.8
BHMS234	RT31+2(L25)	20.8
OMM5164	RT31+2(L25)	20.8
