# Supplementary material for: Distribution of ancestral proto-Actinopterygian chromosome arms within the genomes of 4R-derivative salmonid fishes (Rainbow trout and Atlantic salmon)
Source: BMC Genomics. 2008 Nov 25;9:557. doi: 10.1186/1471-2164-9-557 (PMC2632648; doi:10.1186/1471-2164-9-557)
Supplement: Additional File 14 — s_table12_as-vs-dr&olat_synteny.xls. Database of zebrafish and medaka synteny blocks within the Atlantic salmon genome. [file 1471-2164-9-557-S14.xls]

## Sheet: Sheet1
marker	LG	map dis	Danio rerio LG	Sbj start	Oryzias latipes LG	Sbj start	Ancstrl Gr
OMM1016	AS1	0
OmyFGT8TUF	AS1	6.5
BHMS247/2B	AS1	6.5
Ssa-A14/1	AS1	13
OMM5188	AS1	13	Dr16	25512876	Olat16	18752973	B
Ssa-A15/1	AS1	13					B
OMM1122	AS1	13					B
AGC/CTC565	AS1	13					B
HoxA11b	AS1	14.1	Dr16	15976757	Olat11	10552634	B
Ssa0856BSFU	AS1	15.2					B
One18ASC	AS1	18.4					B
Ssa0114ECIG	AS1	18.4					B
AAG/CAT218	AS1	18.4					B
ACT/CAC148	AS1	18.4					B
Str4INRA	AS1	19.5					B
Ssa0531BSFU	AS1	19.5					B
Ssa1077BSFU	AS1	24.9					B
One102ADFG	AS1	24.9					B
BHMS216	AS1	29.2					B
Ssa0542BSFU	AS1	29.2	Dr16	34254490			B
Ssa0947BSFU	AS1	31.4					B
Ssa0015SSFU	AS1	40.1			Olat16	21446475	B
Ssa0247BSFU	AS1	42.3			Olat16	21183340	B
Ssa406UoS	AS1	46.6	Dr10	35741692
BHMS7.029/1A	AS1+2	0
Ssa0219BSFU	AS1+2	14.1
Ssa0691BSFU	AS1+2	15.2			Olat1/8	420225/160311	D
BHMS150	AS1+2	15.2					D
CA341677	AS1+2	17.3	Dr13/23	16574261	Olat1	10347092	D
Ssa0337BSFU	AS1+2	18.4					D
Ssa208/2	AS1+2	23.9					D
ACT/CTG71	AS1+2	23.9					D
Ssa0166ECIG	AS1+2	27.1	Dr1	46701792	Olat1	32396615	D
CL7880	AS1+2	34.7
Ssa58	AS1+2	34.7
CL11428	AS1+2	38
BX311884	AS1+2	40.2	Dr22	24280229
Ssa0055BSFU	AS1+2	44.5
Ssa0183BSFU	AS1+2	44.5
Ssa202DU	AS1+2	44.5	Dr10	37598601	Olat1	471105
Ssa0181BSFU	AS1+2	44.5
Sal1UoG	AS1+2	44.5
SS12	AS1+2	46.7
Ssa0233BSFU	AS1+2	46.7
AAG/CTA236	AS1+2	57.5
AAC/CTT97	AS1+2	59.8
Ssa0299BSFU	AS2+2(Br6)	0
Ssa0134BSFU	AS2+2(Br6)	0
AGC/CTG127	AS2+2(Br6)	6.5
Ssa16NUIG	AS2	0
Ssa0020BSFU	AS2	13	Dr22	20331215			M
BHMS389	AS2	15.1					M
SSOSL311	AS2	17.3					M
Ssa0198ECIG	AS2	17.3	Dr6	23320504	Olat4	13870625	M
Ssa1062BSFU	AS2	19.5					M
Ssa0072ECIG	AS2	19.5	Dr22	8377619	Olat4	8861721	M
StrA3/2	AS2	20.6					M
Ssa0582BSFU	AS2	21.7					M
Ssa0891BSFU	AS2	22.8					M
CA358745	AS2	23.8	Dr22	18842893	Olat4	8576040	M
CL24648	AS2	23.8					M
CA060381	AS2	23.8	Dr22	18843686	Olat4	8574052	M
ACA/CTG166	AS2	27.9					M
OMM1009	AS2	29.2					M
BHMS417	AS2	29.2					M
SSOSL417	AS2	29.2					M
AGG/CTG110	AS2	29.2					M
Ssa0101SSFU	AS2	29.2					M
Clock	AS2	29.2					M
AGG/CTG94	AS2	29.2					M
Ssa0193ECIG	AS2	29.2	Dr6	51268215	Olat4	28163877	M
ACT/CTG303	AS2	30.3
Ssa0716BSFU	AS2	30.3
Ssa1007BSFU	AS2	30.3
Ssa0597BSFU	AS2	30.3	Dr21	871070	Olat3	33403061
Ssa0087BSFU	AS2	30.3
Ogo8UW	AS2	32
Ssa-A13	AS2	33.6
Ssa0141BSFU	AS2	33.6
Ssa0003BSFU	AS2	33.6
ACT/CTC252	AS2	33.6
Ssa1086BSFU	AS2	33.6
BHMS212	AS2	34.7
Ssa0751BSFU	AS2	34.7
OMM1039	AS2	34.7
Ssa0844BSFU	AS2	34.7
Ssa0623BSFU	AS2	34.7			No data/13	?/13377784
Ssa0824BSFU	AS2	35.8
Oke4	AS2	35.8
Ssa0859BSFU	AS2	37.9
Ssa0673BSFU	AS2	41.8
BHMS360	AS2	43.7	Dr18	21780997			JK
Ssa0095BSFU	AS2	43.7	Dr18	23755792	Olat6	13617605	JK
Ssa0614BSFU	AS2	45.5					JK
Ssa0623BSFU	AS2	45.5			No data/13	?/13377784	JK
BHMS201	AS2	48.3					JK
Ssa0968BSFU	AS2	51					JK
BHMS278	AS2	52.1					JK
BHMS159	AS2	52.1					JK
Ssa0026BSFU	AS2	52.1					JK
ACC/CTC232	AS2	52.1					JK
Ssa0813BSFU	AS2	52.1					JK
Ssa0051ECIG	AS2	52.1	Dr18/4	19441655	Olat6	26156215	JK
Ssa0458BSFU	AS2	52.1					JK
ACC/CAA136	AS2	54.2					JK
Omi41TUF	AS2	55.9					JK
BHMS292	AS2	57.5					JK
Ssa0349BSFU	AS2	57.5					JK
Omi85TUF	AS2	57.5					JK
BX863380	AS2	60.7	Dr4/25	17580402	Olat6/23	8382598	JK
Ssa0078ECIG	AS2	60.7			Olat6	11758521	JK
Ssa1009BSFU	AS2	60.7
CL13269	AS2	60.7
OMM1228	AS2	60.7
Ssa0031BSFU	AS2	65.1
SS12	AS2	95.5
OMM1276	AS3	0
ACC/CTC109	AS3	10.8
CL12747	AS3	10.8
BHMS367	AS3	11.9
Ssa1008BSFU-ver2	AS3	14.1
BX080510	AS3	19.5	nodata	?	Olat11	16698098	B
CR374305	AS3	19.5	nodata	?	Olat11	16698098	B
CL22911	AS3	23.9					B
BHMS185	AS3	26					B
Ssa0153BSFU	AS3	26					B
Ssa0174BSFU	AS3	26					B
Ssa0014ECIG	AS3	27.1	Dr19	5187855	No data	?	B
BHMS429	AS3	28.2					B
Ssa1027BSFU	AS3	29.2					B
Ssa1028BSFU	AS3	29.2					B
CL3826	AS3	29.2					B
Ssa0177BSFU	AS3	30.3					B
Ssa0518BSFU	AS3	32.2	Dr19	45051815	Olat11	4284425	B
Ssa0250ECIG	AS3	34	Dr2	42629938	Olat17	23984866	M
SSOSL444	AS3	35.8					M
Ssa0980BSFU	AS3	35.8					M
GS02	AS3	39	Dr2	14362501	Olat17	25783186	M
SSsp1606	AS3	39					M
ACT/CAG165	AS3	39					M
Ssa0768BSFU	AS3	39					M
Ssa0546BSFU	AS3	39					M
Ssa0035BSFU	AS3	39					M
ACG/CTG80	AS3	39					M
Ssa0210ECIG	AS3	39	Dr2	14362501	Olat17	25783186	M
Ssa0063SSFU	AS3	39					M
Ssa0634BSFU	AS3	40.1	Dr2	30682862	No data/Olat17	?/11776073	M
Ssa17-18SFU	AS3	40.1
ACT/CAA98	AS3	40.1
Ssa0954BSFU	AS3	42.3
Ssa1039BSFU	AS3	43.4
AAG/CAT228	AS3	43.4
Omi108TUF	AS3	52.1
Ssa0863BSFU	AS3	52.1
AGC/CAC124	AS3	52.1
OMM1190	AS3	53.1
OMM5037	AS4	0
OmyFGT1TUF	AS4	3.3
AGC/CTA368	AS4	3.3
OMM5019	AS4	3.3	Dr3	10501499	Olat8	9815421	E
Ssa0062BSFU	AS4	3.3					E
CA376300	AS4	3.3	Dr3	4238072	Olat8/19	10180605	E
BHMS376	AS4	4.3					E
Sal6UoG	AS4	4.3			Olat8	9424613	E
OMM1002	AS4	4.3					E
SsaLEEI84	AS4	4.3					E
Ots521NWFSC	AS4	5.6					E
BHMS211	AS4	7	Dr3	28091584			E
BX890355	AS4	9.8	Dr3	49031868			E
OMM1161	AS4	9.8					E
Ssa0754BSFU	AS4	9.8					E
AANAT1a	AS4	11.9					E
Ssa0101ECIG	AS4	14.1					E
Ssa0851BSFU	AS4	16.2					E
AAG/CAG142	AS4	26					E
Ssa0326BSFU	AS4	33.6	Dr3	40424677			E
OMM1037	AS4	40.1	Dr3	37142478	Olat8	5238566	E
Ssa0065ECIG	AS4	40.1
ACA/CAC168	AS4	44.7
Ssa0058BSFU	AS4	61.7
Ssa171DU	AS4	66.2
OmyRGT30TUF	AS4	66.2
Ssa0142BSFU	AS4	78.4	Dr20	43319672			A
Ssa0175bECIG	AS4	81.5	Dr20	1189775	Olat24	22858656	A
Ssa0890BSFU	AS4	83.6					A
Ssa0043BSFU	AS4	84.7					A
Ssa0103aECIG	AS4	84.7	Dr20	1224860	Olat24	4442341	A
Ssa0789BSFU	AS4	84.7					A
OMM1105	AS4	84.7	Dr20	23921193			A
Ssa0376BSFU	AS4	86.9
Ssa0074ECIG	AS4	91.2
Omy27INRA	AS4+2	0
Ssa-A12	AS4+2	8.7
ACT/CAA115	AS4+2	8.7
HSP(VMS)	AS4+2	9.7
BHMS7.017	AS-5	0
Sfo23LAV	AS-5	0
SSsp2213	AS-5	1.1
Ssa0170ECIG	AS-5	1.1	Dr10	15544787	Olat12/3	13130412	I
AGG/CTA177	AS-5	3.2					I
CL68309	AS-5	5.4					I
ATP1B2	AS-5	7.6	Dr5	29934809	Olat14	16276161	I
ACA/CAC145	AS-5	7.6					GH
Omy1009UW	AS-5	9.7					GH
Ssa0684BSFU	AS-5	9.7					GH
AGG/CAA80	AS-5	9.7					GH
OMM1096	AS-5	9.7					GH
OMM5007	AS-5	11.9	Dr17	15742863			GH
TRCARR	AS-5	12.9	Dr7	16959874	Olat14	24203258	GH
Ssa0092BSFU	AS-5	12.9	Dr2/5/10/15	?			GH
Ssa0986BSFU	AS-5	12.9					GH
SfoD75USGS	AS-5	12.9	Dr15	7979568	Olat13/14	24459495	GH
Ssa0240BSFU	AS-5	15.1	Dr10	26835654	No data/Olat13	?/11395930	GH
Ssa0224BSFU	AS-5	15.1	Dr10	26835654	No data/Olat13	?/11395930	GH
Ssa0241BSFU	AS-5	15.1	Dr10	26835654	No data/Olat13	?/11395930	GH
Ssa0941BSFU	AS-5	15.1
Ssa0732BSFU	AS-5	15.1
Ssa0015BSFU	AS-5	16.2	Dr2/3/4/5/7/14/18/19/20/nodata	?	Olat1/4/5/9/11/13/15/16/19/20/22/nodata	?
ACA/CTT201	AS-5	16.2
AAG/CAC80	AS-5	17.3
Ssa0738BSFU	AS-5	20.6
Ssa0987BSFU	AS-5	20.6
Ssa0826BSFU	AS-5	20.6
Ssa0008BSFU	AS-5	20.6
Ssa0987BSFU	AS-5	21.7
Ssa0679BSFU	AS-5	21.7
Ssa0827BSFU	AS-5	21.7
Ssa0639BSFU	AS-5	21.7
SSOSL439	AS-5	21.7
Ssa0956BSFU	AS-5	21.7
Ssa1057BSFU	AS-5	21.7
Ssa0896BSFU	AS-5	21.7
Ssa0338BSFU	AS-5	22.8
Ssa0944BSFU	AS-5	22.8
StrA5	AS-5	26
StrA8/1	AS-5	27.1
Ssa0866BSFU	AS-5	28.2
Ssa420UoS	AS-5	31.4
Ssa0969BSFU	AS-5	31.4
Ssa0259ECIG	AS-5	31.4	Dr6	39435885	Olat5	6191387	L
Ssa0131aECIG	AS-5	31.4	Dr23	3869560			L
Ssa0488BSFU	AS-5	31.4
Ssa20EVMS	AS-5	33.6
OMM1264	AS-5	59.7
Ssa0076SSFU	AS-5	68.4
BHMS328	AS-5	70.5	Dr1/3/4/5/14/16/19/20/22	?
SSsp2201	AS-5	80.3
CL69861	AS-5	80.3
CL68800	AS-5	83.6
CA358173	AS6(Br6)	0	Dr22	9103848	Olat1	31541696
BHMS146	AS6(Br6)	0
AAC/CTT97	AS6(Br6)	26
CL4778	AS6	0
BHMS381	AS6	4.3
OMM5074	AS6	6.5	nodata	?
SS12	AS6	13
BHMS146	AS6	19.5
BX311884	AS6	26.1	Dr22	24280229
Omy11INRA	AS6	30.4
Ssa0204ECIG	AS6	32.1	Dr1	48471384	Olat1	38305652	D
OmyFGT25TUF	AS6	33.7					D
BX301679	AS6	33.7	nodata	?			D
Ssa208/1	AS6	38					D
OtsG68UCD	AS6	40.1					D
Omy27DU	AS6	41.2					D
Omy21INRA	AS6	41.2					D
Ssa0049ECIG	AS6	41.2					D
Ssa0208BSFU	AS6	42.3	Dr3/8/9/2	?			D
Ots208	AS6	42.3					D
Ssa0305BSFU	AS6	43.4					D
OMM5043	AS6	43.4	Dr1	48815285			D
Ssa0468BSFU	AS6	43.4	Dr17	20313011	Olat1	10559766	D
Ssa0194BSFU	AS6	43.4
Ssa0602BSFU	AS6	43.4
Ssa0465BSFU	AS6	43.4
Ssa0260ECIG	AS6	43.4	Dr23/6	7738239	Olat7/5	3215857	L
Ssa77NUIG	AS6	43.4					L
ACC/CAC193	AS6	45.6					L
Omi60TUF	AS6	45.7					L
cGnRH2	AS6	47.8					L
Ssa0484BSFU	AS6	47.8					L
SSsp2210	AS6	47.8					L
OMM1300	AS6	48.9					L
Ssa0098BSFU	AS6	51					L
Ssa0835BSFU	AS6	53.2					L
Omi166TUF	AS6	53.2					L
Ssa0187aECIG	AS6	53.2	Dr23/6	21074710	Olat5	3044982	L
Ssa0187bECIG	AS6	53.2	Dr23/6	21074710	Olat5	3044982	L
OMM1201	AS6	53.2	Dr13	47961861			L
Ssa0825BSFU	AS6	54.3					L
Contig15927_0421	AS6	54.3					L
HoxC6b	AS6	54.3	Dr23	35226954	Olat7	12891864	L
Ssa0661BSFU	AS6	55.4					L
Ssa0385BSFU	AS6	55.4	Dr11	31577755			L
Ssa0388BSFU	AS6	55.4					L
Ssa0359BSFU	AS6	56.5					L
Ssa0278BSFU	AS6	56.5					L
Ssa0915BSFU	AS6	56.5					L
Ssa0657BSFU	AS6	56.5					L
Ssa0554BSFU	AS6	56.5					L
OmyRGT35TUF	AS6	56.5					L
BHMS382	AS6	56.5					L
Ssa1008BSFU	AS6	59.7					L
Ssa0156ECIG	AS6	64.6	Dr11	2321909	Olat5	14509851	L
Ssa64/2	AS6	66.2					L
Ssa0814BSFU	AS6	66.2					L
Ssa0202BSFU	AS6	66.2					L
BHMS181	AS6	72.8					L
BHMS471	AS6	72.8	Dr12	718363	Olat7/5	19720259	L
CB512520	AS6	72.8			Olat5	8757811	L
Ssa14EVMS	AS6	72.8
ACA/CAT102	AS6	72.8
ACT/CTC144	AS6	77.1
Ssa0931BSFU	AS7	0
BHMS269	AS7	6.5
BHMS117A	AS7	13
Ssa0006BSFU	AS7	16.4			Olat9	8550354	I
Ocl9UW	AS7	21.7					I
BHMS356	AS7	24.6	Dr8	28563923	Olat9	8210951	I
Omy1225UW	AS7	27.5					I
Ssa0132BSFU	AS7	28.6					I
BHMS337	AS7	30.4					I
Ssa0189ECIG	AS7	31.7	Dr21	11375830	Olat9	11977553	I
BHMS103	AS7	33					I
ACT/CAG125	AS7	34.4					I
SSsp2216	AS7	35.8	No data/Dr8	?/55496828	Olat9/5	25767644	I
BX303525	AS7	36.9	Dr10	4645217	Olat9	25233587	I
Ssa0930BSFU	AS7	36.9
SSsp2215	AS7	39
Ssa0937BSFU	AS7	39
OMM5172	AS7	39
Ssa0045BSFU	AS7	39
Ssa0983BSFU	AS7	40.1
CL9859	AS7	41.2
ACG/CAA306	AS7	43.4
BHMS313A	AS8	0
BHMS313B	AS8	0
ACA/CTT158	AS8	1.9
Ssa0134bECIG	AS8	1.9	Dr5	39817040	Olat9	4915995	I
StrA3/1	AS8	7.9					I
Ssa-A60	AS8	11.9					I
Ssa401UoS	AS8	14.1					I
SsaLEET47	AS8	14.1					I
Ssa0051BSFU	AS8	20.6	Dr10/21	13698234			I
Ssa0259BSFU	AS8	23.8
Ssa0907BSFU	AS8	24.9
Ssa0957BSFU	AS8	26
BHMS177	AS8	31.4
BHMS553	AS8	31.4
Ssa0821BSFU	AS8	31.4
Ssa0130ECIG	AS8	31.4	Dr20	40397946	Olat24	20126784	A
Ssa0578BSFU	AS8	34.7	Dr25/21/12/9	22009058	Olat17/10/5	12621796
BHMS130	AS8	34.7
Omy27INRA	AS8	36.4
BX863758	AS8	38	Dr8	24779483	Olat7	6827600	L
BX309199	AS8	38	Dr8	24780137	Olat7	6828407	L
Ssa0746BSFU	AS8	38					L
Ssa0227BSFU	AS8	38					L
Ssa0301BSFU	AS8	38					L
Ssa0050BSFU	AS8	38					L
One9ASC	AS8	38					L
Ssa0486BSFU	AS8	40.2	Dr1/3/17	?			L
Ssa0918BSFU	AS8	40.2					L
Ssa0770BSFU	AS8	43.4					L
AAC/CTA198	AS8	43.4					L
Omy301UoG	AS8	45.6					L
AGG/CTT150	AS8	45.6					L
Ssa0186ECIG	AS8	45.6	Dr8	10781649			L
Ssa76	AS8	48.3					L
StrA8/2	AS8	52.8					L
StrA8/3	AS8	52.8					L
Ssa0970BSFU	AS8	54.6					L
Ssa0247ECIG	AS8	56.5	Dr8	22716417	Olat7	11027210	L
Ssa0217ECIG	AS8	56.5	Dr17/6	48516888	Olat7	24239656	L
Ssa0066ECIG	AS8	59.7	Dr23	1495578	No data	?	L
Ssa0048cECIG	AS8	59.7					L
Ssa0218ECIG	AS8	59.7	Dr23	16427166	Olat7	11839098	L
Ssa197DU	AS8	61.9
Ssa0003SSFU	AS8	61.9
Ssa12EVMS	AS8	65.1
OMM5295	AS9	0
AGC/CTA145	AS9	0
ACA/CTG112	AS9	0
Ssa0144ECIG	AS9	0
OMM5032	AS9	2.2
Omy1282INRA	AS9	2.2	Dr21	32624270	Olat14	8986106	GH
SSsG7	AS9	3.3					GH
Ssa132	AS9	3.3					GH
Ssa0066BSFU	AS9	3.3					GH
Ssa8EVMS	AS9	3.3					GH
Ssa0203bECIG	AS9	8	Dr5	13575377			GH
Ssa0203aECIG	AS9	8	Dr5	13575377	Olat14	14226404	GH
Ssa0855BSFU	AS9	9.2					GH
ACT/CTT165	AS9	13.9					GH
Ssa0153bECIG	AS9	15.1					GH
ACA/CAG408	AS9	15.1					GH
Ssa1016BSFU	AS9	15.1					GH
OMM1372	AS9	16.2					GH
Ssa408UoS	AS9	16.2					GH
BX076085	AS9	16.2	Dr5	60990957	Olat14	14822624	GH
Ssa0313BSFU	AS9	17.3					I
Ssa0254BSFU	AS9	21.7					I
Ssa1014BSFU	AS9	21.7					I
Ssa1015BSFU	AS9	21.7					I
Ssa0819BSFU	AS9	21.7					I
Ssa0216BSFU	AS9	21.7			Olat12	12142117	I
Ssa0592BSFU	AS9	22.8					I
SSsp3016	AS9	26					I
BHMS221A	AS9	27.1					I
Ssa0028ECIG	AS9	27.1	Dr5	26811264	Olat12	5620453	I
Omy1294INRA	AS9	27.1	Dr21	5627562	Olat9/12	28518292	I
AAG/CTA173	AS9	27.1
Ssa0122BSFU	AS9	28.2
Ssa0252BSFU	AS9	28.2
Ssa0244BSFU	AS9	33.6	Dr7	26551877	Olat3	29105860	J
BHMS162	AS9	33.6					J
CL16550	AS9	33.6					J
BHMS7.001	AS9	33.6					J
Ssa413UoS	AS9	36.9					J
BX867151	AS9	36.9	Dr10	2621431	Olat3	24643354	J
Omi187TUF	AS9	36.9					J
SSOSL438	AS9	38					J
Ssa0091BSFU	AS9	41.2					J
CL10403	AS9	46.7					J
Ssa16EVMS	AS9	46.7					J
BHMS189	AS9	54.3					J
Ssa0088SSFU	AS9	54.3					J
Ssa0243BSFU	AS9	56.4					J
Omi87TUF	AS9	56.4			Olat3	34568115	J
Ssa1052BSFU	AS9	56.4					J
Ssa0503BSFU	AS9	64.1	Dr7	36200556			J
Ssa81	AS9	65.1					J
Ssa0021ECIG	AS9	65.1	Dr7/25	24279867	Olat6	22055567	J
Ssa0395BSFU	AS9	72.7
Ssa0982BSFU	AS9	72.7
Ssa0081ECIG	AS9	86.9	Dr17	1871339	Olat22	27556686	A
Ssa0902BSFU	AS9	86.9
AGC/CTG136	AS10	0
Ssa0346BSFU	AS10	2.1
Ssa0042BSFU	AS10	4.2
Ssa1070BSFU	AS10	8.6
OMM1301	AS10	13
BHMS404	AS10	14.8
Ssa412UoS	AS10	18.4
BHMS214	AS10	23.8
OMM5137	AS10	31.4
Ssa0812BSFU	AS10	33.4
Ssa0041aECIG	AS10	33.9	Dr9	24475404
Ssa0119BSFU	AS10	36.3
Ssa0107ECIG	AS10	39.3	Dr13	41948991	Olat22	16809014	A
Ssa0420BSFU	AS10	41.2	Dr17	47046996	Olat22	12905922	A
Ssa0049SSFU	AS10	41.2					A
Ssa0150bECIG	AS10	41.2	Dr13	8548171	Olat22	24349144	A
Ssa0150aECIG	AS10	41.2	Dr13	8548171	Olat22	24349144	A
BHMS7.033	AS10	43.4					A
ACC/CAC186	AS10	43.4					A
Ssa0769BSFU	AS10	46.6					A
Ssa0806BSFU	AS10	46.6					A
AAG/CAG94	AS10	48.8					A
Ssa0126bECIG	AS10	48.8	Dr13	8612239	No data	?	A
Ssa0126aECIG	AS10	48.8	Dr13	8612239	No data	?	A
Str541INRA	AS10	51					A
BX881655	AS10	51	Dr17	4920815	Olat2	17880989	A
AAC/CTC135	AS10	51					A
Ssa0416BSFU	AS10	51					A
Ssa0086BSFU	AS10	51					A
BHMS431	AS10	51					A
Ssa0885BSFU	AS10	52.1					A
Ogo2UW	AS10	53.2					A
Ssa0804BSFU	AS10	53.2					A
Ssa0513BSFU	AS10	53.2					A
CL15589	AS10	53.2					A
CTAX(VMS)	AS10	53.2					A
BG934221	AS10	53.2	Dr14	41905910	No data	?	A
Ssa0628BSFU	AS10	53.2					A
Ssa0106ECIG	AS10	53.2	Dr17	49777040	Olat22	25323964	A
Ssa10EVMS	AS10	53.2
Ssa0225BSFU	AS10	54.3
Ssa0055SSFU	AS10	56.4
BHMS330	AS10	58.6
One7ASC	AS10	58.6
Ssa1061BSFU	AS10	58.6
Ssa0140ECIG	AS10	58.6	Dr1/14	54975531	Olat10	10377247	GH
Ssa0036ECIG	AS10	58.6					GH
One104ADFG	AS10	61.9					GH
Ssa-A33	AS10	61.9					GH
Str85INRA	AS10	61.9					GH
Ssa0850BSFU	AS10	61.9					GH
Ssa0037SSFU	AS10	61.9					GH
OmyFGT21TUF	AS10	62.9					GH
BHMS250	AS10	70.5					GH
BX867287	AS10	71.6	Dr15/10	470964	Olat13	7999513	GH
Ssa48	AS10	71.6					GH
Ssa0200BSFU	AS10	71.6					GH
Ssa0599BSFU	AS10	72.6					GH
ACA/CTT346	AS10	72.6					GH
Ssa0208aECIG	AS10	72.6	Dr14	55835447	Olat10	18174435	GH
Ssa0208bECIG	AS10	72.6	Dr14	55835447	Olat10	18174435	GH
Ssa0499BSFU	AS10	75.4					GH
OMM5159	AS10	79.9	Dr5	30518097	Olat13	14556944	GH
ApoAI	AS10	81.7					GH
AGG/CTG141	AS10	81.7					GH
Omy18DIAS	AS10	83.5					GH
Ssa0736BSFU	AS10	83.5					GH
Ssa0767BSFU	AS10	83.5					GH
Ssa0080BSFU	AS10	83.5			Olat13	22378316	GH
CB506726	AS10	83.5	Dr15	18869676	Olat13	31548267	GH
CA052244	AS10	83.5	Dr15	18869676	Olat13	31545957	GH
Ssa-A34/2	AS10	83.5					GH
CR375500	AS10	85.7	Dr15	45548071	Olat13	20117419	GH
BX866899	AS10	85.7	Dr15/21	7769417	Olat13/14	4050231	GH
SSOSL85	AS10	86.9					GH
Ssa0815BSFU	AS10	92.3					GH
Ssa219	AS10	92.3					GH
Ssa17	AS10	94.4					GH
OmyRGT30TUF	AS10	94.4					GH
ACG/CAG309	AS10	100.9					GH
Ssa0040ECIG	AS10	100.9	Dr15	43218724	Olat13	21045210	GH
CA050694	AS10	100.9
BHMS7.005	AS10	100.9	Dr23	22279060
CL18423	AS11	0
ATP1B3A	AS11	0	Dr2	12227657	Olat17	5635389	M
Ssa0649BSFU	AS11	0					M
CR373404	AS11	0	Dr8	49691821	Olat17	6115603	M
CA350064	AS11	0	Dr2	46995797	Olat17	4692747	M
OmyRGT32TUF	AS11	2.1					M
Ssa0015ECIG	AS11	2.1					M
Ssa0343BSFU	AS11	4.2	Dr2	51322912	Olat17/No data/18	22056738	M
OMM1272	AS11	8.6					M
ACC/CAA350	AS11	13					M
Ssa0017BSFU	AS11	47.7	Dr22	13969945			M
BX870052	AS11	49.9	Dr2	34736366	Olat18	21352927	M
ACA/CTT108	AS11	49.9					M
Ssa0368BSFU	AS11	49.9					M
BHMS7.014	AS11	49.9			Olat17	29497912	M
Ssa0448BSFU	AS11	54.3
Ssa0062ECIG	AS11	54.3
SsaLEEI53	AS11	54.3
Ssa86	AS11	54.3
Ssa0212BSFU	AS11	54.3
Ssa0818BSFU	AS11	54.3
Ssa417UoS	AS11	54.3
Ssa0670BSFU	AS11	54.3
CL8926	AS11	54.3
BX311224	AS11	54.3	Dr3	29865405	Olat8	25042680	E
Ssa15EVMS	AS11	60.8					E
SsaD144	AS11	67.3					E
OMM5063	AS11	69.5					E
Ssa0073BSFU	AS11	76					E
ACG/CAT198	AS11	76					E
BHMS7.053	AS11	78.2					E
ACT/CAG132	AS11	79.3					E
OMM1267	AS11	79.3	Dr3	14946500	Olat8	5983304	E
Ssa0144BSFU	AS11	82.5			Olat8	6740057	E
Ssa0516BSFU	AS11	82.5					E
BHMS184B	AS11	82.5					E
Omi25TUF	AS11	82.5					E
Ssa0516BSFU	AS11	86.9					E
OMM5140	AS11	89			Olat8	8614159	E
Ssa0851BSFU	AS11	89					E
Ssa0201BSFU	AS11	89					E
IgM	AS11	93.4	Dr3	31732955	Olat8	15528867	E
Ssa0936BSFU	AS11	93.4					E
Ssa0754BSFU	AS11	93.4					E
Ssa0137ECIG	AS11	93.4					E
SsaLEEI84	AS11	93.4					E
OMM5184	AS11	93.4					E
OMM1274	AS11	93.4	Dr3	28960630			E
OMM5019	AS11	93.4	Dr3	10501499	Olat8	9815421	E
OMM5019	AS11	95.6	Dr3	10501499	Olat8	9815421	E
Sal6UoG	AS11	102			Olat8	9424613	E
Ssa0809BSFU	AS11	104.2
BHMS247/1A	AS12	0
Ssa-A14/2	AS12	0
Ssa-A15/2	AS12	0
AGG/CAG128	AS12	0
OMM1122	AS12	0
HoxA2b	AS12	0	Dr16	15954451	Olat11	10499162	B
Ssa0064BSFU	AS12	2.7			Olat16	12818426	B
HoxA11b	AS12	2.7	Dr16	15976757	Olat11	10552634	B
Ssa1013BSFU	AS12	3.6					B
OMM5000	AS12	5.5	Dr16	50166881	Olat16	16373683	B
OmyFGT8TUF	AS12	8.6					B
Ssa0911BSFU	AS12	9.8					B
Ssa0063BSFU	AS12	9.8	Dr16/19	4265179	Olat11	17180256	B
OMM5188	AS12	9.8	Dr16	25512876	Olat16	18752973	B
CA349040	AS12	9.8	Dr16	25508826			B
Ssa24EVMS	AS12	13.1					B
BHMS522	AS12	20.6					B
BX313262	AS12	20.6	Dr16	22081086	Olat16	14021264	B
BHMS291	AS12	20.6			Olat16	17734737	B
OMM1108	AS12	20.6					B
Ssa0591BSFU	AS12	20.6	Dr16	33888866			B
Ocl2UW	AS12	26.9					B
AAG/CAG256	AS12	26.9					B
Ssa0112ECIG	AS12	26.9	Dr16	1045374	Olat16	24132152	B
Omy272UoG	AS12	29.3					B
CA368402	AS12	30.4	Dr16	20497333	Olat16	23878743	B
Ssa0356BSFU	AS12	30.4	Dr16	43200448			B
AAC/CTG193	AS12	34.8					B
Ssa0897BSFU	AS12	39.1					B
Ssa0884BSFU	AS12	40.2					B
Omy1006UW	AS12	43.5					B
Ssa0566BSFU	AS12	43.5					B
Ssa0252ECIG	AS12	45.6	Dr19	2565414	Olat16	17388645	B
ATP1A3	AS12	45.6	Dr1/2/3/9/19	?	Olat2/11	20233231	GH
Ssa7EVMS	AS12	46.7					GH
CL3014	AS12	46.7					GH
CL25111	AS12	46.7					GH
Ssa0333BSFU	AS12	48.9	Dr5/2	62668894			GH
BHMS7.029/2B	AS12	48.9					GH
OMM1189	AS12	54.7					GH
Ssa0739BSFU	AS12	57.6					GH
Ssa0962BSFU	AS12	57.6					GH
Ssa0060BSFU	AS12	59.4	Dr14	17181913	Olat11	14102205	GH
CL28276	AS12	59.4					GH
Ssa0837BSFU	AS12	59.4					GH
Omy1102UW	AS12	65.2					GH
BX317661	AS12	65.2	Dr12/14	44500405	Olat10	10497550	GH
Ssa0747BSFU	AS12	68.8
BHMS272	AS12	76.1
BHMS206	AS12	76.1
Ssa0256BSFU	AS12	79.3
BHMS362	AS12	88
Ssa0079bECIG	AS12	88	No data	?
Ssa0571BSFU	AS12	90.2
Ssa74	AS12	91.3
Ssa0808BSFU	AS12	94.5
Ssa0077ECIG	AS12	103.2
OMM5174	AS12	104.3
BHMS267.1	AS12	104.3
AAC/CTC107	AS12	104.3
Ssa0588BSFU	AS13	0
CA040745	AS13	5.4
Ssa0129BSFU	AS13	7.6
Ssa0573BSFU	AS13	13.2
Ssa0703BSFU	AS13	20.6
CA058586	AS13	33.6	Dr2	15382572	Olat17	6239008	M
CL17198	AS13	33.6					M
Ssa407UoS	AS13	38					M
Ssa0823BSFU	AS13	38					M
ACC/CAC527	AS13	45.2					M
BHMS396	AS13	46.6					M
AGC/CTC97	AS13	46.6					M
Ssa0816BSFU	AS13	46.6					M
Ssa0530BSFU	AS13	46.6					M
Ssa0596BSFU	AS13	49.6					M
Ssa0609BSFU	AS13	49.6					M
BHMS422B	AS13	51					M
BHMS422A	AS13	51					M
ACC/CAC301	AS13	51					M
ACC/CAC294	AS13	51					M
Ssa0190ECIG	AS13	51	Dr24	31483997	Olat20	19727110	M
Ssa164	AS13	51
Ssa0322BSFU	AS13	51
BHMS288	AS13	51
AAC/CAC326	AS13	51
ACC/CAC260	AS13	51
Ssa0024ECIG	AS13	51	Dr13	4048784	Olat15	26012826	D
Ssa0135BSFU	AS13	55.4	Dr12	10594584			D/E
Ssa0308BSFU	AS13	55.4					D/E
CL47345	AS13	55.4					D/E
HoxB5b	AS13	55.4	Dr3/12	23063618	Olat19	17590879	D/E
Ssa4EVMS	AS13	55.4					D/E
CB505581	AS13	55.4			Olat1/3	1217222	D/E
Ssa0076ECIG	AS13	55.4					D/E
Ssa0001ECIG	AS13	55.4	Dr12	9736338	Olat19	23060684	D/E
Ssa0693BSFU	AS13	56.5	Dr12/13	47146521			D/E
Ssa0550BSFU	AS13	57.6	Dr12	17433906			D/E
Ssa0784BSFU	AS13	60.8
Ssa422	AS13	61.9
Ssa0853BSFU	AS13	61.9
Ssa289DU	AS13	61.9
BHMS289	AS13	63
AGC/CTC127	AS13	63
Ssa0916BSFU	AS13	63
Ssa0138BSFU	AS13	63
Ssa0248BSFU	AS13	68.4
Ssa0928BSFU	AS13	72.7
Ssa5EVMS	AS14	0
Ssa0975BSFU	AS14	6.5
OMM1365	AS14	6.5
OMM1032	AS14	8.7
BX888097	AS14	9.8	Dr9	26648417	Olat21	21697352	C
BHMS311	AS14	9.8					C
Str-A22/1	AS14	9.8					C
Str-A22/2/1	AS14	9.8					C
ACT/CTG296	AS14	9.8					C
OMM1011	AS14	9.8			Olat21	29651566	C
Ssa0257ECIG	AS14	9.8	Dr6/9	9851905	Olat21	24438579	C
CL8708	AS14	9.8					C
CL16851	AS14	13					C
CA061336	AS14	13	Dr9	40634906	Olat20/24/nodata	7569319	C
Ssa0787BSFU	AS14	13					C
Ssa0243ECIG	AS14	13	Dr9	51073187	Olat14	17048018	C
Ssa0216ECIG	AS14	13	Dr9	40634906	Olat6	5327107	C
BX913059	AS14	13	Dr11	27266566	Olat21	5414932	C
BHMS111	AS14	13					C
Ssa0234BSFU	AS14	15					C
Ssa0785BSFU	AS14	15					C
BX318599	AS14	15.4	Dr9/nodata	23608242	Olat21	11201605	C
Ssa0189BSFU	AS14	15.4					C
Ssa0190BSFU	AS14	15.4					C
Ssa0801BSFU	AS14	22.9					C
BHMS321	AS14	24.9					C
Ssa1018BSFU	AS14	24.9					C
Ssa1019BSFU	AS14	24.9					C
Omi94TUF	AS14	31.4					C
Ssa0932BSFU	AS14	32.5					C
OtsG249UCD	AS14	33.6					C
Ssa0402BSFU	AS14	38.5	Dr9	38739568	Olat20	16307666	C
Ssa0195BSFU	AS14	43.4					C
Ssa0689BSFU	AS14	47.8	Dr9	35985494	Olat21	17045884	C
Ssa0412BSFU	AS14	58.6
BHMS386	AS15	0
Ssa1037BSFU	AS15	8.3
Ssa1034BSFU	AS15	9.8
Ssa167BSFU	AS15	9.8
Ssa0168BSFU	AS15	10.8
AJ425048	AS15	10.8	Dr19	4781859			B
Ssa1029BSFU	AS15	10.8					B
Ssa1030BSFU	AS15	10.8					B
Ssa1031BSFU	AS15	10.8					B
Ssa1033BSFU	AS15	10.8					B
Ssa1035BSFU	AS15	10.8					B
Ssa1036BSFU	AS15	10.8					B
Ssa1038BSFU	AS15	10.8					B
Ssa0165BSFU	AS15	11.9					B
Ssa0248ECIG	AS15	15.2	Dr19	15218621	Olat11	21208308	B
Ssa0984BSFU	AS15	15.2					B
Ssa0166BSFU	AS15	17.4					B
AAG/CTG119	AS15	25					B
OMM5002	AS15	25	Dr17/19	28757599	Olat11	21372289	B
Ssa0151BSFU	AS15	25	Dr1/2/5/6/8/11	?
Ssa21EVMS	AS15	27.1
Ssa0978BSFU	AS15	27.1
HoxA3a	AS15	27.1
BHMS127	AS15	28.2
BHMS379	AS15	29.3
AAC/CAT207	AS15	31.5
Ssa0147BSFU	AS15	33.6
Ssa1067BSFU	AS15	37.9
Ssa0192BSFU	AS16	0	Dr10	29887996
CL19368	AS16	23.8
AAC/CAC138	AS16	26
ACC/CAA263	AS16	28.2
CL17121	AS16	28.2
Ssa416UoS	AS16	30.4
Ssa0104BSFU	AS16	34.7
Ssa0727BSFU	AS16	36.9
BHMS259	AS16	39.1
BHMS359	AS16	39.1
Ssa0067BSFU	AS16	39.1
Ssa0119ECIG	AS16	39.1
Ssa0682BSFU	AS16	39.1
AAC/CAA193	AS16	39.1
StrA9/2	AS16	39.1
Ssa0136BSFU	AS16	39.1
Omi116TUF	AS16	39.1
OMM5014	AS16	39.1
Ssa0083BSFU	AS16	44.6
Ssa23EVMS	AS16	45.6
Ssa0307BSFU	AS16	45.6
ACC/CAG201	AS16	45.6
Ssa1071BSFU	AS16	45.6
StrA12/1	AS16	46.7
Ssa0231BSFU	AS16	47.8
ACG/CTA97	AS16	47.8
AGG/CTC282	AS16	50.5
OmyRGT55TUF	AS16	51.4
BHMS155	AS16	51.4
Ssa0218BSFU	AS16	53.2
ACA/CTC182	AS16	53.2
Ssa0782BSFU	AS16	53.2
BHMS176	AS16	57.6
GnRH-3B	AS16	57.6
Ssa0101BSFU	AS16	58.7	Dr13	21869434	Olat1/24	9956753	D
Ssa0184BSFU	AS16	58.7					D
Ssa0249BSFU	AS16	58.7	Dr10/12/13	39892827			D
ACG/CAA503	AS16	59.8					D
Ssa0125BSFU	AS16	60.8					D
Omy1032UW	AS16	61.9					D
Ssa0462BSFU	AS16	61.9	Dr13	3134383			D
Ssa0039SSFU	AS16	65.1					D
Ssa0760BSFU	AS16	67.3					D
BHMS277	AS16	67.3					D
AAC/CTG121	AS16	73.8					D
Ssa0419BSFU	AS16	73.8					D
Ssa0030BSFU	AS16	91.2	Dr22	4266175			D
Ssa1026BSFU	AS16	93.4					D
Ssa0638BSFU	AS16	93.4	Dr12	24665273	Olat15	28577298	D
Ssa0156BSFU	AS16	95.5	Dr22	4266175
ACA/CAA66	AS17	0
ACC/CTG187	AS17	0
BX881655	AS17	0	Dr17	4920815	Olat2	17880989	A
Ssa410UoS	AS17	0					A
Ssa7DIAS	AS17	1.1					A
Ssa0344BSFU	AS17	1.1					A
Ssa0072BSFU	AS17	1.1					A
CB514591	AS17	1.1	Dr17	28049354	Olat22	11137816	A
Ssa0228BSFU	AS17	1.1					A
Ssa0681BSFU	AS17	1.1					A
Ssa6DIAS	AS17	1.1					A
Ssa87	AS17	3.5					A
AGG/CTA157	AS17	6					A
Ssa0146BSFU	AS17	8.9					A
BHMS281	AS17	10.8					A
Ssa0867BSFU	AS17	13					A
OMM1374	AS17	13					A
TC126859	AS17	13			Olat22	12465112	A
Ssa0843BSFU	AS17	18.5					A
ACT/CTA279	AS17	20.6					A
Ssa0097BSFU	AS17	25	Dr17	50321386	Olat22	6742156	A
Ssa0102BSFU	AS17	27.2	Dr17/nodata	49216220/?	Olat22	12299753	A
Ssa0295BSFU	AS17	31.5
ACG/CAG170	AS17	35.9
ACG/CAG174	AS17	35.9
ACG/CAG161	AS17	35.9
Ssa0643BSFU	AS17	45.6
SalE38SFU	AS17	47.8
Ssa0522BSFU	AS17	52.2
Ssa0309BSFU	AS17	53.3	Dr13	12018637	Olat15	29702332	D
Ssa0103BSFU	AS17	54.3			Olat15	2396558	D
Ssa0715BSFU	AS17	57.6					D
Ssa0280BSFU	AS17	58.6					D
AAG/CAG56	AS17	58.6					D
Ssa0630BSFU	AS17	60.8	Dr13	3050694			D
Ssa0137BSFU	AS17	70.1	Dr13	22409422	Olat9/17	15659302	D
Ssa0319BSFU	AS17	70.1					D
Ssa0726BSFU	AS17	70.1					D
Ssa0137BSFU	AS17	70.1	Dr13	22409422	Olat9/17	15659302	D
ACG/CAA272	AS17	70.1					D
Ssa0726BSFU	AS17	70.1					D
Ssa0775BSFU	AS17	70.1					D
Ssa0055ECIG	AS17	74.4	Dr13	957089	Olat15	19926817	D
Ssa0627BSFU	AS17	89.6					D
Ssa23EVMS	AS17	100.5					D
BX861315	AS17	104.8	Dr12/13	31186110	Olat19	12284006	D
OmyRGT34TUF	AS17	104.8					D
Ssa0096ECIG	AS17	104.8	Dr17	23000990	Olat15	14517783	D
ACG/CTG125	AS17	107					D
BHMS7.028	AS17	109.1					D
Str-A22/2/2	AS17	109.1					D
Ssa0756BSFU	AS17	109.1					D
Ssa0669BSFU	AS17	109.1			Olat19	2604037	D
Ssa0583BSFU	AS17	109.1			Olat19	20795508	D
BHMS418	AS17	109.1
Ots524NWFSC	AS17	109.1
StrA12/2	AS17	109.1
AAC/CAC219	AS17	109.1
Ssa0560BSFU	AS17	114.9			Olat12	7739631	I
BHMS414	AS17	117.9					I
BHMS415	AS17	117.9					I
Ssa0429BSFU	AS17	117.9					I
CL8933	AS17	117.9					I
Ssa0659BSFU	AS17	120					I
Ssa0799BSFU	AS17	125.5					I
Ssa0601BSFU	AS17	125.5	Dr10/1	5563249	Olat12/4	3632309	I
BHMS331	AS17	125.5					I
Ssa0418BSFU	AS17	125.5					I
Ssa0016BSFU	AS17	125.5					I
ACA/CAA121	AS17	131.9					I
Ssa0164ECIG	AS17	131.9	Dr21	13423636	Olat12	17550360	I
Ssa0549BSFU	AS17	131.9	Dr5/21	45502534	Olat9/12	30592924	I
CL9726	AS17	131.9					I
ACC/CTA292	AS17	141.3					I
Ssa0033BSFU	AS17	142.8					I
Ssa0173BSFU	AS17	142.8					I
Ssa0246ECIG	AS17	142.8	Dr10	40141267	Olat12	27061340	I
Ssa1005BSFU	AS17	142.8
Ssa0306BSFU	AS17	142.8
Ssa0281BSFU	AS17	145
One114ADFG	AS17	146.1
Ssa0002BSFU	AS17	146.1
Ogo3UW	AS17	146.1
OtsG83bUCD	AS17	146.1
ACG/CTA169	AS17	146.1
Ssa0111BSFU	AS17	174.2
OmyFGT16TUF	AS18	0
BHMS420	AS18	0
Ssa0082ECIG	AS18	0
CB514761	AS18	0	Dr7/18	7221579	Olat6	11609147	J
SSsp1605	AS18	0					J
Ssa25EVMS	AS18	0					J
Ssa0357BSFU	AS18	0					J
Ssa0150SSFU	AS18	0					J
Ssa0080ECIG	AS18	0	Dr17	47279954	Olat6	10063293	J
Ssa0711BSFU	AS18	0
Ssa0361BSFU	AS18	6.4
Ssa0960BSFU	AS18	6.4
AAC/CAT231	AS18	7.9
Ssa0406BSFU	AS18	12.3
Ssa0426BSFU	AS18	15.2
Ssa0431BSFU	AS18	15.2
Ssa0328BSFU	AS18	17.3	Dr2	14226349			M
Ssa0631BSFU	AS18	17.3					M
Ssa0052ECIG	AS18	23.8	Dr20	26997055	Olat4	22505540	M
BHMS377	AS18	28.2	Dr20	27996407	Olat4	28117737	M
Ssa0665BSFU	AS18	31.5					M
Ssa85DU	AS18	38					M
Ssa0269BSFU	AS18	38	Dr9/20	51175856			M
Ssa0795BSFU	AS18	45.3					M
Ssa0157ECIG	AS18	47.8	Dr6	21256629	Olat17	12793425	M
Ssa0245ECIG	AS18	48.9	Dr12/3	2007361	Olat19/14	6737085
Ssa0590BSFU	AS18	51
Ssa0966BSFU	AS18	55.3
ACG/CAG500	AS19	0
CL17236	AS19	4.3			Olat4	6197956	M
Ssa0144SSFU	AS19	10.8
BX319411	AS19	19.5	Dr1	17411838	Olat1	23468322	D
AGC/CTG310	AS19	20.6					D
BHMS205	AS19	20.6					D
AAG/CAC94	AS19	26					D
BX079862	AS19	27.1	Dr13	52237869	Olat15	715161	D
Ssa0091ECIG	AS19	27.1	Dr1	54812241	Olat1	35642375	D
Ssa0777BSFU	AS19	27.1					D
Ssa0141ECIG	AS19	41.7					D
BX319411	AS19	41.7	Dr1	17411838	Olat1	23468322	D
Ssa0159ECIG	AS19	43.4					D
OMM1657	AS19	51.5	Dr1	49813456			D
BHMS365	AS19	59.6					D
Ssa0158ECIG	AS19	62.9	Dr1	36887627	Olat1	30284667	D
Ssa0604BSFU	AS19	70.5
Ssa1074BSFU	AS19	75.1
Ssa0466BSFU	AS19	75.1
Ssa0914BSFU	AS19	78.1
BHMS241	AS20	0
Ssa0731BSFU	AS20	0
Ssa0283BSFU	AS20	4.3
Ssa0686BSFU	AS20	9.1
Myostatin	AS20	14.1
Ssa0317BSFU	AS20	29.3
HoxD9a	AS20	36.6	Dr9	1949314	Olat21	24614796	C
Ssa0494BSFU	AS20	39					C
OMM5024	AS20	39					C
Ssa0109ECIG	AS20	39	Dr9	23454688	Olat21	25394495	C
AAC/CTA116	AS20	42					C
OMM5164	AS20	49.3					C
Ssa0733BSFU	AS20	51					C
Ssa0100BSFU	AS20	53.7					C
Ssa47	AS20	56.4					C
Ssa0187BSFU	AS20	56.4					C
Omi29TUF	AS20	56.4					C
Ssa0238BSFU	AS20	56.4			Olat21	8398068	C
mMEP-2*	AS20	56.4					C
BHMS308	AS20	56.4					C
Ssa0235BSFU	AS20	56.4	Dr1	27722069			C
Ssa20	AS20	56.4					C
Ssa0872BSFU	AS20	56.4					C
Ssa0586BSFU	AS20	56.4					C
ACG/CTC577	AS20	57.5					C
Ssa0872BSFU	AS20	57.5					C
Ssa0244ECIG	AS20	57.5	Dr6/23	5678357	Olat21/14/7/15	21353178	C
Ssa0586BSFU	AS20	57.5
Ssa0373BSFU	AS20	59.7
Ssa0188BSFU	AS20	61.8
Ssa17EVMS	AS20	70.5
OMM1197	AS21	0	Dr18	3237065	No data	?	J
Omi27TUF	AS21	0					J
Ssa-A45/2/1	AS21	0					J
ACT/CTG369	AS21	0					J
ACT/CTG460	AS21	0					J
Ssa0063cECIG	AS21	0	Dr7	10423888	Olat3	30797812	J
BX867151	AS21	1.1	Dr10	2621431	Olat3	24643354	J
AGC/CTA329	AS21	1.1					J
Omy1002UW	AS21	3.2					J
OmyRGT44TUF	AS21	5.4					J
Ssa1022BSFU	AS21	5.4					J
Ssa0800BSFU	AS21	9.7					J
Ssa0512BSFU	AS21	9.7					J
Ssa0279BSFU	AS21	9.7	Dr7	60515797	No data/Olat3	?/18731152	J
CL18304	AS21	13					J
Ssa0139ECIG	AS21	15.1	No data	?	Olat3	27224327	J
Ssa0285BSFU	AS21	17.3					J
Ssa0323BSFU	AS21	17.3					J
Ssa0374BSFU	AS21	23.8	Dr7	35508217	Olat3	33110886	J
Ssa0680BSFU	AS21	23.8	Dr7	35398549	Olat3	33085976	J
Ssa0019ECIG	AS21	23.8			Olat20	10153448	J
CL10332	AS21	26.9					J
Ssa0116SSFU	AS21	31.5					J
Ssa0735BSFU	AS21	31.5					J
Ssa0026ECIG	AS21	31.5	Dr7	66251197	Olat3	34525534	J
Ssa0646BSFU	AS21+2	0	Dr3/1	21167820
Ssa0562BSFU	AS21+2	0
Ssa0428BSFU	AS21+2	4.3			Olat6	18356516
AGG/CTT167	AS21+2	4.3
OMM5102	AS22	0			Olat23	10331188	K
BHMS232/1A	AS22	19.6					K
Myf5	AS22	21.7	Dr4	28969317	Olat23	19582438	K
BHMS561A	AS22	21.7					K
Ssa1010BSFU	AS22	21.7					K
Sal4UoG	AS22	21.7			Olat23	22516702	K
OMM1077	AS22	25.7	Dr4	28714807	Olat23	19467054	K
BX076758	AS22	31.5	Dr4	21828742	Olat23	2150570	K
BHMS332	AS22	31.5					K
CL67680	AS22	31.5					K
CA045004	AS22	31.5	Dr4	21824045	Olat23	2156176	K
Ssa0005ECIG	AS22	31.5					K
CA057924	AS22	32.6	Dr4	21824045	Olat23	2156161	K
BHMS347A	AS22	35.9
Ssa0116BSFU	AS22	36.9
CA371653	AS22	36.9			Olat3	14943548
ATP1A1C	AS22	36.9	Dr1	275414	Olat2	20202756	C
BX879524	AS22	36.9	Dr9	28462554	Olat21	12334695	C
Sal9UoG	AS22	38					C
Sal16UoG	AS22	38					C
Ssa0104ECIG	AS22	38	Dr4	5966666	No data	?	C
Sal7UoG	AS22	38					C
BHMS304	AS22	38					C
Ssa402UoS	AS22	38					C
ATP1A1B	AS22	38	Dr1/9/19	295203	Olat2	20202763	C
Ssa0034BSFU	AS22	38					C
ATP1B1B	AS22	38	Dr6	20658135	Olat4	29680172	C
AGG/CAG62	AS22	38					C
Ssa0371BSFU	AS22	38					C
Ssa0130BSFU	AS22	39.1					C
Ssa16	AS22	40.2					C
BHMS173	AS22	40.2					C
BHMS232/2B	AS22	40.2					C
Ssa0329BSFU	AS22	42.4	Dr6	9199139	Olat2	22321368	C
Ssa0266BSFU	AS22	47.8					C
Ssa0961BSFU	AS22	50					C
Ssa12	AS22	52.1					C
OMM5161	AS22	57.5	Dr6	7801256	Olat2	16386417	C
OMM1236	AS22	57.5
AAG/CTC171	AS22	60.3
Ssa0392BSFU	AS22	63
OMM5145	AS22	67.9	Dr25	7554015	Olat10	26362486
Ssa2EVMS	AS22	69.5
Ssa404UoS	AS22	79.3
ACG/CTC413	AS22	79.3
ACG/CTC427	AS22	79.3
Ssa0690BSFU	AS22	92.4
ACT/CTC368	AS23	0
Ssa402UoS	AS23	34.7
BHMS304	AS23	42.4
Ssa403UoS	AS23	42.4
BHMS252	AS23	42.4
BHMS219	AS23	44.6
AGC/CAA129	AS23	45.7
ACT/CAC245	AS23	45.7
Ssa0196bECIG	AS23	45.7	Dr2	6272017	Olat14	16474737
Ssa0149ECIG	AS23	45.7
Ssa0364BSFU	AS23	45.7
CL17363	AS23	46.7
Ssa22EVMS	AS23	46.7
Ssa13EVMS	AS23	46.7
Ssa0266BSFU	AS23	46.7
Ssa0154SSFU	AS23	46.7
CA383830	AS23	46.7	Dr6	7451651
CA345149	AS23	46.7	Dr2	21948330	Olat22	4405160
OMM1236	AS23	46.7
Ssa1078BSFU	AS23	46.7
Ssa1066BSFU	AS23	46.7
OMM1013	AS23	46.7	Dr9/22	30836551	Olat21	31733414
Ssa0364BSFU	AS23	46.7
BHMS7.043	AS23	46.7
AGG/CTC117	AS23	48.3
Ssa0934BSFU	AS23	48.3
Ssa0196aECIG	AS23	48.3	Dr2	6272017	Olat14	16474737
Ssa0668BSFU	AS23	49.9
Ssa0095BSFU	AS23	51	Dr18	23755792	Olat6	13617605	J
Ssa20.19NUIG	AS23	51
Ssa0245BSFU	AS23	51
Ssa0150BSFU	AS23	51			Olat4/22	2995628
OMM1231	AS23	51
Ssa1020BSFU	AS23	51
Ssa1021BSFU	AS23	51
Ssa0923BSFU	AS23	51
Ssa0840BSFU	AS23	51
Ssa0123ECIG	AS23	51	Dr11	26258767	Olat4	5812804	M
SsaF43NUIG	AS23	51
Ssa0029ECIG	AS23	51	Dr25	17366559	No data	?	J
Ssa0113ECIG	AS23	52.1	Dr18	21762619	Olat3	25993427	J
Ssa0710BSFU	AS23	52.1					J
Ssa0045ECIG	AS23	52.1	Dr18	12996069	Olat3	20541044	J
Ssa0250BSFU	AS23	54.3					J
Ssa0125ECIG	AS23	58.6	Dr25	2763703	Olat6	17178639	J
Ssa0355BSFU	AS23	58.6
Ssa1080BSFU	AS23	62.9
Ssa0489BSFU	AS23	62.9
AAG/CAC123	AS23	82.5
BHMS425	AS23+2	0
Ssa0004ECIG	AS23+2	10.8
BHMS283	AS23+2	11.9
Ssa0316BSFU	AS23+2	11.9
BHMS139	AS23+2	11.9
Ssa0178BSFU	AS24+2(Br6)	0
OMM1164	AS24+2(Br6)	4.3
BHMS232/1A	AS24	0
Ssa0030ECIG	AS24	0
Ssa1010BSFU	AS24	4.3
BHMS161	AS24	6.5
OMM1164	AS24	19.5
Ssa0024BSFU	AS24	26
Ssa0023BSFU	AS24	26
Ssa0094BSFU	AS24	28.2
Ssa0423BSFU	AS24	31.3
Ssa0874BSFU	AS24	31.3
ACG/CTT219	AS24	31.3
BHMS347A	AS24	36.7
ACT/CAA364	AS24	40
Ssa0268BSFU	AS24	41.7	Dr4	40056519	Olat23/6	4782495	K
Ssa0032BSFU	AS24	43.4	Dr4	17620336			K
OMM1166	AS24	45.6	Dr4/25	24045375			K
Ssa0485BSFU	AS24	47.8
Ssa0291BSFU	AS24	49.9
Ssa0971BSFU	AS24	52.5
Ssa0230BSFU	AS24	55.1
Ssa0919BSFU	AS24	60.4
Omy14INRA	AS24	62.9
Ssa0171aECIG	AS24	62.9	Dr7	3189122			F
Ssa0171bECIG	AS24	62.9	Dr7	3189122			F
Omi109TUF	AS24	64.4					F
Ssa0232BSFU	AS24	71.9	Dr19/15	7802969			F
Ssa0284BSFU	AS24	73.4					F
Ssa418UoS	AS24	74.9					F
Ssa1042BSFU	AS24	78.2					F
Ssa1081BSFU	AS24	78.2					F
Ssa0926BSFU	AS24	80.3					F
AGC/CTA132	AS24	85.3					F
BX887563	AS24	90.2	Dr7	11696193	Olat18	28774236	F
BX887563	AS24	90.2	Dr7	11696193	Olat18	28774236	F
Ssa0167ECIG	AS24	90.2	Dr7	11343797	Olat18	28675208	F
Ssa-A34/1	AS24	95.6
AAG/CAG71	AS24	95.6
OMM1260	AS24	97.7	Dr11/25	6800747	Olat3/9/16	?	J
Ssa0061BSFU	AS25	0	Dr15	35861394	Olat13	8292582	GH
Ssa9	AS25	6.5					GH
Ssa-A10	AS25	6.5					GH
Omi69TUF	AS25	6.5			Olat13	21366434	GH
OmyFGT14TUF	AS25	6.5					GH
Omy23INRA	AS25	6.5					GH
Ssa421	AS25	6.5					GH
Omy1011UW	AS25	6.5					GH
BX313739	AS25	6.5	nodata	?	Olat13	21244380	GH
Ssa0938BSFU	AS25	7.6					GH
Ssa0400BSFU	AS25	7.6					GH
Ssa0275BSFU	AS25	7.6					GH
Ssa0298BSFU	AS25	7.6	Dr10/15	27579563	Olat13	11485177	GH
Ssa0352BSFU	AS25	7.6					GH
Ssa0047aECIG	AS25	7.6	Dr15	18867423	Olat13	31545947	GH
ACG/CTG302	AS25	7.6					GH
OMM1767	AS25	7.6					GH
Ssa27EVMS	AS25	8.7					GH
BHMS490	AS25	8.7					GH
Ssa1055BSFU	AS25	8.7					GH
Ssa0580BSFU	AS25	8.7					GH
Ssa0126BSFU	AS25	8.7					GH
Ssa0662BSFU	AS25	9.7					GH
Ssa0096BSFU	AS25	9.7					GH
OMM1172	AS25	11.4	Dr15	15023060	Olat13	14462645	GH
BHMS384	AS25	11.4
Ocl1UW	AS25	11.4
Ssa0048BSFU	AS25	13
Ssa0358BSFU	AS25	13
Ssa4DIAS	AS25	13
OmyFGT34TUF	AS25	13
ACT/CAG278	AS25	13
Ssa0375BSFU	AS25	13
Ssa0437BSFU	AS25	13
Ssa0360BSFU	AS25	13
Omy1191UW	AS25	15.2
Ssa0912BSFU	AS25	15.2
Ssa0168ECIG	AS25	17.3	Dr8	37577744	Olat9	21418978	I
Ssa0757BSFU	AS25	17.3					I
BHMS349	AS25	26					I
Ssa0992BSFU	AS25	32.5					I
Ssa0293BSFU	AS25	33.6					I
Ssa0993BSFU	AS25	33.6					I
Ssa0997BSFU	AS25	33.6					I
Ssa0994BSFU	AS25	33.6					I
Ssa1000BSFU	AS25	33.6					I
Ssa0667BSFU	AS25	33.6					I
OMM5018	AS25	43.4					I
SsaLEER15	AS25	44.5					I
Ssa0762BSFU	AS25	44.5					I
Ssa0730BSFU	AS25	46.7					I
Ssa0348BSFU	AS25	53.2			Olat7/No data/5	23489649	I
Ssa0543BSFU	AS25	53.2	No data	?	Olat9	29651203	I
Ssa0524BSFU	AS25	55.3	Dr15/21	37318832	Olat19/12	22808932	I
OMM1372	AS28(Br6)	0
CL10695	AS28(Br6)	6.5
Ssa0192ECIG	AS28(Br6)	8.6	Dr5	1543100	Olat20	609393
Ssa0977BSFU	AS28+2	0
OMM1120	AS28+2	10.8
CL6600	AS28+2	13
AAG/CTT73	AS28+2	15.2
ACC/CAC231	AS28+2	15.2
Ssa0325BSFU	AS28+2	17.3
Ssa0511BSFU	AS28+2	19.5	Dr20	33031716
Ssa0342BSFU	AS28+2	21.7
Ssa405UoS	AS28+2	21.7
Omi100TUF	AS28+2	23.9
BX873441	AS28+2	27.5	Dr5	31815139	Olat14	16473338	GH
Ssa0895BSFU	AS28+2	29.3
Ssa0613BSFU	AS28	0
CA372906	AS28	0	Dr1	8697490	Olat18/15/nodata	28953157	F
Ssa0192ECIG	AS28	1.1	Dr5	1543100	Olat20	609393	F
Ssa0257BSFU	AS28	2.2					F
Ssa0892BSFU	AS28	8.7					F
AGC/CTT143	AS28	8.7					F
ACC/CAC172	AS28	10.8					F
Ssa0648BSFU	AS28	10.8					F
Ssa0044ECIG	AS28	10.8					F
Ssa6EVMS	AS28	10.8					F
Ssa0332BSFU	AS28	15.2					F
Omy17DIAS	AS28	17.3					F
OMM1134	AS28	21.7	Dr1/10	21128044	Olat1/14	23016259	F
Ssa0133BSFU	AS28	30.4
BHMS205	AS28	41.3
Ssa0141ECIG	AS28	41.3
PACAP	AS31	0	Dr2/NoData	10430060			M
BX075694	AS31	13	Dr13	1242131	Olat15	23796910	D
Ssa0127ECIG	AS31	13	Dr24	30069645	Olat1	38626218
Ssa-A11	AS31	15.2
Ogo4UW	AS31	15.2
Ssa0452BSFU	AS31	15.2
Ssa084BSFU	AS31	15.2
OMM1187	AS31	15.2
Ssa0052BSFU	AS31	15.2
Ssa0575BSFU	AS31	19.5
Ssa0443BSFU	AS31	26
Ssa0172ECIG	AS31	28.2	Dr2	26940643	Olat20	19664756	M
Ssa0945BSFU	AS31	34.7
AGG/CTA368	AS31	39.9
OMM1087	AS31	41.2	Dr4	28714807	Olat23	19467054	K
Ssa0797BSFU	AS31	46.6
Ssa0637BSFU	AS31	48.8
Ssa0817BSFU	AS31	51
Ssa0345BSFU	AS31	51
Ssa0010BSFU	AS32	0	No data	?
Ssa0567BSFU	AS32	6.5
ACC/CAG221	AS32	6.5
Ssa64/1	AS32	13
ACT/CTA111	AS32	13
Ssa0111aECIG	AS32	19.5
Ssa0852BSFU	AS32	19.5
Ssa0836BSFU	AS32	19.5
Ssa0160BSFU	AS32	25.6
Ssa0162BSFU	AS32	25.6
Ssa0161BSFU	AS32	25.6
Ssa0163BSFU	AS32	27.1
Ssa0175BSFU	AS32	28.2
Ssa0054BSFU	AS32	29.3
Ssa0159BSFU	AS32	29.3
Ssa26EVMS	AS32	29.3
Ssa0617BSFU	AS32	29.3
Ssa0258BSFU	AS32	29.3	Dr16	27048050	Olat5	27944045	L
Ssa0116ECIG	AS32	29.3	Dr11	32095171	Olat5	23981318	L
Ssa0177ECIG	AS32	29.3	Dr11	1626333	Olat5	27848903	L
Ssa65	AS32	30.4					L
Ssa1075BSFU	AS32	30.4					L
Ssa0163ECIG	AS32	30.4	Dr11	16299945	Olat5	15748206	L
Ssa0016ECIG	AS32	30.4	Dr2/13/10/4	42213297	Olat21/No data/11	7755981
Ssa0555BSFU	AS32	30.4
Ssa0557BSFU	AS32	30.4
AAC/CAT155	AS32	30.4
AGG/CTT257	AS32	30.4
Ssa419UoS	AS32	30.4
AGG/CTC360	AS32	31.4
AGC/CTG255	AS32	31.4
ACC/CAC142	AS32	31.4
Ssa0032aECIG	AS32	31.4			Olat5	16096360
Ssa0032bECIG	AS32	31.4
ACT/CAG62	AS32	31.4
Ssa0958BSFU	AS32	40.2
ACA/CAA132	AS32	70.5
OMM1199	AS33	0
Ssa0868BSFU	AS33	2.2
Ssa0067ECIG	AS33	2.2			Olat19	17627113	D/E
AGG/CTG109	AS33	2.2					D/E
Ssa224	AS33	9.4					D/E
BX073647	AS33	18.5	Dr12/17	32279663			D/E
OMM5149	AS33	18.5					D/E
BX305863	AS33	19.5	Dr7/12	2494722	Olat19	11446282	D/E
Ssa0951BSFU	AS33	33.6					D/E
Ssa0087ECIG	AS33	33.6					D/E
CA368462	AS33	34.7	Dr3/12	34028862	Olat8/19	4795166	D/E
Ssa0270BSFU	AS33	36.5					D
Ssa0563BSFU	AS33	37.7	Dr13	6765552	Olat1	32546961	D
OtsG85UCD	AS33	43.4					D
BX075694	AS33	45.6	Dr13	1242131	Olat15	23796910	D
AAT-4*	AS33	45.6					D
Ssa0253aECIG	AS33	47.7	Dr13	4048803	Olat15	26015485	D
Ssa0099ECIG	AS33	47.7
BHMS144	AS33	47.7
OMM1090	AS33	50

## Sheet: Sheet2
OMM1016	AS1	0
OmyFGT8TUF	AS1	6.5
BHMS247/2B	AS1	6.5
Ssa-A14/1	AS1	13
OMM5188	AS1	13	OMM5188	Olat16	18752973
Ssa-A15/1	AS1	13
OMM1122	AS1	13
AGC/CTC565	AS1	13
HoxA11b	AS1	14.1	HoxA11b	Olat11	10552634
Ssa0856BSFU	AS1	15.2
One18ASC	AS1	18.4
Ssa0114ECIG	AS1	18.4
AAG/CAT218	AS1	18.4
ACT/CAC148	AS1	18.4
Str4INRA	AS1	19.5
Ssa0531BSFU	AS1	19.5
Ssa1077BSFU	AS1	24.9
One102ADFG	AS1	24.9
BHMS216	AS1	29.2
Ssa0542BSFU	AS1	29.2
Ssa0947BSFU	AS1	31.4
Ssa0015SSFU	AS1	40.1	Ssa0015SSFU	Olat16	21446475
Ssa0247BSFU	AS1	42.3	Ssa0247BSFU	Olat16	21183340
Ssa406UoS	AS1	46.6
BHMS7.029/1A	AS1+2	0
Ssa0219BSFU	AS1+2	14.1
Ssa0691BSFU	AS1+2	15.2	Ssa0691BSFU	Olat1/8	420225/160311	Ssa0691BSFU	Olat8	160311
BHMS150	AS1+2	15.2
CA341677	AS1+2	17.3	CA341677	Olat1	10347092
Ssa0337BSFU	AS1+2	18.4
Ssa208/2	AS1+2	23.9
ACT/CTG71	AS1+2	23.9
Ssa0166ECIG	AS1+2	27.1	Ssa0166ECIG	Olat1	32396615
CL7880	AS1+2	34.7
Ssa58	AS1+2	34.7
CL11428	AS1+2	38
BX311884	AS1+2	40.2
Ssa0055BSFU	AS1+2	44.5
Ssa0183BSFU	AS1+2	44.5
Ssa202DU	AS1+2	44.5	Ssa202DU	Olat1	471105
Ssa0181BSFU	AS1+2	44.5
Sal1UoG	AS1+2	44.5
SS12	AS1+2	46.7
Ssa0233BSFU	AS1+2	46.7
AAG/CTA236	AS1+2	57.5
AAC/CTT97	AS1+2	59.8
Ssa0299BSFU	AS2+2(Br6)	0
Ssa0134BSFU	AS2+2(Br6)	0
AGC/CTG127	AS2+2(Br6)	6.5
Ssa16NUIG	AS2	0
Ssa0020BSFU	AS2	13
BHMS389	AS2	15.1
SSOSL311	AS2	17.3
Ssa0198ECIG	AS2	17.3	Ssa0198ECIG	Olat4	13870625
Ssa1062BSFU	AS2	19.5
Ssa0072ECIG	AS2	19.5	Ssa0072ECIG	Olat4	8861721
StrA3/2	AS2	20.6
Ssa0582BSFU	AS2	21.7
Ssa0891BSFU	AS2	22.8
CA358745	AS2	23.8	CA358745	Olat4	8576040
CL24648	AS2	23.8
CA060381	AS2	23.8	CA060381	Olat4	8574052
ACA/CTG166	AS2	27.9
OMM1009	AS2	29.2
BHMS417	AS2	29.2
SSOSL417	AS2	29.2
AGG/CTG110	AS2	29.2
Ssa0101SSFU	AS2	29.2
Clock	AS2	29.2
AGG/CTG94	AS2	29.2
Ssa0193ECIG	AS2	29.2	Ssa0193ECIG	Olat4	28163877
ACT/CTG303	AS2	30.3
Ssa0716BSFU	AS2	30.3
Ssa1007BSFU	AS2	30.3
Ssa0597BSFU	AS2	30.3	Ssa0597BSFU	Olat3	33403061
Ssa0087BSFU	AS2	30.3
Ogo8UW	AS2	32
Ssa-A13	AS2	33.6
Ssa0141BSFU	AS2	33.6
Ssa0003BSFU	AS2	33.6
ACT/CTC252	AS2	33.6
Ssa1086BSFU	AS2	33.6
BHMS212	AS2	34.7
Ssa0751BSFU	AS2	34.7
OMM1039	AS2	34.7
Ssa0844BSFU	AS2	34.7
Ssa0623BSFU	AS2	34.7	Ssa0623BSFU	No data/13	?/13377784
Ssa0824BSFU	AS2	35.8
Oke4	AS2	35.8
Ssa0859BSFU	AS2	37.9
Ssa0673BSFU	AS2	41.8
BHMS360	AS2	43.7
Ssa0095BSFU	AS2	43.7	Ssa0095BSFU	Olat6	13617605
Ssa0614BSFU	AS2	45.5
Ssa0623BSFU	AS2	45.5	Ssa0623BSFU	No data/13	?/13377784
BHMS201	AS2	48.3
Ssa0968BSFU	AS2	51
BHMS278	AS2	52.1
BHMS159	AS2	52.1
Ssa0026BSFU	AS2	52.1
ACC/CTC232	AS2	52.1
Ssa0813BSFU	AS2	52.1
Ssa0051ECIG	AS2	52.1	Ssa0051ECIG	Olat6	26156215
Ssa0458BSFU	AS2	52.1
ACC/CAA136	AS2	54.2
Omi41TUF	AS2	55.9
BHMS292	AS2	57.5
Ssa0349BSFU	AS2	57.5
Omi85TUF	AS2	57.5
BX863380	AS2	60.7	BX863380	Olat6/23	8382598
Ssa0078ECIG	AS2	60.7	Ssa0078ECIG	Olat6	11758521
Ssa1009BSFU	AS2	60.7
CL13269	AS2	60.7
OMM1228	AS2	60.7
Ssa0031BSFU	AS2	65.1
SS12	AS2	95.5
OMM1276	AS3	0
ACC/CTC109	AS3	10.8
CL12747	AS3	10.8
BHMS367	AS3	11.9
Ssa1008BSFU-ver2	AS3	14.1
BX080510	AS3	19.5	BX080510	Olat11	16698098
CR374305	AS3	19.5	CR374305	Olat11	16698098
CL22911	AS3	23.9
BHMS185	AS3	26
Ssa0153BSFU	AS3	26
Ssa0174BSFU	AS3	26
Ssa0014ECIG	AS3	27.1	Ssa0014ECIG	No data	?
BHMS429	AS3	28.2
Ssa1027BSFU	AS3	29.2
Ssa1028BSFU	AS3	29.2
CL3826	AS3	29.2
Ssa0177BSFU	AS3	30.3
Ssa0518BSFU	AS3	32.2	Ssa0518BSFU	Olat11	4284425
Ssa0250ECIG	AS3	34	Ssa0250ECIG	Olat17	23984866
SSOSL444	AS3	35.8
Ssa0980BSFU	AS3	35.8
GS02	AS3	39	GS02	Olat17	25783186
SSsp1606	AS3	39
ACT/CAG165	AS3	39
Ssa0768BSFU	AS3	39
Ssa0546BSFU	AS3	39
Ssa0035BSFU	AS3	39
ACG/CTG80	AS3	39
Ssa0210ECIG	AS3	39	Ssa0210ECIG	Olat17	25783186
Ssa0063SSFU	AS3	39
Ssa0634BSFU	AS3	40.1	Ssa0634BSFU	No data/Olat17	?/11776073
Ssa17-18SFU	AS3	40.1
ACT/CAA98	AS3	40.1
Ssa0954BSFU	AS3	42.3
Ssa1039BSFU	AS3	43.4
AAG/CAT228	AS3	43.4
Omi108TUF	AS3	52.1
Ssa0863BSFU	AS3	52.1
AGC/CAC124	AS3	52.1
OMM1190	AS3	53.1
OMM5037	AS4	0
OmyFGT1TUF	AS4	3.3
AGC/CTA368	AS4	3.3
OMM5019	AS4	3.3	OMM5019	Olat8	9815421
Ssa0062BSFU	AS4	3.3
CA376300	AS4	3.3	CA376300	Olat8/19	10180605
BHMS376	AS4	4.3
Sal6UoG	AS4	4.3	Sal6UoG	Olat8	9424613
OMM1002	AS4	4.3
SsaLEEI84	AS4	4.3
Ots521NWFSC	AS4	5.6
BHMS211	AS4	7
BX890355	AS4	9.8
OMM1161	AS4	9.8
Ssa0754BSFU	AS4	9.8
AANAT1a	AS4	11.9
Ssa0101ECIG	AS4	14.1
Ssa0851BSFU	AS4	16.2
AAG/CAG142	AS4	26
Ssa0326BSFU	AS4	33.6
OMM1037	AS4	40.1	OMM1037	Olat8	5238566
Ssa0065ECIG	AS4	40.1
ACA/CAC168	AS4	44.7
Ssa0058BSFU	AS4	61.7
Ssa171DU	AS4	66.2
OmyRGT30TUF	AS4	66.2
Ssa0142BSFU	AS4	78.4
Ssa0175bECIG	AS4	81.5	Ssa0175bECIG	Olat24	22858656
Ssa0890BSFU	AS4	83.6
Ssa0043BSFU	AS4	84.7
Ssa0103aECIG	AS4	84.7	Ssa0103aECIG	Olat24	4442341
Ssa0789BSFU	AS4	84.7
OMM1105	AS4	84.7
Ssa0376BSFU	AS4	86.9
Ssa0074ECIG	AS4	91.2
Omy27INRA	AS4+2	0
Ssa-A12	AS4+2	8.7
ACT/CAA115	AS4+2	8.7
HSP(VMS)	AS4+2	9.7
BHMS7.017	AS-5	0
Sfo23LAV	AS-5	0
SSsp2213	AS-5	1.1
Ssa0170ECIG	AS-5	1.1	Ssa0170ECIG	Olat12/3	13130412
AGG/CTA177	AS-5	3.2
CL68309	AS-5	5.4
ATP1B2	AS-5	7.6	ATP1B2	Olat14	16276161
ACA/CAC145	AS-5	7.6
Omy1009UW	AS-5	9.7
Ssa0684BSFU	AS-5	9.7
AGG/CAA80	AS-5	9.7
OMM1096	AS-5	9.7
OMM5007	AS-5	11.9
TRCARR	AS-5	12.9	TRCARR	Olat14	24203258
Ssa0092BSFU	AS-5	12.9
Ssa0986BSFU	AS-5	12.9
SfoD75USGS	AS-5	12.9	SfoD75USGS	Olat13/14	24459495
Ssa0240BSFU	AS-5	15.1	Ssa0240BSFU	No data/Olat13	?/11395930
Ssa0224BSFU	AS-5	15.1	Ssa0224BSFU	No data/Olat13	?/11395930
Ssa0241BSFU	AS-5	15.1	Ssa0241BSFU	No data/Olat13	?/11395930
Ssa0941BSFU	AS-5	15.1
Ssa0732BSFU	AS-5	15.1
Ssa0015BSFU	AS-5	16.2	Ssa0015BSFU	Olat1/4/5/9/11/13/15/16/19/20/22/nodata	?
ACA/CTT201	AS-5	16.2
AAG/CAC80	AS-5	17.3
Ssa0738BSFU	AS-5	20.6
Ssa0987BSFU	AS-5	20.6
Ssa0826BSFU	AS-5	20.6
Ssa0008BSFU	AS-5	20.6
Ssa0987BSFU	AS-5	21.7
Ssa0679BSFU	AS-5	21.7
Ssa0827BSFU	AS-5	21.7
Ssa0639BSFU	AS-5	21.7
SSOSL439	AS-5	21.7
Ssa0956BSFU	AS-5	21.7
Ssa1057BSFU	AS-5	21.7
Ssa0896BSFU	AS-5	21.7
Ssa0338BSFU	AS-5	22.8
Ssa0944BSFU	AS-5	22.8
StrA5	AS-5	26
StrA8/1	AS-5	27.1
Ssa0866BSFU	AS-5	28.2
Ssa420UoS	AS-5	31.4
Ssa0969BSFU	AS-5	31.4
Ssa0259ECIG	AS-5	31.4	Ssa0259ECIG	Olat5	6191387
Ssa0131aECIG	AS-5	31.4
Ssa0488BSFU	AS-5	31.4
Ssa20EVMS	AS-5	33.6
OMM1264	AS-5	59.7
Ssa0076SSFU	AS-5	68.4
BHMS328	AS-5	70.5
SSsp2201	AS-5	80.3
CL69861	AS-5	80.3
CL68800	AS-5	83.6
CA358173	AS6(Br6)	0	CA358173	Olat1	31541696
BHMS146	AS6(Br6)	0
AAC/CTT97	AS6(Br6)	26
CL4778	AS6	0
BHMS381	AS6	4.3
OMM5074	AS6	6.5
SS12	AS6	13
BHMS146	AS6	19.5
BX311884	AS6	26.1
Omy11INRA	AS6	30.4
Ssa0204ECIG	AS6	32.1	Ssa0204ECIG	Olat1	38305652
OmyFGT25TUF	AS6	33.7
BX301679	AS6	33.7
Ssa208/1	AS6	38
OtsG68UCD	AS6	40.1
Omy27DU	AS6	41.2
Omy21INRA	AS6	41.2
Ssa0049ECIG	AS6	41.2
Ssa0208BSFU	AS6	42.3
Ots208	AS6	42.3
Ssa0305BSFU	AS6	43.4
OMM5043	AS6	43.4
Ssa0468BSFU	AS6	43.4	Ssa0468BSFU	Olat1	10559766
Ssa0194BSFU	AS6	43.4
Ssa0602BSFU	AS6	43.4
Ssa0465BSFU	AS6	43.4
Ssa0260ECIG	AS6	43.4	Ssa0260ECIG	Olat7/5	3215857
Ssa77NUIG	AS6	43.4
ACC/CAC193	AS6	45.6
Omi60TUF	AS6	45.7
cGnRH2	AS6	47.8
Ssa0484BSFU	AS6	47.8
SSsp2210	AS6	47.8
OMM1300	AS6	48.9
Ssa0098BSFU	AS6	51
Ssa0835BSFU	AS6	53.2
Omi166TUF	AS6	53.2
Ssa0187aECIG	AS6	53.2	Ssa0187aECIG	Olat5	3044982
Ssa0187bECIG	AS6	53.2	Ssa0187bECIG	Olat5	3044982
OMM1201	AS6	53.2
Ssa0825BSFU	AS6	54.3
Contig15927_0421	AS6	54.3
HoxC6b	AS6	54.3	HoxC6b	Olat7	12891864
Ssa0661BSFU	AS6	55.4
Ssa0385BSFU	AS6	55.4
Ssa0388BSFU	AS6	55.4
Ssa0359BSFU	AS6	56.5
Ssa0278BSFU	AS6	56.5
Ssa0915BSFU	AS6	56.5
Ssa0657BSFU	AS6	56.5
Ssa0554BSFU	AS6	56.5
OmyRGT35TUF	AS6	56.5
BHMS382	AS6	56.5
Ssa1008BSFU	AS6	59.7
Ssa0156ECIG	AS6	64.6	Ssa0156ECIG	Olat5	14509851
Ssa64/2	AS6	66.2
Ssa0814BSFU	AS6	66.2
Ssa0202BSFU	AS6	66.2
BHMS181	AS6	72.8
BHMS471	AS6	72.8	BHMS471	Olat7/5	19720259
CB512520	AS6	72.8	CB512520	Olat5	8757811
Ssa14EVMS	AS6	72.8
ACA/CAT102	AS6	72.8
ACT/CTC144	AS6	77.1
Ssa0931BSFU	AS7	0
BHMS269	AS7	6.5
BHMS117A	AS7	13
Ssa0006BSFU	AS7	16.4	Ssa0006BSFU	Olat9	8550354
Ocl9UW	AS7	21.7
BHMS356	AS7	24.6	BHMS356	Olat9	8210951
Omy1225UW	AS7	27.5
Ssa0132BSFU	AS7	28.6
BHMS337	AS7	30.4
Ssa0189ECIG	AS7	31.7	Ssa0189ECIG	Olat9	11977553
BHMS103	AS7	33
ACT/CAG125	AS7	34.4
SSsp2216	AS7	35.8	SSsp2216	Olat9/5	25767644
BX303525	AS7	36.9	BX303525	Olat9	25233587
Ssa0930BSFU	AS7	36.9
SSsp2215	AS7	39
Ssa0937BSFU	AS7	39
OMM5172	AS7	39
Ssa0045BSFU	AS7	39
Ssa0983BSFU	AS7	40.1
CL9859	AS7	41.2
ACG/CAA306	AS7	43.4
BHMS313A	AS8	0
BHMS313B	AS8	0
ACA/CTT158	AS8	1.9
Ssa0134bECIG	AS8	1.9	Ssa0134bECIG	Olat9	4915995
StrA3/1	AS8	7.9
Ssa-A60	AS8	11.9
Ssa401UoS	AS8	14.1
SsaLEET47	AS8	14.1
Ssa0051BSFU	AS8	20.6
Ssa0259BSFU	AS8	23.8
Ssa0907BSFU	AS8	24.9
Ssa0957BSFU	AS8	26
BHMS177	AS8	31.4
BHMS553	AS8	31.4
Ssa0821BSFU	AS8	31.4
Ssa0130ECIG	AS8	31.4	Ssa0130ECIG	Olat24	20126784
Ssa0578BSFU	AS8	34.7	Ssa0578BSFU	Olat17/10/5	12621796
BHMS130	AS8	34.7
Omy27INRA	AS8	36.4
BX863758	AS8	38	BX863758	Olat7	6827600
BX309199	AS8	38	BX309199	Olat7	6828407
Ssa0746BSFU	AS8	38
Ssa0227BSFU	AS8	38
Ssa0301BSFU	AS8	38
Ssa0050BSFU	AS8	38
One9ASC	AS8	38
Ssa0486BSFU	AS8	40.2
Ssa0918BSFU	AS8	40.2
Ssa0770BSFU	AS8	43.4
AAC/CTA198	AS8	43.4
Omy301UoG	AS8	45.6
AGG/CTT150	AS8	45.6
Ssa0186ECIG	AS8	45.6
Ssa76	AS8	48.3
StrA8/2	AS8	52.8
StrA8/3	AS8	52.8
Ssa0970BSFU	AS8	54.6
Ssa0247ECIG	AS8	56.5	Ssa0247ECIG	Olat7	11027210
Ssa0217ECIG	AS8	56.5	Ssa0217ECIG	Olat7	24239656
Ssa0066ECIG	AS8	59.7	Ssa0066ECIG	No data	?
Ssa0048cECIG	AS8	59.7
Ssa0218ECIG	AS8	59.7	Ssa0218ECIG	Olat7	11839098
Ssa197DU	AS8	61.9
Ssa0003SSFU	AS8	61.9
Ssa12EVMS	AS8	65.1
OMM5295	AS9	0
AGC/CTA145	AS9	0
ACA/CTG112	AS9	0
Ssa0144ECIG	AS9	0
OMM5032	AS9	2.2
Omy1282INRA	AS9	2.2	Omy1282INRA	Olat14	8986106
SSsG7	AS9	3.3
Ssa132	AS9	3.3
Ssa0066BSFU	AS9	3.3
Ssa8EVMS	AS9	3.3
Ssa0203bECIG	AS9	8
Ssa0203aECIG	AS9	8	Ssa0203aECIG	Olat14	14226404
Ssa0855BSFU	AS9	9.2
ACT/CTT165	AS9	13.9
Ssa0153bECIG	AS9	15.1
ACA/CAG408	AS9	15.1
Ssa1016BSFU	AS9	15.1
OMM1372	AS9	16.2
Ssa408UoS	AS9	16.2
BX076085	AS9	16.2	BX076085	Olat14	14822624
Ssa0313BSFU	AS9	17.3
Ssa0254BSFU	AS9	21.7
Ssa1014BSFU	AS9	21.7
Ssa1015BSFU	AS9	21.7
Ssa0819BSFU	AS9	21.7
Ssa0216BSFU	AS9	21.7	Ssa0216BSFU	Olat12	12142117
Ssa0592BSFU	AS9	22.8
SSsp3016	AS9	26
BHMS221A	AS9	27.1
Ssa0028ECIG	AS9	27.1	Ssa0028ECIG	Olat12	5620453
Omy1294INRA	AS9	27.1	Omy1294INRA	Olat9/12	28518292
AAG/CTA173	AS9	27.1
Ssa0122BSFU	AS9	28.2
Ssa0252BSFU	AS9	28.2
Ssa0244BSFU	AS9	33.6	Ssa0244BSFU	Olat3	29105860
BHMS162	AS9	33.6
CL16550	AS9	33.6
BHMS7.001	AS9	33.6
Ssa413UoS	AS9	36.9
BX867151	AS9	36.9	BX867151	Olat3	24643354
Omi187TUF	AS9	36.9
SSOSL438	AS9	38
Ssa0091BSFU	AS9	41.2
CL10403	AS9	46.7
Ssa16EVMS	AS9	46.7
BHMS189	AS9	54.3
Ssa0088SSFU	AS9	54.3
Ssa0243BSFU	AS9	56.4
Omi87TUF	AS9	56.4	Omi87TUF	Olat3	34568115
Ssa1052BSFU	AS9	56.4
Ssa0503BSFU	AS9	64.1
Ssa81	AS9	65.1
Ssa0021ECIG	AS9	65.1	Ssa0021ECIG	Olat6	22055567
Ssa0395BSFU	AS9	72.7
Ssa0982BSFU	AS9	72.7
Ssa0081ECIG	AS9	86.9	Ssa0081ECIG	Olat22	27556686
Ssa0902BSFU	AS9	86.9
AGC/CTG136	AS10	0
Ssa0346BSFU	AS10	2.1
Ssa0042BSFU	AS10	4.2
Ssa1070BSFU	AS10	8.6
OMM1301	AS10	13
BHMS404	AS10	14.8
Ssa412UoS	AS10	18.4
BHMS214	AS10	23.8
OMM5137	AS10	31.4
Ssa0812BSFU	AS10	33.4
Ssa0041aECIG	AS10	33.9
Ssa0119BSFU	AS10	36.3
Ssa0107ECIG	AS10	39.3	Ssa0107ECIG	Olat22	16809014
Ssa0420BSFU	AS10	41.2	Ssa0420BSFU	Olat22	12905922
Ssa0049SSFU	AS10	41.2
Ssa0150bECIG	AS10	41.2	Ssa0150bECIG	Olat22	24349144
Ssa0150aECIG	AS10	41.2	Ssa0150aECIG	Olat22	24349144
BHMS7.033	AS10	43.4
ACC/CAC186	AS10	43.4
Ssa0769BSFU	AS10	46.6
Ssa0806BSFU	AS10	46.6
AAG/CAG94	AS10	48.8
Ssa0126bECIG	AS10	48.8	Ssa0126bECIG	No data	?
Ssa0126aECIG	AS10	48.8	Ssa0126aECIG	No data	?
Str541INRA	AS10	51
BX881655	AS10	51	BX881655	Olat2	17880989
AAC/CTC135	AS10	51
Ssa0416BSFU	AS10	51
Ssa0086BSFU	AS10	51
BHMS431	AS10	51
Ssa0885BSFU	AS10	52.1
Ogo2UW	AS10	53.2
Ssa0804BSFU	AS10	53.2
Ssa0513BSFU	AS10	53.2
CL15589	AS10	53.2
CTAX(VMS)	AS10	53.2
BG934221	AS10	53.2	BG934221	No data	?
Ssa0628BSFU	AS10	53.2
Ssa0106ECIG	AS10	53.2	Ssa0106ECIG	Olat22	25323964
Ssa10EVMS	AS10	53.2
Ssa0225BSFU	AS10	54.3
Ssa0055SSFU	AS10	56.4
BHMS330	AS10	58.6
One7ASC	AS10	58.6
Ssa1061BSFU	AS10	58.6
Ssa0140ECIG	AS10	58.6	Ssa0140ECIG	Olat10	10377247
Ssa0036ECIG	AS10	58.6
One104ADFG	AS10	61.9
Ssa-A33	AS10	61.9
Str85INRA	AS10	61.9
Ssa0850BSFU	AS10	61.9
Ssa0037SSFU	AS10	61.9
OmyFGT21TUF	AS10	62.9
BHMS250	AS10	70.5
BX867287	AS10	71.6	BX867287	Olat13	7999513
Ssa48	AS10	71.6
Ssa0200BSFU	AS10	71.6
Ssa0599BSFU	AS10	72.6
ACA/CTT346	AS10	72.6
Ssa0208aECIG	AS10	72.6	Ssa0208aECIG	Olat10	18174435
Ssa0208bECIG	AS10	72.6	Ssa0208bECIG	Olat10	18174435
Ssa0499BSFU	AS10	75.4
OMM5159	AS10	79.9	OMM5159	Olat13	14556944
ApoAI	AS10	81.7
AGG/CTG141	AS10	81.7
Omy18DIAS	AS10	83.5
Ssa0736BSFU	AS10	83.5
Ssa0767BSFU	AS10	83.5
Ssa0080BSFU	AS10	83.5	Ssa0080BSFU	Olat13	22378316
CB506726	AS10	83.5	CB506726	Olat13	31548267
CA052244	AS10	83.5	CA052244	Olat13	31545957
Ssa-A34/2	AS10	83.5
CR375500	AS10	85.7	CR375500	Olat13	20117419
BX866899	AS10	85.7	BX866899	Olat13/14	4050231
SSOSL85	AS10	86.9
Ssa0815BSFU	AS10	92.3
Ssa219	AS10	92.3
Ssa17	AS10	94.4
OmyRGT30TUF	AS10	94.4
ACG/CAG309	AS10	100.9
Ssa0040ECIG	AS10	100.9	Ssa0040ECIG	Olat13	21045210
CA050694	AS10	100.9
BHMS7.005	AS10	100.9
CL18423	AS11	0
ATP1B3A	AS11	0	ATP1B3A	Olat17	5635389
Ssa0649BSFU	AS11	0
CR373404	AS11	0	CR373404	Olat17	6115603
CA350064	AS11	0	CA350064	Olat17	4692747
OmyRGT32TUF	AS11	2.1
Ssa0015ECIG	AS11	2.1
Ssa0343BSFU	AS11	4.2	Ssa0343BSFU	Olat17/No data/18	22056738
OMM1272	AS11	8.6
ACC/CAA350	AS11	13
Ssa0017BSFU	AS11	47.7
BX870052	AS11	49.9	BX870052	Olat18	21352927
ACA/CTT108	AS11	49.9
Ssa0368BSFU	AS11	49.9
BHMS7.014	AS11	49.9	BHMS7.014	Olat17	29497912
Ssa0448BSFU	AS11	54.3
Ssa0062ECIG	AS11	54.3
SsaLEEI53	AS11	54.3
Ssa86	AS11	54.3
Ssa0212BSFU	AS11	54.3
Ssa0818BSFU	AS11	54.3
Ssa417UoS	AS11	54.3
Ssa0670BSFU	AS11	54.3
CL8926	AS11	54.3
BX311224	AS11	54.3	BX311224	Olat8	25042680
Ssa15EVMS	AS11	60.8
SsaD144	AS11	67.3
OMM5063	AS11	69.5
Ssa0073BSFU	AS11	76
ACG/CAT198	AS11	76
BHMS7.053	AS11	78.2
ACT/CAG132	AS11	79.3
OMM1267	AS11	79.3	OMM1267	Olat8	5983304
Ssa0144BSFU	AS11	82.5	Ssa0144BSFU	Olat8	6740057
Ssa0516BSFU	AS11	82.5
BHMS184B	AS11	82.5
Omi25TUF	AS11	82.5
Ssa0516BSFU	AS11	86.9
OMM5140	AS11	89	OMM5140	Olat8	8614159
Ssa0851BSFU	AS11	89
Ssa0201BSFU	AS11	89
IgM	AS11	93.4	IgM	Olat8	15528867
Ssa0936BSFU	AS11	93.4
Ssa0754BSFU	AS11	93.4
Ssa0137ECIG	AS11	93.4
SsaLEEI84	AS11	93.4
OMM5184	AS11	93.4
BHMS219	AS11	93.4
OMM1274	AS11	93.4
OMM5019	AS11	93.4	OMM5019	Olat8	9815421
OMM5019	AS11	95.6	OMM5019	Olat8	9815421
Sal6UoG	AS11	102	Sal6UoG	Olat8	9424613
Ssa0809BSFU	AS11	104.2
BHMS247/1A	AS12	0
Ssa-A14/2	AS12	0
Ssa-A15/2	AS12	0
AGG/CAG128	AS12	0
OMM1122	AS12	0
HoxA2b	AS12	0	HoxA2b	Olat11	10499162
Ssa0064BSFU	AS12	2.7	Ssa0064BSFU	Olat16	12818426
HoxA11b	AS12	2.7	HoxA11b	Olat11	10552634
Ssa1013BSFU	AS12	3.6
OMM5000	AS12	5.5	OMM5000	Olat16	16373683
OmyFGT8TUF	AS12	8.6
Ssa0911BSFU	AS12	9.8
Ssa0063BSFU	AS12	9.8	Ssa0063BSFU	Olat11	17180256
OMM5188	AS12	9.8	OMM5188	Olat16	18752973
CA349040	AS12	9.8
Ssa24EVMS	AS12	13.1
BHMS522	AS12	20.6
BX313262	AS12	20.6	BX313262	Olat16	14021264
BHMS291	AS12	20.6	BHMS291	Olat16	17734737
OMM1108	AS12	20.6
Ssa0591BSFU	AS12	20.6
Ocl2UW	AS12	26.9
AAG/CAG256	AS12	26.9
Ssa0112ECIG	AS12	26.9	Ssa0112ECIG	Olat16	24132152
Omy272UoG	AS12	29.3
CA368402	AS12	30.4	CA368402	Olat16	23878743
Ssa0356BSFU	AS12	30.4
AAC/CTG193	AS12	34.8
Ssa0897BSFU	AS12	39.1
Ssa0884BSFU	AS12	40.2
Omy1006UW	AS12	43.5
Ssa0566BSFU	AS12	43.5
Ssa0252ECIG	AS12	45.6	Ssa0252ECIG	Olat16	17388645
ATP1A3	AS12	45.6	ATP1A3	Olat2/11	20233231
Ssa7EVMS	AS12	46.7
CL3014	AS12	46.7
CL25111	AS12	46.7
Ssa0333BSFU	AS12	48.9
BHMS7.029/2B	AS12	48.9
OMM1189	AS12	54.7
Ssa0739BSFU	AS12	57.6
Ssa0962BSFU	AS12	57.6
Ssa0060BSFU	AS12	59.4	Ssa0060BSFU	Olat11	14102205
CL28276	AS12	59.4
Ssa0837BSFU	AS12	59.4
Omy1102UW	AS12	65.2
BX317661	AS12	65.2	BX317661	Olat10	10497550
Ssa0747BSFU	AS12	68.8
BHMS272	AS12	76.1
BHMS206	AS12	76.1
Ssa0256BSFU	AS12	79.3
BHMS362	AS12	88
Ssa0079bECIG	AS12	88
Ssa0571BSFU	AS12	90.2
Ssa74	AS12	91.3
Ssa0808BSFU	AS12	94.5
Ssa0077ECIG	AS12	103.2
OMM5174	AS12	104.3
BHMS267.1	AS12	104.3
AAC/CTC107	AS12	104.3
Ssa0588BSFU	AS13	0
CA040745	AS13	5.4
Ssa0129BSFU	AS13	7.6
Ssa0573BSFU	AS13	13.2
Ssa0703BSFU	AS13	20.6
CA058586	AS13	33.6	CA058586	Olat17	6239008
CL17198	AS13	33.6
Ssa407UoS	AS13	38
Ssa0823BSFU	AS13	38
ACC/CAC527	AS13	45.2
BHMS396	AS13	46.6
AGC/CTC97	AS13	46.6
Ssa0816BSFU	AS13	46.6
Ssa0530BSFU	AS13	46.6
Ssa0596BSFU	AS13	49.6
Ssa0609BSFU	AS13	49.6
BHMS422B	AS13	51
BHMS422A	AS13	51
ACC/CAC301	AS13	51
ACC/CAC294	AS13	51
Ssa0190ECIG	AS13	51	Ssa0190ECIG	Olat20	19727110
Ssa164	AS13	51
Ssa0322BSFU	AS13	51
BHMS288	AS13	51
AAC/CAC326	AS13	51
ACC/CAC260	AS13	51
Ssa0024ECIG	AS13	51	Ssa0024ECIG	Olat15	26012826
Ssa0135BSFU	AS13	55.4
Ssa0308BSFU	AS13	55.4
CL47345	AS13	55.4
HoxB5b	AS13	55.4	HoxB5b	Olat19	17590879
Ssa4EVMS	AS13	55.4
CB505581	AS13	55.4	CB505581	Olat1/3	1217222
Ssa0076ECIG	AS13	55.4
Ssa0001ECIG	AS13	55.4	Ssa0001ECIG	Olat19	23060684
Ssa0693BSFU	AS13	56.5
Ssa0550BSFU	AS13	57.6
Ssa0784BSFU	AS13	60.8
Ssa422	AS13	61.9
Ssa0853BSFU	AS13	61.9
Ssa289DU	AS13	61.9
BHMS289	AS13	63
AGC/CTC127	AS13	63
Ssa0916BSFU	AS13	63
Ssa0138BSFU	AS13	63
Ssa0248BSFU	AS13	68.4
Ssa0928BSFU	AS13	72.7
Ssa5EVMS	AS14	0
Ssa0975BSFU	AS14	6.5
OMM1365	AS14	6.5
OMM1032	AS14	8.7
BX888097	AS14	9.8	BX888097	Olat21	21697352
BHMS311	AS14	9.8
Str-A22/1	AS14	9.8
Str-A22/2/1	AS14	9.8
ACT/CTG296	AS14	9.8
OMM1011	AS14	9.8	OMM1011	Olat21	29651566
Ssa0257ECIG	AS14	9.8	Ssa0257ECIG	Olat21	24438579
CL8708	AS14	9.8
CL16851	AS14	13
CA061336	AS14	13	CA061336	Olat20/24/nodata	7569319
Ssa0787BSFU	AS14	13
Ssa0243ECIG	AS14	13	Ssa0243ECIG	Olat14	17048018
Ssa0216ECIG	AS14	13	Ssa0216ECIG	Olat6	5327107
BX913059	AS14	13	BX913059	Olat21	5414932
BHMS111	AS14	13
Ssa0234BSFU	AS14	15
Ssa0785BSFU	AS14	15
BX318599	AS14	15.4	BX318599	Olat21	11201605
Ssa0189BSFU	AS14	15.4
Ssa0190BSFU	AS14	15.4
Ssa0801BSFU	AS14	22.9
BHMS321	AS14	24.9
Ssa1018BSFU	AS14	24.9
Ssa1019BSFU	AS14	24.9
Omi94TUF	AS14	31.4
Ssa0932BSFU	AS14	32.5
OtsG249UCD	AS14	33.6
Ssa0402BSFU	AS14	38.5	Ssa0402BSFU	Olat20	16307666
Ssa0195BSFU	AS14	43.4
Ssa0689BSFU	AS14	47.8	Ssa0689BSFU	Olat21	17045884
Ssa0412BSFU	AS14	58.6
BHMS386	AS15	0
Ssa1037BSFU	AS15	8.3
Ssa1034BSFU	AS15	9.8
Ssa167BSFU	AS15	9.8
Ssa0168BSFU	AS15	10.8
AJ425048	AS15	10.8
Ssa1029BSFU	AS15	10.8
Ssa1030BSFU	AS15	10.8
Ssa1031BSFU	AS15	10.8
Ssa1033BSFU	AS15	10.8
Ssa1035BSFU	AS15	10.8
Ssa1036BSFU	AS15	10.8
Ssa1038BSFU	AS15	10.8
Ssa0165BSFU	AS15	11.9
Ssa0248ECIG	AS15	15.2	Ssa0248ECIG	Olat11	21208308
Ssa0984BSFU	AS15	15.2
Ssa0166BSFU	AS15	17.4
AAG/CTG119	AS15	25
OMM5002	AS15	25	OMM5002	Olat11	21372289
Ssa0151BSFU	AS15	25
Ssa21EVMS	AS15	27.1
Ssa0978BSFU	AS15	27.1
HoxA3a	AS15	27.1
BHMS127	AS15	28.2
BHMS379	AS15	29.3
AAC/CAT207	AS15	31.5
Ssa0147BSFU	AS15	33.6
Ssa1067BSFU	AS15	37.9
Ssa0192BSFU	AS16	0
CL19368	AS16	23.8
AAC/CAC138	AS16	26
ACC/CAA263	AS16	28.2
CL17121	AS16	28.2
Ssa416UoS	AS16	30.4
Ssa0104BSFU	AS16	34.7
Ssa0727BSFU	AS16	36.9
BHMS259	AS16	39.1
BHMS359	AS16	39.1
Ssa0067BSFU	AS16	39.1
Ssa0119ECIG	AS16	39.1
Ssa0682BSFU	AS16	39.1
AAC/CAA193	AS16	39.1
StrA9/2	AS16	39.1
Ssa0136BSFU	AS16	39.1
Omi116TUF	AS16	39.1
OMM5014	AS16	39.1
Ssa0083BSFU	AS16	44.6
Ssa23EVMS	AS16	45.6
Ssa0307BSFU	AS16	45.6
ACC/CAG201	AS16	45.6
Ssa1071BSFU	AS16	45.6
StrA12/1	AS16	46.7
Ssa0231BSFU	AS16	47.8
ACG/CTA97	AS16	47.8
AGG/CTC282	AS16	50.5
OmyRGT55TUF	AS16	51.4
BHMS155	AS16	51.4
Ssa0218BSFU	AS16	53.2
ACA/CTC182	AS16	53.2
Ssa0782BSFU	AS16	53.2
BHMS176	AS16	57.6
GnRH-3B	AS16	57.6
Ssa0101BSFU	AS16	58.7	Ssa0101BSFU	Olat1/24	9956753
Ssa0184BSFU	AS16	58.7
Ssa0249BSFU	AS16	58.7
ACG/CAA503	AS16	59.8
Ssa0125BSFU	AS16	60.8
Omy1032UW	AS16	61.9
Ssa0462BSFU	AS16	61.9
Ssa0039SSFU	AS16	65.1
Ssa0760BSFU	AS16	67.3
BHMS277	AS16	67.3
AAC/CTG121	AS16	73.8
Ssa0419BSFU	AS16	73.8
Ssa0030BSFU	AS16	91.2
Ssa1026BSFU	AS16	93.4
Ssa0638BSFU	AS16	93.4	Ssa0638BSFU	Olat15	28577298
Ssa0156BSFU	AS16	95.5
ACA/CAA66	AS17	0
ACC/CTG187	AS17	0
BX881655	AS17	0	BX881655	Olat2	17880989
Ssa410UoS	AS17	0
Ssa7DIAS	AS17	1.1
Ssa0344BSFU	AS17	1.1
Ssa0072BSFU	AS17	1.1
CB514591	AS17	1.1	CB514591	Olat22	11137816
Ssa0228BSFU	AS17	1.1
Ssa0681BSFU	AS17	1.1
Ssa6DIAS	AS17	1.1
Ssa87	AS17	3.5
AGG/CTA157	AS17	6
Ssa0146BSFU	AS17	8.9
BHMS281	AS17	10.8
Ssa0867BSFU	AS17	13
OMM1374	AS17	13
TC126859	AS17	13	TC126859	Olat22	12465112
Ssa0843BSFU	AS17	18.5
ACT/CTA279	AS17	20.6
Ssa0097BSFU	AS17	25	Ssa0097BSFU	Olat22	6742156
Ssa0102BSFU	AS17	27.2	Ssa0102BSFU	Olat22	12299753
Ssa0295BSFU	AS17	31.5
ACG/CAG170	AS17	35.9
ACG/CAG174	AS17	35.9
ACG/CAG161	AS17	35.9
Ssa0643BSFU	AS17	45.6
SalE38SFU	AS17	47.8
Ssa0522BSFU	AS17	52.2
Ssa0309BSFU	AS17	53.3	Ssa0309BSFU	Olat15	29702332
Ssa0103BSFU	AS17	54.3	Ssa0103BSFU	Olat15	2396558
Ssa0715BSFU	AS17	57.6
Ssa0280BSFU	AS17	58.6
AAG/CAG56	AS17	58.6
Ssa0630BSFU	AS17	60.8
Ssa0137BSFU	AS17	70.1	Ssa0137BSFU	Olat9/17	15659302
Ssa0319BSFU	AS17	70.1
Ssa0726BSFU	AS17	70.1
Ssa0137BSFU	AS17	70.1	Ssa0137BSFU	Olat9/17	15659302
ACG/CAA272	AS17	70.1
Ssa0726BSFU	AS17	70.1
Ssa0775BSFU	AS17	70.1
Ssa0055ECIG	AS17	74.4	Ssa0055ECIG	Olat15	19926817
Ssa0627BSFU	AS17	89.6
Ssa23EVMS	AS17	100.5
BX861315	AS17	104.8	BX861315	Olat19	12284006
OmyRGT34TUF	AS17	104.8
Ssa0096ECIG	AS17	104.8	Ssa0096ECIG	Olat15	14517783
ACG/CTG125	AS17	107
BHMS7.028	AS17	109.1
Str-A22/2/2	AS17	109.1
Ssa0756BSFU	AS17	109.1
Ssa0669BSFU	AS17	109.1	Ssa0669BSFU	Olat19	2604037
Ssa0583BSFU	AS17	109.1	Ssa0583BSFU	Olat19	20795508
BHMS418	AS17	109.1
Ots524NWFSC	AS17	109.1
StrA12/2	AS17	109.1
AAC/CAC219	AS17	109.1
Ssa0560BSFU	AS17	114.9	Ssa0560BSFU	Olat12	7739631
BHMS414	AS17	117.9
BHMS415	AS17	117.9
Ssa0429BSFU	AS17	117.9
CL8933	AS17	117.9
Ssa0659BSFU	AS17	120
Ssa0799BSFU	AS17	125.5
Ssa0601BSFU	AS17	125.5	Ssa0601BSFU	Olat12/4	3632309
BHMS331	AS17	125.5
Ssa0418BSFU	AS17	125.5
Ssa0016BSFU	AS17	125.5
ACA/CAA121	AS17	131.9
Ssa0164ECIG	AS17	131.9	Ssa0164ECIG	Olat12	17550360
Ssa0549BSFU	AS17	131.9	Ssa0549BSFU	Olat9/12	30592924
CL9726	AS17	131.9
ACC/CTA292	AS17	141.3
Ssa0033BSFU	AS17	142.8
Ssa0173BSFU	AS17	142.8
Ssa0246ECIG	AS17	142.8	Ssa0246ECIG	Olat12	27061340
Ssa1005BSFU	AS17	142.8
Ssa0306BSFU	AS17	142.8
Ssa0281BSFU	AS17	145
One114ADFG	AS17	146.1
Ssa0002BSFU	AS17	146.1
Ogo3UW	AS17	146.1
OtsG83bUCD	AS17	146.1
ACG/CTA169	AS17	146.1
Ssa0111BSFU	AS17	174.2
OmyFGT16TUF	AS18	0
BHMS420	AS18	0
Ssa0082ECIG	AS18	0
CB514761	AS18	0	CB514761	Olat6	11609147
SSsp1605	AS18	0
Ssa25EVMS	AS18	0
Ssa0357BSFU	AS18	0
Ssa0150SSFU	AS18	0
Ssa0080ECIG	AS18	0	Ssa0080ECIG	Olat6	10063293
Ssa0711BSFU	AS18	0
Ssa0361BSFU	AS18	6.4
Ssa0960BSFU	AS18	6.4
AAC/CAT231	AS18	7.9
Ssa0406BSFU	AS18	12.3
Ssa0426BSFU	AS18	15.2
Ssa0431BSFU	AS18	15.2
Ssa0328BSFU	AS18	17.3
Ssa0631BSFU	AS18	17.3
Ssa0052ECIG	AS18	23.8	Ssa0052ECIG	Olat4	22505540
BHMS377	AS18	28.2	BHMS377	Olat4	28117737
Ssa0665BSFU	AS18	31.5
Ssa85DU	AS18	38
Ssa0269BSFU	AS18	38
Ssa0795BSFU	AS18	45.3
Ssa0157ECIG	AS18	47.8	Ssa0157ECIG	Olat17	12793425
Ssa0245ECIG	AS18	48.9	Ssa0245ECIG	Olat19/14	6737085
Ssa0590BSFU	AS18	51
Ssa0966BSFU	AS18	55.3
ACG/CAG500	AS19	0
CL17236	AS19	4.3	CL17236	Olat4	6197956
Ssa0144SSFU	AS19	10.8
BX319411	AS19	19.5	BX319411	Olat1	23468322
AGC/CTG310	AS19	20.6
BHMS205	AS19	20.6
AAG/CAC94	AS19	26
BX079862	AS19	27.1	BX079862	Olat15	715161
Ssa0091ECIG	AS19	27.1	Ssa0091ECIG	Olat1	35642375
Ssa0777BSFU	AS19	27.1
Ssa0141ECIG	AS19	41.7
BX319411	AS19	41.7	BX319411	Olat1	23468322
Ssa0159ECIG	AS19	43.4
OMM1657	AS19	51.5
BHMS365	AS19	59.6
Ssa0158ECIG	AS19	62.9	Ssa0158ECIG	Olat1	30284667
Ssa0604BSFU	AS19	70.5
Ssa1074BSFU	AS19	75.1
Ssa0466BSFU	AS19	75.1
Ssa0914BSFU	AS19	78.1
BHMS241	AS20	0
Ssa0731BSFU	AS20	0
Ssa0283BSFU	AS20	4.3
Ssa0686BSFU	AS20	9.1
Myostatin	AS20	14.1
Ssa0317BSFU	AS20	29.3
HoxD9a	AS20	36.6	HoxD9a	Olat21	24614796
Ssa0494BSFU	AS20	39
OMM5024	AS20	39
Ssa0109ECIG	AS20	39	Ssa0109ECIG	Olat21	25394495
AAC/CTA116	AS20	42
OMM5164	AS20	49.3
Ssa0733BSFU	AS20	51
Ssa0100BSFU	AS20	53.7
Ssa47	AS20	56.4
Ssa0187BSFU	AS20	56.4
Omi29TUF	AS20	56.4
Ssa0238BSFU	AS20	56.4	Ssa0238BSFU	Olat21	8398068
mMEP-2*	AS20	56.4
BHMS308	AS20	56.4
Ssa0235BSFU	AS20	56.4
Ssa20	AS20	56.4
Ssa0872BSFU	AS20	56.4
Ssa0586BSFU	AS20	56.4
ACG/CTC577	AS20	57.5
Ssa0872BSFU	AS20	57.5
Ssa0244ECIG	AS20	57.5	Ssa0244ECIG	Olat21/14/7/15	21353178
Ssa0586BSFU	AS20	57.5
Ssa0373BSFU	AS20	59.7
Ssa0188BSFU	AS20	61.8
Ssa17EVMS	AS20	70.5
OMM1197	AS21	0	OMM1197	No data	?
Omi27TUF	AS21	0
Ssa-A45/2/1	AS21	0
ACT/CTG369	AS21	0
ACT/CTG460	AS21	0
Ssa0063cECIG	AS21	0	Ssa0063cECIG	Olat3	30797812
BX867151	AS21	1.1	BX867151	Olat3	24643354
AGC/CTA329	AS21	1.1
Omy1002UW	AS21	3.2
OmyRGT44TUF	AS21	5.4
Ssa1022BSFU	AS21	5.4
Ssa0800BSFU	AS21	9.7
Ssa0512BSFU	AS21	9.7
Ssa0279BSFU	AS21	9.7	Ssa0279BSFU	No data/Olat3	?/18731152
CL18304	AS21	13
Ssa0139ECIG	AS21	15.1	Ssa0139ECIG	Olat3	27224327
Ssa0285BSFU	AS21	17.3
Ssa0323BSFU	AS21	17.3
Ssa0374BSFU	AS21	23.8	Ssa0374BSFU	Olat3	33110886
Ssa0680BSFU	AS21	23.8	Ssa0680BSFU	Olat3	33085976
Ssa0019ECIG	AS21	23.8	Ssa0019ECIG	Olat20	10153448
CL10332	AS21	26.9
Ssa0116SSFU	AS21	31.5
Ssa0735BSFU	AS21	31.5
Ssa0026ECIG	AS21	31.5	Ssa0026ECIG	Olat3	34525534
Ssa0646BSFU	AS21+2	0
Ssa0562BSFU	AS21+2	0
Ssa0428BSFU	AS21+2	4.3	Ssa0428BSFU	Olat6	18356516
AGG/CTT167	AS21+2	4.3
OMM5102	AS22	0	OMM5102	Olat23	10331188
BHMS232/1A	AS22	19.6
Myf5	AS22	21.7	Myf5	Olat23	19582438
BHMS561A	AS22	21.7
Ssa1010BSFU	AS22	21.7
Sal4UoG	AS22	21.7	Sal4UoG	Olat23	22516702
OMM1077	AS22	25.7	OMM1077	Olat23	19467054
BX076758	AS22	31.5	BX076758	Olat23	2150570
BHMS332	AS22	31.5
CL67680	AS22	31.5
CA045004	AS22	31.5	CA045004	Olat23	2156176
Ssa0005ECIG	AS22	31.5
CA057924	AS22	32.6	CA057924	Olat23	2156161
BHMS347A	AS22	35.9
Ssa0116BSFU	AS22	36.9
CA371653	AS22	36.9	CA371653	Olat3	14943548
ATP1A1C	AS22	36.9	ATP1A1C	Olat2	20202756
BX879524	AS22	36.9	BX879524	Olat21	12334695
Sal9UoG	AS22	38
Sal16UoG	AS22	38
Ssa0104ECIG	AS22	38	Ssa0104ECIG	No data	?
Sal7UoG	AS22	38
BHMS304	AS22	38
Ssa402UoS	AS22	38
ATP1A1B	AS22	38	ATP1A1B	Olat2	20202763
Ssa0034BSFU	AS22	38
ATP1B1B	AS22	38	ATP1B1B	Olat4	29680172
AGG/CAG62	AS22	38
Ssa0371BSFU	AS22	38
Ssa0130BSFU	AS22	39.1
Ssa16	AS22	40.2
BHMS173	AS22	40.2
BHMS232/2B	AS22	40.2
Ssa0329BSFU	AS22	42.4	Ssa0329BSFU	Olat2	22321368
Ssa0266BSFU	AS22	47.8
Ssa0961BSFU	AS22	50
Ssa12	AS22	52.1
OMM5161	AS22	57.5	OMM5161	Olat2	16386417
OMM1236	AS22	57.5
AAG/CTC171	AS22	60.3
Ssa0392BSFU	AS22	63
OMM5145	AS22	67.9	OMM5145	Olat10	26362486
Ssa2EVMS	AS22	69.5
Ssa404UoS	AS22	79.3
ACG/CTC413	AS22	79.3
ACG/CTC427	AS22	79.3
Ssa0690BSFU	AS22	92.4
ACT/CTC368	AS23	0
Ssa402UoS	AS23	34.7
BHMS304	AS23	42.4
Ssa403UoS	AS23	42.4
BHMS252	AS23	42.4
AGC/CAA129	AS23	45.7
ACT/CAC245	AS23	45.7
Ssa0196bECIG	AS23	45.7	Ssa0196bECIG	Olat14	16474737
Ssa0149ECIG	AS23	45.7
Ssa0364BSFU	AS23	45.7
CL17363	AS23	46.7
Ssa22EVMS	AS23	46.7
Ssa13EVMS	AS23	46.7
Ssa0266BSFU	AS23	46.7
Ssa0154SSFU	AS23	46.7
CA383830	AS23	46.7
CA345149	AS23	46.7	CA345149	Olat22	4405160
OMM1236	AS23	46.7
Ssa1078BSFU	AS23	46.7
Ssa1066BSFU	AS23	46.7
OMM1013	AS23	46.7	OMM1013	Olat21	31733414
Ssa0364BSFU	AS23	46.7
BHMS7.043	AS23	46.7
AGG/CTC117	AS23	48.3
Ssa0934BSFU	AS23	48.3
Ssa0196aECIG	AS23	48.3	Ssa0196aECIG	Olat14	16474737
Ssa0668BSFU	AS23	50
Ssa0095BSFU	AS23	51.1	Ssa0095BSFU	Olat6	13617605
Ssa20.19NUIG	AS23	51.1
Ssa0245BSFU	AS23	51.1
Ssa0150BSFU	AS23	51.1	Ssa0150BSFU	Olat4/22	2995628
OMM1231	AS23	51.1
Ssa1020BSFU	AS23	51.1
Ssa1021BSFU	AS23	51.1
Ssa0923BSFU	AS23	51.1
Ssa0840BSFU	AS23	51.1
Ssa0123ECIG	AS23	51.1	Ssa0123ECIG	Olat4	5812804
SsaF43NUIG	AS23	51.1
Ssa0029ECIG	AS23	51.1	Ssa0029ECIG	No data	?
Ssa0113ECIG	AS23	52.1	Ssa0113ECIG	Olat3	25993427
Ssa0710BSFU	AS23	52.1
Ssa0045ECIG	AS23	52.1	Ssa0045ECIG	Olat3	20541044
Ssa0250BSFU	AS23	54.3
Ssa0125ECIG	AS23	58.6	Ssa0125ECIG	Olat6	17178639
Ssa0355BSFU	AS23	58.6
Ssa1080BSFU	AS23	62.9
Ssa0489BSFU	AS23	62.9
AAG/CAC123	AS23	82.5
BHMS425	AS23+2	0
Ssa0004ECIG	AS23+2	10.8
BHMS283	AS23+2	11.9
Ssa0316BSFU	AS23+2	11.9
BHMS139	AS23+2	11.9
Ssa0178BSFU	AS24+2(Br6)	0
OMM1164	AS24+2(Br6)	4.3
BHMS232/1A	AS24	0
Ssa0030ECIG	AS24	0
Ssa1010BSFU	AS24	4.3
BHMS161	AS24	6.5
OMM1164	AS24	19.5
Ssa0024BSFU	AS24	26
Ssa0023BSFU	AS24	26
Ssa0094BSFU	AS24	28.2
Ssa0423BSFU	AS24	31.3
Ssa0874BSFU	AS24	31.3
ACG/CTT219	AS24	31.3
BHMS347A	AS24	36.7
ACT/CAA364	AS24	40
Ssa0268BSFU	AS24	41.7	Ssa0268BSFU	Olat23/6	4782495
Ssa0032BSFU	AS24	43.4
OMM1166	AS24	45.6
Ssa0485BSFU	AS24	47.8
Ssa0291BSFU	AS24	49.9
Ssa0971BSFU	AS24	52.5
Ssa0230BSFU	AS24	55.1
Ssa0919BSFU	AS24	60.4
Omy14INRA	AS24	62.9
Ssa0171aECIG	AS24	62.9
Ssa0171bECIG	AS24	62.9
Omi109TUF	AS24	64.4
Ssa0232BSFU	AS24	71.9
Ssa0284BSFU	AS24	73.4
Ssa418UoS	AS24	74.9
Ssa1042BSFU	AS24	78.2
Ssa1081BSFU	AS24	78.2
Ssa0926BSFU	AS24	80.3
AGC/CTA132	AS24	85.3
BX887563	AS24	90.2	BX887563	Olat18	28774236
BX887563	AS24	90.2	BX887563	Olat18	28774236
Ssa0167ECIG	AS24	90.2	Ssa0167ECIG	Olat18	28675208
Ssa-A34/1	AS24	95.6
AAG/CAG71	AS24	95.6
OMM1260	AS24	97.7	OMM1260	Olat3/9/16	?
Ssa0061BSFU	AS25	0	Ssa0061BSFU	Olat13	8292582
Ssa9	AS25	6.5
Ssa-A10	AS25	6.5
Omi69TUF	AS25	6.5	Omi69TUF	Olat13	21366434
OmyFGT14TUF	AS25	6.5
Omy23INRA	AS25	6.5
Ssa421	AS25	6.5
Omy1011UW	AS25	6.5
BX313739	AS25	6.5	BX313739	Olat13	21244380
Ssa0938BSFU	AS25	7.6
Ssa0400BSFU	AS25	7.6
Ssa0275BSFU	AS25	7.6
Ssa0298BSFU	AS25	7.6	Ssa0298BSFU	Olat13	11485177
Ssa0352BSFU	AS25	7.6
Ssa0047aECIG	AS25	7.6	Ssa0047aECIG	Olat13	31545947
ACG/CTG302	AS25	7.6
OMM1767	AS25	7.6
Ssa27EVMS	AS25	8.7
BHMS490	AS25	8.7
Ssa1055BSFU	AS25	8.7
Ssa0580BSFU	AS25	8.7
Ssa0126BSFU	AS25	8.7
Ssa0662BSFU	AS25	9.7
Ssa0096BSFU	AS25	9.7
OMM1172	AS25	11.4	OMM1172	Olat13	14462645
BHMS384	AS25	11.4
Ocl1UW	AS25	11.4
Ssa0048BSFU	AS25	13
Ssa0358BSFU	AS25	13
Ssa4DIAS	AS25	13
OmyFGT34TUF	AS25	13
ACT/CAG278	AS25	13
Ssa0375BSFU	AS25	13
Ssa0437BSFU	AS25	13
Ssa0360BSFU	AS25	13
Omy1191UW	AS25	15.2
Ssa0912BSFU	AS25	15.2
Ssa0168ECIG	AS25	17.3	Ssa0168ECIG	Olat9	21418978
Ssa0757BSFU	AS25	17.3
BHMS349	AS25	26
Ssa0992BSFU	AS25	32.5
Ssa0293BSFU	AS25	33.6
Ssa0993BSFU	AS25	33.6
Ssa0997BSFU	AS25	33.6
Ssa0994BSFU	AS25	33.6
Ssa1000BSFU	AS25	33.6
Ssa0667BSFU	AS25	33.6
OMM5018	AS25	43.4
SsaLEER15	AS25	44.5
Ssa0762BSFU	AS25	44.5
Ssa0730BSFU	AS25	46.7
Ssa0348BSFU	AS25	53.2	Ssa0348BSFU	Olat7/No data/5	23489649
Ssa0543BSFU	AS25	53.2	Ssa0543BSFU	Olat9	29651203
Ssa0524BSFU	AS25	55.3	Ssa0524BSFU	Olat19/12	22808932
OMM1372	AS28(Br6)	0
CL10695	AS28(Br6)	6.5
Ssa0192ECIG	AS28(Br6)	8.6	Ssa0192ECIG	Olat20	609393
Ssa0977BSFU	AS28+2	0
OMM1120	AS28+2	10.8
CL6600	AS28+2	13
AAG/CTT73	AS28+2	15.2
ACC/CAC231	AS28+2	15.2
Ssa0325BSFU	AS28+2	17.3
Ssa0511BSFU	AS28+2	19.5
Ssa0342BSFU	AS28+2	21.7
Ssa405UoS	AS28+2	21.7
Omi100TUF	AS28+2	23.9
BX873441	AS28+2	27.5	BX873441	Olat14	16473338
Ssa0895BSFU	AS28+2	29.3
Ssa0613BSFU	AS28	0
CA372906	AS28	0	CA372906	Olat18/15/nodata	28953157
Ssa0192ECIG	AS28	1.1	Ssa0192ECIG	Olat20	609393
Ssa0257BSFU	AS28	2.2
Ssa0892BSFU	AS28	8.7
AGC/CTT143	AS28	8.7
ACC/CAC172	AS28	10.8
Ssa0648BSFU	AS28	10.8
Ssa0044ECIG	AS28	10.8
Ssa6EVMS	AS28	10.8
Ssa0332BSFU	AS28	15.2
Omy17DIAS	AS28	17.3
OMM1134	AS28	21.7	OMM1134	Olat1/14	23016259
Ssa0133BSFU	AS28	30.4
BHMS205	AS28	41.3
Ssa0141ECIG	AS28	41.3
PACAP	AS31	0
BX075694	AS31	13	BX075694	Olat15	23796910
Ssa0127ECIG	AS31	13	Ssa0127ECIG	Olat1	38626218
Ssa-A11	AS31	15.2
Ogo4UW	AS31	15.2
Ssa0452BSFU	AS31	15.2
Ssa084BSFU	AS31	15.2
OMM1187	AS31	15.2
Ssa0052BSFU	AS31	15.2
Ssa0575BSFU	AS31	19.5
Ssa0443BSFU	AS31	26
Ssa0172ECIG	AS31	28.2	Ssa0172ECIG	Olat20	19664756
Ssa0945BSFU	AS31	34.7
AGG/CTA368	AS31	39.9
OMM1087	AS31	41.2	OMM1087	Olat23	19467054
Ssa0797BSFU	AS31	46.6
Ssa0637BSFU	AS31	48.8
Ssa0817BSFU	AS31	51
Ssa0345BSFU	AS31	51
Ssa0010BSFU	AS32	0
Ssa0567BSFU	AS32	6.5
ACC/CAG221	AS32	6.5
Ssa64/1	AS32	13
ACT/CTA111	AS32	13
Ssa0111aECIG	AS32	19.5
Ssa0852BSFU	AS32	19.5
Ssa0836BSFU	AS32	19.5
Ssa0160BSFU	AS32	25.6
Ssa0162BSFU	AS32	25.6
Ssa0161BSFU	AS32	25.6
Ssa0163BSFU	AS32	27.1
Ssa0175BSFU	AS32	28.2
Ssa0054BSFU	AS32	29.3
Ssa0159BSFU	AS32	29.3
Ssa26EVMS	AS32	29.3
Ssa0617BSFU	AS32	29.3
Ssa0258BSFU	AS32	29.3	Ssa0258BSFU	Olat5	27944045
Ssa0116ECIG	AS32	29.3	Ssa0116ECIG	Olat5	23981318
Ssa0177ECIG	AS32	29.3	Ssa0177ECIG	Olat5	27848903
Ssa65	AS32	30.4
Ssa1075BSFU	AS32	30.4
Ssa0163ECIG	AS32	30.4	Ssa0163ECIG	Olat5	15748206
Ssa0016ECIG	AS32	30.4	Ssa0016ECIG	Olat21/No data/11	7755981
Ssa0555BSFU	AS32	30.4
Ssa0557BSFU	AS32	30.4
AAC/CAT155	AS32	30.4
AGG/CTT257	AS32	30.4
Ssa419UoS	AS32	30.4
AGG/CTC360	AS32	31.4
AGC/CTG255	AS32	31.4
ACC/CAC142	AS32	31.4
Ssa0032aECIG	AS32	31.4	Ssa0032aECIG	Olat5	16096360
Ssa0032bECIG	AS32	31.4
ACT/CAG62	AS32	31.4
Ssa0958BSFU	AS32	40.2
ACA/CAA132	AS32	70.5
OMM1199	AS33	0
Ssa0868BSFU	AS33	2.2
Ssa0067ECIG	AS33	2.2	Ssa0067ECIG	Olat19	17627113
AGG/CTG109	AS33	2.2
Ssa224	AS33	9.4
BX073647	AS33	18.5
OMM5149	AS33	18.5
BX305863	AS33	19.5	BX305863	Olat19	11446282
Ssa0951BSFU	AS33	33.6
Ssa0087ECIG	AS33	33.6
CA368462	AS33	34.7	CA368462	Olat8/19	4795166
Ssa0270BSFU	AS33	36.5
Ssa0563BSFU	AS33	37.7	Ssa0563BSFU	Olat1	32546961
OtsG85UCD	AS33	43.4
BX075694	AS33	45.6	BX075694	Olat15	23796910
AAT-4*	AS33	45.6
Ssa0253aECIG	AS33	47.7	Ssa0253aECIG	Olat15	26015485
Ssa0099ECIG	AS33	47.7
BHMS144	AS33	47.7
OMM1090	AS33	50
