# Supplementary material for: Distribution of ancestral proto-Actinopterygian chromosome arms within the genomes of 4R-derivative salmonid fishes (Rainbow trout and Atlantic salmon)
Source: BMC Genomics. 2008 Nov 25;9:557. doi: 10.1186/1471-2164-9-557 (PMC2632648; doi:10.1186/1471-2164-9-557)
Supplement: Additional File 16 — s_table13_tc1_transposon-hits-medaka.xls. Location of salmonid mariner/Tc1 elements in the medaka genome. [file 1471-2164-9-557-S16.xls]

## Sheet: Sheet1
EU147004	195	487	-	Chr:1	806670	806955	-	131	2.9e-133	73.74	297
EU147004	806	1239	-	Chr:1	807209	807638	-	276	2.9e-133	82.03	434
SMOTC1LT	2112	2357	-	Chr:1	3060949	3061188	-	100	1.7e-96	71.31	251
SMOTC1LTC	636	875	-	Chr:1	3060949	3061188	-	73	2.3e-79	66.94	248
SMOTC1LT	2364	3014	-	Chr:1	3061183	3061826	-	291	1.7e-96	73.56	662
SMOTC1LTA	1022	1550	-	Chr:1	3061183	3061701	-	273	1.7e-76	76.84	531
SMOTC1LTC	883	1336	-	Chr:1	3061183	3061636	-	242	2.3e-79	77.39	460
EU147004	805	1106	+	Chr:1	10122820	10123120	-	214	1.6e-134	85.81	303
EU147004	352	807	+	Chr:1	10123102	10123558	-	174	1.6e-134	70.19	473
EU147005	354	1400	-	Chr:1	10682031	10683081	-	185	1.5e-44	60.98	1084
EF685959	959	997	+	Chr:1	14633751	14633791	-	25	1.1e-175	82.93	41
EF685959	3	980	+	Chr:1	14633790	14634775	-	613	1.1e-175	81.56	998
EF685954	106	1411	-	Chr:1	18041246	18042553	+	539	3.6e-171	71.48	1329
EF685957	633	1449	-	Chr:1	18042683	18043510	+	425	1.2e-207	76.4	839
EF685957	1	655	-	Chr:1	18043511	18044158	+	276	1.2e-207	72.62	672
SMOTC1LTA	1216	1571	-	Chr:1	21016384	21016732	+	138	1.6e-120	70.64	361
SMOTC1LT	2558	2892	-	Chr:1	21016403	21016732	+	154	4e-125	73.67	338
SMOTC1LTB	1038	1203	-	Chr:1	21016409	21016572	+	73	5.2e-76	73.37	169
SMOTC1LTC	1073	1325	-	Chr:1	21016481	21016732	+	128	8.7e-101	75.69	255
SMOTC1LTC	636	1001	-	Chr:1	21016755	21017128	+	155	8.7e-101	71.81	376
SMOTC1LT	2112	2473	-	Chr:1	21016767	21017128	+	189	4e-125	76.31	363
SMOTC1LTA	769	1130	-	Chr:1	21016767	21017128	+	182	1.6e-120	75.55	364
SMOTC1LTB	747	1032	-	Chr:1	21016844	21017128	+	116	5.2e-76	71.48	291
SMOTC1LT	1673	2012	-	Chr:1	21017192	21017529	+	136	4e-125	70.85	343
SMOTC1LTC	200	536	-	Chr:1	21017192	21017529	+	136	8.7e-101	70.85	343
SMOTC1LTA	335	665	-	Chr:1	21017193	21017525	+	134	1.6e-120	70.83	336
SMOTC1LTB	309	643	-	Chr:1	21017193	21017525	+	142	5.2e-76	71.89	338
EU147004	137	1239	+	Chr:1	23272420	23273519	-	625	4.2e-212	79	1119
EU147005	330	1404	+	Chr:1	25537129	25538201	+	181	2.2e-43	60.32	1109
AJ249092	1018	1261	-	Chr:1	26092433	26092679	+	48	5.4e-62	62.21	262
AJ295280	1213	1269	-	Chr:1	26092628	26092684	+	39	1.1e-102	84.21	57
AJ249090	1140	1397	-	Chr:1	26092678	26092934	+	98	1.2e-87	69.5	259
AJ249092	746	1007	-	Chr:1	26092678	26092940	+	103	5.4e-62	70.08	264
AJ295282	917	1173	-	Chr:1	26092678	26092934	+	100	3.9e-65	69.77	258
AY880883	1015	1355	-	Chr:1	26092678	26093015	+	205	0	80.8	349
AY880885	1057	1366	-	Chr:1	26092678	26092985	+	202	1.6e-295	83.28	317
AJ295280	951	1206	-	Chr:1	26092679	26092934	+	108	1.1e-102	71.09	256
AY880884	1015	1344	-	Chr:1	26092689	26093015	+	198	3.3e-285	80.77	338
AY880883	17	1073	-	Chr:1	26092932	26093988	+	772	0	86.54	1070
AY880884	17	1073	-	Chr:1	26092932	26093988	+	814	3.3e-285	88.5	1070
AJ249092	565	699	-	Chr:1	26092947	26093080	+	53	5.4e-62	70.59	136
AJ295280	217	902	-	Chr:1	26092947	26093623	+	256	1.1e-102	69.55	693
AJ295282	633	865	-	Chr:1	26092947	26093173	+	87	3.9e-65	70.46	237
AY880885	15	1057	-	Chr:1	26092947	26093988	+	816	1.6e-295	89.26	1052
AJ249090	403	1083	-	Chr:1	26092952	26093627	+	235	1.2e-87	68.06	692
AJ295282	573	732	-	Chr:1	26093070	26093228	+	66	4.4e-59	72.89	166
AJ249092	258	556	-	Chr:1	26093102	26093397	+	109	5.4e-62	69.08	304
AJ295282	192	624	-	Chr:1	26093197	26093627	+	110	3.9e-65	64.29	448
EF685960	371	509	+	Chr:1	26881393	26881542	+	72	3e-76	75.33	150
EF685960	544	1029	+	Chr:1	26881641	26882126	+	190	3e-76	70.97	503
EF685963	314	801	-	Chr:1	27915258	27915747	-	117	3.1e-37	63.82	503
EF685963	743	1104	-	Chr:1	27915688	27916055	-	64	3.1e-37	61.72	384
SMOTC1LT	1971	2583	-	Chr:1	28042861	28043476	-	295	3e-76	74.36	624
SMOTC1LTA	625	1262	-	Chr:1	28042861	28043503	-	294	1e-76	73.47	652
SMOTC1LTB	603	1032	-	Chr:1	28042861	28043294	-	162	5e-58	69.77	440
SMOTC1LTC	495	1336	-	Chr:1	28042861	28043709	-	376	1.2e-113	72.97	862
SMOTC1LT	2464	2892	-	Chr:1	28043357	28043779	-	242	1.3e-60	78.65	431
SMOTC1LTA	1121	1608	-	Chr:1	28043357	28043829	-	231	1.4e-57	74.75	491
SMOTC1LTB	1038	1209	-	Chr:1	28043607	28043779	-	95	5e-58	78.41	176
EF685959	1	997	-	Chr:1	30726989	30727986	+	618	1.8e-174	81.39	1010
EF685958	1240	1294	-	Chr:1	30727010	30727058	+	24	5.2e-27	72.73	55
EF685958	314	1265	-	Chr:1	30727056	30728004	+	126	5.2e-27	58.97	987
EF685962	979	1519	+	Chr:1	31330012	31330549	-	114	1.8e-23	62.45	554
EF685954	329	582	+	Chr:1	31742007	31742253	+	110	1.6e-161	72.66	256
EF685954	597	1386	+	Chr:1	31742251	31743040	+	395	1.6e-161	75.34	799
SMOTC1LTB	1038	1164	-	Chr:1	32005190	32005318	+	64	3.3e-56	76.15	130
SMOTC1LT	2487	2835	-	Chr:1	32005202	32005552	+	177	2.1e-98	76.12	356
SMOTC1LTA	1136	1492	-	Chr:1	32005204	32005564	+	160	1.3e-93	73.42	365
SMOTC1LTC	996	1325	-	Chr:1	32005227	32005564	+	164	4.8e-72	75.44	342
SMOTC1LT	2321	2447	-	Chr:1	32005519	32005637	+	77	2.1e-98	81.1	127
SMOTC1LTC	839	964	-	Chr:1	32005519	32005637	+	77	1.5e-46	81.89	127
SMOTC1LTA	547	985	-	Chr:1	32005605	32006035	+	170	1.3e-93	70.79	445
SMOTC1LTC	365	815	-	Chr:1	32005634	32006089	+	141	4.8e-72	67.02	467
SMOTC1LT	1894	2293	-	Chr:1	32005637	32006035	+	168	2.1e-98	71.74	407
SMOTC1LTB	517	932	-	Chr:1	32005637	32006043	+	156	3.3e-56	69.93	419
SMOTC1LT	2393	2560	-	Chr:1	33977745	33977910	+	95	5.8e-67	79.07	172
SMOTC1LTC	196	1057	-	Chr:1	33977757	33978613	+	274	1.5e-74	67.53	893
SMOTC1LT	2137	2486	-	Chr:1	33977819	33978161	+	163	1e-86	73.79	351
SMOTC1LTA	745	1143	-	Chr:1	33977819	33978209	+	166	5e-88	72.03	404
SMOTC1LTB	723	1024	-	Chr:1	33977910	33978209	+	104	2.2e-68	68.18	308
SMOTC1LT	1669	2140	-	Chr:1	33978144	33978613	+	183	1e-86	70.27	481
SMOTC1LTA	333	797	-	Chr:1	33978144	33978607	+	187	5e-88	71.16	475
SMOTC1LTB	301	761	-	Chr:1	33978160	33978613	+	186	2.2e-68	70.97	465
EF685960	526	1029	-	Chr:1	34052733	34053245	+	204	2.9e-77	71.02	521
AJ249091	497	673	+	Chr:1	34366308	34366486	+	76	9.5e-82	72.22	180
AJ295281	294	684	+	Chr:1	34366308	34366693	+	131	1.3e-69	68.26	397
AJ295282	307	494	+	Chr:1	34366308	34366493	+	77	4.6e-88	71.43	189
AJ303067	522	695	+	Chr:1	34366308	34366479	+	72	1.9e-91	71.75	177
AY880887	513	1016	+	Chr:1	34366337	34366854	+	129	8.3e-45	64.37	536
AY880888	515	648	+	Chr:1	34366344	34366479	+	59	1.2e-46	72.26	137
AJ249092	235	559	+	Chr:1	34366373	34366693	+	103	5.9e-74	67.87	333
AJ295280	452	1248	+	Chr:1	34366392	34367195	+	312	1.3e-84	70.49	820
AJ249090	637	1438	+	Chr:1	34366399	34367195	+	294	2e-78	69.23	819
AJ303067	648	1438	+	Chr:1	34366405	34367195	+	290	1.9e-91	69.42	811
AJ295282	554	1214	+	Chr:1	34366544	34367195	+	262	4.6e-88	70.6	670
AJ249091	772	1390	+	Chr:1	34366571	34367195	+	257	9.5e-82	72.03	640
EF685962	759	1304	+	Chr:1	34366640	34367193	+	142	9.1e-32	64.86	572
AJ249092	555	1048	+	Chr:1	34366708	34367195	+	202	5.9e-74	71.4	500
AJ295281	673	1182	+	Chr:1	34366715	34367228	+	162	1.3e-69	67.11	532
AY880888	920	1315	+	Chr:1	34366803	34367195	+	157	1.2e-46	70.15	402
EF685962	951	1324	+	Chr:1	34366846	34367227	+	83	2.7e-14	63.1	393
AY880887	1042	1185	+	Chr:1	34366905	34367046	+	66	8.3e-45	73.79	145
AJ249092	807	1013	+	Chr:1	34373867	34374074	+	43	3.5e-26	63.13	217
EF685957	34	655	+	Chr:1	34511172	34511791	+	263	7.5e-199	72.9	642
EU147005	515	1523	+	Chr:1	34511693	34512712	+	181	2.3e-43	61.25	1058
EF685957	633	1594	+	Chr:1	34511792	34512753	+	455	7.5e-199	74.42	989
EF685960	44	517	+	Chr:1	34749631	34750110	+	123	4.8e-81	64.86	498
EF685960	526	806	+	Chr:1	34750155	34750442	+	132	4.8e-81	74.14	290
EF685960	772	1024	+	Chr:1	34750408	34750665	+	98	4.8e-81	70.45	264
EF685959	875	997	+	Chr:1	35771124	35771240	-	69	6.6e-175	80	125
EF685958	323	1294	+	Chr:1	35771145	35772116	-	132	7.7e-29	59.11	1015
EF685959	1	939	+	Chr:1	35771169	35772107	-	567	6.6e-175	80.36	952
EF685954	745	1411	-	Chr:1	36678001	36678669	+	302	2.3e-165	73.61	682
EF685954	2	800	-	Chr:1	36678587	36679389	+	271	2.3e-165	68.01	819
EF685958	322	1263	-	Chr:1	39134518	39135454	-	135	3.7e-31	59.71	978
EF685959	2	997	-	Chr:1	39134530	39135525	-	628	1.6e-177	81.83	1007
EF685958	1238	1294	-	Chr:1	39135454	39135504	-	28	3.7e-31	75.44	57
AJ249092	825	1262	+	Chr:10	1788875	1789303	-	105	1.7e-61	64.41	458
AY880883	695	1612	+	Chr:10	1788875	1789784	-	473	1.2e-269	76.92	949
AJ249091	772	1503	+	Chr:10	1788975	1789702	-	290	6.8e-77	70.62	742
AY880886	709	1410	+	Chr:10	1789029	1789730	-	232	2.3e-68	67.73	722
AJ249091	612	1434	+	Chr:10	1789042	1789861	-	257	3.5e-66	66.63	848
AJ249090	1214	1465	+	Chr:10	1789060	1789303	-	104	4.4e-79	71.26	254
AY880888	1078	1328	+	Chr:10	1789075	1789316	-	103	8.5e-44	72.27	256
AJ295281	984	1156	+	Chr:10	1789089	1789260	-	76	1.5e-50	73.3	176
AY880884	695	1347	+	Chr:10	1789136	1789784	-	333	5.4e-208	76.87	683
AJ249092	271	903	+	Chr:10	1789224	1789853	-	160	1.7e-61	64.17	653
AY880888	888	1171	+	Chr:10	1789224	1789507	-	92	1.4e-40	66.55	293
AJ295281	677	1009	+	Chr:10	1789227	1789555	-	121	1.5e-50	69.03	339
AJ249090	802	1282	+	Chr:10	1789234	1789709	-	200	4.4e-79	71.34	485
AY880887	588	1048	+	Chr:10	1789386	1789858	-	139	2e-43	66.19	488
AY880888	476	883	+	Chr:10	1789570	1789976	-	104	8.5e-44	64.64	427
AJ295281	580	688	+	Chr:10	1789577	1789684	-	53	1.5e-50	75.45	110
AY880883	157	450	+	Chr:10	1791180	1791468	-	217	1.2e-269	87.07	294
AY880884	153	450	+	Chr:10	1791180	1791472	-	234	5.4e-208	89.6	298
EF685954	1	163	-	Chr:10	2569290	2569457	-	66	3.1e-18	71.84	174
EF685954	992	1414	+	Chr:10	2569474	2569894	-	180	2.5e-152	72.35	434
EF685954	292	947	+	Chr:10	2569896	2570553	-	290	2.5e-152	72.65	669
EF685954	1	167	+	Chr:10	2570662	2570826	-	73	2.5e-152	73.26	172
EF685959	1	997	-	Chr:10	3204812	3205809	+	636	3e-180	82.14	1008
EF685963	255	1017	+	Chr:10	3842355	3843126	+	158	7.2e-37	62.45	799
EF685955	1178	1592	-	Chr:10	4177588	4177996	+	224	3.3e-266	77.64	416
EF685955	384	1165	-	Chr:10	4178000	4178780	+	545	3.3e-266	84.97	785
SMOTC1LT	1673	2310	-	Chr:10	5555419	5556052	-	262	3.8e-67	71.23	643
SMOTC1LTC	200	828	-	Chr:10	5555419	5556052	-	229	6.1e-58	69.09	647
SMOTC1LTA	334	967	-	Chr:10	5555422	5556052	-	257	2.8e-66	71.27	644
SMOTC1LTB	308	761	-	Chr:10	5555422	5555867	-	186	5.8e-45	71.4	458
SMOTC1LTB	507	945	-	Chr:10	5555617	5556048	-	185	1.2e-44	72.36	445
EF685962	834	1523	+	Chr:10	9324022	9324721	-	133	4e-29	61.63	722
AJ249091	1243	1611	+	Chr:10	9324027	9324389	-	97	6e-65	64.63	376
AJ249092	564	1261	+	Chr:10	9324027	9324732	-	205	8.6e-70	66.21	737
AJ295281	513	1185	+	Chr:10	9324220	9324896	-	211	2.9e-53	66.76	695
AJ249091	874	1229	+	Chr:10	9324419	9324774	-	145	6e-65	71.03	359
AJ249092	304	520	+	Chr:10	9324768	9324976	-	84	8.6e-70	70.45	220
EU147005	1418	1489	-	Chr:10	12575442	12575513	+	49	5.5e-79	85.14	74
EU147005	801	1272	-	Chr:10	12576205	12576667	+	272	5.5e-79	79.75	474
EF685957	1	655	-	Chr:10	16385017	16385667	-	287	3.8e-194	73.05	668
EU147005	356	1468	-	Chr:10	16385414	16386518	-	176	7e-42	60.65	1164
EF685957	579	1513	-	Chr:10	16385625	16386561	-	414	3.8e-194	73.33	971
EU147005	540	1423	-	Chr:10	19186894	19187790	-	175	1.2e-41	61.57	916
SMOTC1LT	1588	2269	+	Chr:10	21818819	21819501	+	211	9.1e-142	66.52	699
SMOTC1LTC	195	780	+	Chr:10	21818902	21819491	+	194	1.3e-121	67.83	603
SMOTC1LTA	344	926	+	Chr:10	21818920	21819501	+	220	2.7e-139	69.67	600
SMOTC1LTB	480	909	+	Chr:10	21819079	21819504	+	180	3.9e-68	71.56	436
SMOTC1LT	2307	2887	+	Chr:10	21819507	21820079	+	307	9.1e-142	77.34	587
SMOTC1LTA	964	1550	+	Chr:10	21819507	21820089	+	286	2.7e-139	75.29	595
SMOTC1LTC	825	1325	+	Chr:10	21819507	21820008	+	276	1.3e-121	77.87	506
SMOTC1LTB	1038	1204	+	Chr:10	21819917	21820079	+	74	3.9e-68	73.68	171
EF685958	292	1263	-	Chr:10	22625218	22626181	-	139	2.2e-31	59.38	1002
EF685958	1240	1294	-	Chr:10	22626183	22626231	-	26	2.2e-31	74.55	55
AJ303067	573	827	+	Chr:10	25221837	25222090	+	78	1.3e-84	66.41	259
AJ295282	661	1213	+	Chr:10	25222091	25222638	+	242	4.1e-64	72.71	557
AJ303067	892	1653	+	Chr:10	25222091	25222851	+	263	1.3e-84	68.42	779
AY880887	817	1044	+	Chr:10	25222091	25222326	+	90	1.9e-42	70.29	239
EF685962	790	1519	+	Chr:10	25222115	25222851	+	158	1.5e-36	62.48	757
AY880886	846	1410	+	Chr:10	25222128	25222699	+	220	1.5e-56	70.26	585
AJ249092	555	1075	+	Chr:10	25222150	25222667	+	243	2.1e-64	74.1	525
AJ295281	690	1164	+	Chr:10	25222175	25222646	+	227	1.1e-59	74.74	479
AY880888	889	1335	+	Chr:10	25222206	25222658	+	204	2e-50	73.09	457
AY880887	1024	1225	+	Chr:10	25222325	25222522	+	74	1.9e-42	69.61	204
EU147004	1063	1239	-	Chr:11	4081363	4081537	+	129	3.8e-169	87.01	177
EU147004	833	1056	-	Chr:11	4081571	4081794	+	151	3.8e-169	84	225
EU147004	597	836	-	Chr:11	4082035	4082270	+	161	3.8e-169	84.23	241
EF685955	216	477	-	Chr:11	7108839	7109100	-	174	5.6e-234	83.21	262
EF685955	457	842	-	Chr:11	7109072	7109449	-	231	5.6e-234	80.41	388
AJ249092	505	1263	-	Chr:11	9877857	9878600	+	226	1e-93	66.58	772
AJ303067	507	1653	-	Chr:11	9877857	9879001	+	383	1.5e-105	68.06	1174
EF685962	840	1519	-	Chr:11	9877857	9878533	+	159	7.6e-37	63.73	703
AY880883	994	1589	-	Chr:11	9877875	9878461	+	376	0	81.94	598
AJ249091	1243	1462	-	Chr:11	9877991	9878211	+	106	3.2e-91	75.22	226
AY880886	846	1421	-	Chr:11	9877996	9878579	+	199	1.1e-74	68.39	598
AY880888	909	1388	-	Chr:11	9877996	9878470	+	175	3.4e-89	69.55	486
AJ249090	489	1466	-	Chr:11	9878038	9879014	+	367	7.5e-101	69.42	991
AJ295280	303	1269	-	Chr:11	9878045	9879012	+	392	3.3e-108	71.1	986
AJ295281	689	1183	-	Chr:11	9878045	9878533	+	196	3.9e-61	70.54	499
AY880885	904	1428	-	Chr:11	9878045	9878567	+	399	0	88.45	528
AJ295282	573	1213	-	Chr:11	9878067	9878702	+	264	5.8e-97	71.6	648
AY880884	994	1373	-	Chr:11	9878089	9878461	+	253	1.6e-284	84.11	384
AJ249091	772	1237	-	Chr:11	9878228	9878694	+	201	3.2e-91	72.3	473
AY880887	756	1044	-	Chr:11	9878379	9878677	+	124	3.8e-54	71.76	301
AY880883	445	1070	-	Chr:11	9878412	9879038	+	448	0	85.96	641
AY880884	445	1070	-	Chr:11	9878412	9879038	+	436	1.6e-284	85.02	641
AY880885	443	957	-	Chr:11	9878518	9879038	+	378	0	86.96	529
AJ249092	257	570	-	Chr:11	9878561	9878877	+	131	1e-93	71.47	319
AY880888	745	884	-	Chr:11	9878561	9878702	+	73	3.4e-89	77.08	144
AJ295281	381	688	-	Chr:11	9878569	9878876	+	64	3.9e-61	63.47	323
AY880887	593	733	-	Chr:11	9878722	9878862	+	57	3.8e-54	70.63	143
AY880886	433	736	-	Chr:11	9878725	9879021	+	108	1.1e-74	68.63	306
AJ249091	213	748	-	Chr:11	9878729	9879260	+	81	3.2e-91	60.56	568
AJ295282	292	561	-	Chr:11	9878735	9879001	+	104	5.8e-97	69.82	275
AY880888	3	733	-	Chr:11	9878735	9879462	+	133	3.4e-89	61.13	764
AY880885	4	507	-	Chr:11	9878971	9879458	+	362	0	86.51	504
AY880883	2	446	-	Chr:11	9879026	9879462	+	278	0	81.57	445
AY880884	2	446	-	Chr:11	9879026	9879462	+	332	1.6e-284	87.64	445
EU147004	112	459	+	Chr:11	10328201	10328547	+	189	2.7e-219	77.71	350
EU147004	450	1237	+	Chr:11	10329935	10330720	+	494	2.7e-219	81.83	798
AJ249092	262	1263	-	Chr:11	10818884	10819884	+	231	8.6e-61	63.95	1054
AJ303067	1044	1653	-	Chr:11	10818884	10819496	+	150	3e-82	64.38	640
AJ295280	853	1270	-	Chr:11	10819073	10819496	+	152	1.3e-87	69.66	435
AJ249090	1042	1459	-	Chr:11	10819074	10819490	+	137	8.7e-82	68.29	432
AY880886	737	1352	-	Chr:11	10819093	10819709	+	191	9.8e-61	66.87	643
AJ249090	413	1076	-	Chr:11	10819447	10820101	+	201	8.7e-82	67.25	684
AJ295280	225	890	-	Chr:11	10819447	10820101	+	203	1.3e-87	67.25	684
AJ303067	415	1045	-	Chr:11	10819484	10820101	+	190	3e-82	66.61	644
AY880886	366	737	-	Chr:11	10819739	10820101	+	75	9.8e-61	61.98	384
AJ249091	772	1461	+	Chr:11	13604477	13605163	-	278	2.3e-83	71.18	701
AJ303067	1356	1510	+	Chr:11	13604477	13604633	-	71	1.1e-102	73.58	159
AY880886	848	1400	+	Chr:11	13604496	13605046	-	184	6.3e-75	67.89	570
AJ295280	1127	1269	+	Chr:11	13604529	13604670	-	78	5.1e-110	77.62	143
AJ295281	1035	1183	+	Chr:11	13604529	13604670	-	68	2.7e-53	73.83	149
AY880888	1195	1335	+	Chr:11	13604531	13604670	-	73	2.5e-62	76.76	142
AY880887	1043	1328	+	Chr:11	13604544	13604831	-	100	3.1e-55	68.24	296
AJ295282	1093	1213	+	Chr:11	13604551	13604670	-	64	3.9e-89	76.86	121
AJ295281	688	1059	+	Chr:11	13604623	13605002	-	138	2.7e-53	69.53	384
AJ295280	218	1112	+	Chr:11	13604670	13605565	-	335	5.1e-110	69.24	907
AJ295282	558	1078	+	Chr:11	13604670	13605192	-	197	3.9e-89	69.92	532
AJ303067	409	1304	+	Chr:11	13604670	13605564	-	317	1.1e-102	68.67	913
AY880888	888	1180	+	Chr:11	13604670	13604968	-	111	2.5e-62	69.51	305
AJ249090	406	1299	+	Chr:11	13604673	13605565	-	324	3.5e-88	69.09	909
AY880887	702	1016	+	Chr:11	13604883	13605192	-	112	3.1e-55	69.66	323
AJ295281	517	688	+	Chr:11	13605037	13605210	-	52	2.7e-53	67.04	179
AY880887	593	748	+	Chr:11	13605176	13605332	-	58	1.6e-39	69.38	160
AY880886	359	735	+	Chr:11	13605194	13605565	-	128	6.3e-75	67.89	380
AJ249091	371	748	+	Chr:11	13605197	13605570	-	57	2.3e-83	60.96	397
AY880888	334	737	+	Chr:11	13605199	13605605	-	108	2.5e-62	65.07	418
AJ295282	195	561	+	Chr:11	13605203	13605565	-	116	3.9e-89	67.11	374
AY880887	373	605	+	Chr:11	13605329	13605565	-	56	3.1e-55	63.93	244
EF685963	255	1185	+	Chr:11	14803586	14804518	+	159	4.2e-37	61.09	974
EU147004	628	1073	-	Chr:11	17215550	17215987	+	295	1.5e-164	83.45	447
EU147004	89	468	-	Chr:11	17216605	17216982	+	192	1.5e-164	76.36	385
EU147004	365	783	-	Chr:11	23982167	23982580	-	246	6.9e-135	80.52	426
EU147004	835	1033	-	Chr:11	23982617	23982810	-	144	6.9e-135	86.43	199
SMOTC1LTA	284	696	-	Chr:11	24071944	24072344	-	144	2.8e-75	68.9	418
SMOTC1LT	1668	2295	-	Chr:11	24071978	24072594	-	233	1.6e-97	69.4	634
SMOTC1LTB	300	896	-	Chr:11	24071978	24072560	-	237	1.9e-85	70.83	600
SMOTC1LTC	195	815	-	Chr:11	24071978	24072596	-	229	1.3e-103	69.51	633
SMOTC1LTA	502	985	-	Chr:11	24072153	24072625	-	195	1.2e-90	70.99	486
SMOTC1LT	2645	2949	-	Chr:11	24072738	24073035	-	125	1.6e-97	71.43	308
SMOTC1LTA	1303	1608	-	Chr:11	24072738	24073035	-	129	1.2e-90	73.4	312
SMOTC1LTC	1160	1325	-	Chr:11	24072738	24072904	-	86	1.3e-103	76.33	169
SMOTC1LTB	1038	1251	-	Chr:11	24072813	24073020	-	97	1.9e-85	74.77	218
EF685963	255	1185	+	Chr:11	24141845	24142773	-	163	2.8e-38	61.25	973
EF685963	255	1185	-	Chr:11	24536721	24537648	-	165	6.7e-39	61.56	973
EF685959	546	997	+	Chr:11	24863851	24864297	-	306	6.6e-175	84.4	455
EF685959	1	531	+	Chr:11	24864295	24864831	-	328	6.6e-175	80.89	539
EF685954	976	1411	-	Chr:11	29024099	29024530	+	206	1.3e-151	74.26	439
EF685954	333	1044	-	Chr:11	29024462	29025170	+	350	1.3e-151	74.69	719
EF685957	633	1594	+	Chr:12	2033383	2034343	+	448	3.6e-189	73.96	987
EF685959	2	997	+	Chr:12	5035468	5036450	+	618	1.4e-175	81.53	1007
EF685959	1115	1166	+	Chr:12	5041220	5041268	+	21	1.4e-175	73.58	53
EF685954	480	1411	+	Chr:12	5597391	5598323	+	469	7.6e-162	75.45	937
EF685958	1240	1294	-	Chr:12	6288359	6288407	+	24	1.2e-26	72.73	55
EF685958	292	1263	-	Chr:12	6288409	6289376	+	124	1.2e-26	58.59	1007
EF685954	1	156	+	Chr:12	7284212	7284362	+	70	5.6e-164	73.89	157
EF685954	291	474	+	Chr:12	7284449	7284623	+	68	5.6e-164	70.43	186
EF685954	480	1122	+	Chr:12	7284620	7285265	+	315	5.6e-164	74.69	648
EF685954	1137	1405	+	Chr:12	7285253	7285521	+	133	5.6e-164	75.37	272
EF685954	1	142	-	Chr:12	7285577	7285714	+	66	1.6e-15	74.83	143
EF685962	836	1565	-	Chr:12	8785919	8786651	+	138	1e-30	62.4	766
AJ249092	497	1246	-	Chr:12	8785986	8786723	+	191	1.8e-61	65.16	775
AJ303067	817	1636	-	Chr:12	8785986	8786808	+	276	2.2e-77	68.75	848
AJ249091	1248	1503	-	Chr:12	8786068	8786320	+	76	7.2e-68	67.3	263
AY880888	915	1329	-	Chr:12	8786170	8786577	+	150	7.8e-53	69.88	425
AJ295282	577	1213	-	Chr:12	8786184	8786813	+	244	2.8e-68	70.48	647
AJ249091	773	1231	-	Chr:12	8786348	8786808	+	187	7.2e-68	71.24	466
AJ249092	439	582	-	Chr:12	8786662	8786808	+	51	1.8e-61	68.92	148
AY880888	757	886	-	Chr:12	8786676	8786805	+	64	7.8e-53	75.76	132
EF685960	41	455	-	Chr:12	10434142	10434558	-	106	1.1e-83	65.06	435
EF685960	166	509	-	Chr:12	10434269	10434619	-	106	1.1e-83	66.57	362
EF685960	526	1029	-	Chr:12	10434672	10435175	-	217	1.1e-83	72.45	519
EF685957	1	655	-	Chr:12	10733765	10734415	-	289	1.1e-203	73.16	667
EF685957	633	1280	-	Chr:12	10734416	10735061	-	356	1.1e-203	77.76	661
EF685960	502	1045	+	Chr:12	12285639	12286186	-	191	7.5e-81	69.14	567
EF685960	12	517	+	Chr:12	12286205	12286710	-	134	7.5e-81	64.85	532
SMOTC1LT	2402	2582	+	Chr:12	13343971	13344150	-	127	2.7e-80	85.71	182
SMOTC1LTA	1050	1240	+	Chr:12	13343971	13344159	-	117	3.6e-67	81.15	191
SMOTC1LTC	912	1097	+	Chr:12	13343971	13344158	-	116	7.5e-58	81.48	189
SMOTC1LTC	195	652	+	Chr:12	13344214	13344664	-	101	7.5e-58	63.33	480
SMOTC1LT	1673	2114	+	Chr:12	13344225	13344660	-	106	2.7e-80	64.29	462
SMOTC1LTA	333	771	+	Chr:12	13344225	13344658	-	107	3.6e-67	64.41	458
SMOTC1LTB	300	749	+	Chr:12	13344225	13344664	-	116	2.4e-33	65.47	472
EF685963	210	307	-	Chr:12	14214593	14214690	-	68	3.4e-116	84.69	98
EF685963	305	867	-	Chr:12	14214724	14215283	-	307	3.4e-116	77.68	569
EF685963	950	1153	-	Chr:12	14215298	14215498	-	71	3.4e-116	69.81	212
EF685963	2	203	+	Chr:12	14215393	14215605	-	84	9.2e-15	71.03	214
EF685963	255	1185	+	Chr:12	15569393	15570324	+	160	2.1e-37	61.09	969
AY880883	1	1070	+	Chr:12	16944791	16945853	+	748	0	85.2	1081
AY880884	1	1070	+	Chr:12	16944791	16945853	+	800	6e-296	87.6	1081
AY880885	3	1428	+	Chr:12	16944795	16946218	+	1090	0	88.33	1440
AJ295282	140	561	+	Chr:12	16945115	16945533	+	113	1.3e-93	64.49	428
AJ249090	403	1465	+	Chr:12	16945162	16946224	+	381	5e-105	68.8	1077
AY880886	356	735	+	Chr:12	16945162	16945542	+	124	1.7e-86	67.1	386
AJ295280	223	1269	+	Chr:12	16945172	16946218	+	388	4.4e-107	69.31	1059
AJ303067	414	1487	+	Chr:12	16945173	16946247	+	378	3.8e-104	68.32	1089
AJ249092	258	570	+	Chr:12	16945392	16945707	+	103	4.1e-81	67.3	318
AJ295281	513	681	+	Chr:12	16945523	16945693	+	47	1.6e-61	65.52	174
AY880887	702	1044	+	Chr:12	16945544	16945886	+	118	2.6e-41	68.64	354
AJ295282	574	1213	+	Chr:12	16945566	16946196	+	243	1.3e-93	69.97	646
AJ249091	772	1477	+	Chr:12	16945573	16946284	+	294	3.1e-87	71.69	724
AY880886	775	1402	+	Chr:12	16945612	16946253	+	225	1.7e-86	68.9	656
EF685962	763	1507	+	Chr:12	16945648	16946404	+	165	1.2e-38	63.31	785
AJ295281	629	1183	+	Chr:12	16945667	16946218	+	211	1.6e-61	70.19	567
AJ249092	555	1075	+	Chr:12	16945711	16946225	+	220	4.1e-81	72.24	526
AY880888	890	1335	+	Chr:12	16945767	16946216	+	179	6.2e-43	70.68	457
AY880883	1039	1578	+	Chr:12	16945843	16946376	+	349	0	82.84	542
AY880884	1039	1373	+	Chr:12	16945843	16946174	+	243	6e-296	86.98	338
SMOTC1LTC	116	466	+	Chr:12	17552750	17553086	+	94	1.6e-74	65.19	362
SMOTC1LT	1622	1952	+	Chr:12	17552776	17553098	+	91	9e-68	65.49	339
SMOTC1LTA	326	606	+	Chr:12	17552818	17553098	+	90	1.9e-62	67.7	291
SMOTC1LTB	300	584	+	Chr:12	17552818	17553098	+	94	3.5e-35	67.7	291
SMOTC1LTC	501	684	+	Chr:12	17553088	17553274	+	69	1.6e-74	68.98	187
SMOTC1LT	2570	3061	+	Chr:12	17553576	17554069	+	168	9e-68	68.26	501
SMOTC1LTA	1228	1722	+	Chr:12	17553576	17554069	+	151	1.9e-62	67.45	513
SMOTC1LTC	1085	1293	+	Chr:12	17553576	17553786	+	125	1.6e-74	80.09	211
EU147005	365	1404	+	Chr:12	18097272	18098312	+	183	5.8e-44	61.15	1076
EF685958	292	512	+	Chr:12	18356993	18357213	+	44	1.2e-27	61.33	225
EF685958	591	1263	+	Chr:12	18357281	18357949	+	103	1.2e-27	60.43	700
EF685958	1222	1294	+	Chr:12	18357915	18357993	+	26	1.2e-27	70	80
EF685958	292	1263	+	Chr:12	19357228	19358194	+	121	6e-26	59.09	1012
EF685960	14	579	+	Chr:12	20137570	20138133	+	122	1.6e-83	63.01	592
EF685960	524	992	+	Chr:12	20138115	20138584	+	202	1.6e-83	72.56	481
AY880884	2	562	+	Chr:12	20462453	20463014	+	461	1.4e-242	91.31	564
AY880888	3	220	+	Chr:12	20462453	20462673	+	48	4.3e-37	62.88	229
AY880888	30	763	+	Chr:12	20462488	20463215	+	102	8.3e-53	59.97	772
AY880884	574	853	+	Chr:12	20463015	20463297	+	217	1.4e-242	88.5	287
AY880884	1105	1345	+	Chr:12	20463288	20463529	+	201	1.4e-242	91.74	242
AY880888	1024	1388	+	Chr:12	20463288	20463651	+	135	8.3e-53	69.29	368
EF685962	1020	1516	+	Chr:12	20463294	20463793	+	103	3.2e-20	62.26	514
EF685955	987	1300	+	Chr:12	21772763	21773075	-	205	1.2e-177	82.97	317
EF685955	662	983	+	Chr:12	21773067	21773385	-	188	1.2e-177	79.5	322
AY880888	2	362	-	Chr:12	21793025	21793391	-	45	1.5e-43	60.56	393
AY880887	756	1203	-	Chr:12	21794600	21795046	-	141	9.5e-42	67.53	465
AY880888	917	1177	-	Chr:12	21794783	21795046	-	100	1.5e-43	69.96	273
AY880888	1159	1332	-	Chr:12	21795038	21795211	-	84	1.5e-43	75.14	177
EF685958	1240	1315	+	Chr:12	23094731	23094802	-	28	6.2e-28	70	80
EF685959	1	997	+	Chr:12	23094733	23095729	-	627	3.9e-177	81.85	1008
EF685958	292	1263	+	Chr:12	23094804	23095769	-	125	6.2e-28	58.99	1007
AJ249091	772	1493	+	Chr:12	23136212	23136932	-	257	1.5e-89	69.19	740
AY880883	28	1484	+	Chr:12	23136226	23137689	-	988	2.4e-283	83.99	1480
AY880886	709	1409	+	Chr:12	23136249	23136960	-	260	5.1e-95	69.49	731
AJ249090	1141	1465	+	Chr:12	23136290	23136605	-	127	3.4e-115	71.12	329
AY880885	26	1420	+	Chr:12	23136304	23137689	-	883	1.8e-252	82.25	1420
AY880888	1042	1329	+	Chr:12	23136304	23136584	-	128	4.7e-69	73.97	292
AJ295280	58	1235	+	Chr:12	23136327	23137490	-	420	2.2e-116	69.12	1198
AJ295282	940	1201	+	Chr:12	23136327	23136584	-	119	2.9e-98	74.16	267
AJ303067	307	1425	+	Chr:12	23136327	23137434	-	382	3.3e-105	68.19	1138
AY880884	28	1347	+	Chr:12	23136363	23137689	-	963	5.3e-276	86.5	1341
AY880887	1016	1254	+	Chr:12	23136408	23136647	-	73	1.6e-51	66.93	254
AJ249090	405	1183	+	Chr:12	23136558	23137335	-	304	3.4e-115	70.14	787
AJ295282	573	960	+	Chr:12	23136558	23136940	-	164	2.9e-98	72.12	391
AY880888	889	1062	+	Chr:12	23136558	23136739	-	70	4.7e-69	70.49	183
AY880887	701	1044	+	Chr:12	23136619	23136962	-	129	1.6e-51	69.94	356
AY880886	358	736	+	Chr:12	23136962	23137335	-	117	5.1e-95	66.05	380
AJ249091	207	748	+	Chr:12	23136966	23137511	-	102	1.5e-89	62.26	575
AJ295282	9	561	+	Chr:12	23136972	23137521	-	129	2.9e-98	64.11	574
AY880888	36	733	+	Chr:12	23136972	23137673	-	117	4.7e-69	60.68	735
EF685954	10	173	+	Chr:12	24108899	24109062	+	70	5.9e-145	72.29	166
EF685954	295	477	+	Chr:12	24109121	24109311	+	68	5.9e-145	69.11	191
EF685954	503	1185	+	Chr:12	24109312	24109988	+	355	5.9e-145	76.45	688
EF685963	210	1006	-	Chr:12	25461762	25462563	-	158	8.1e-37	62.21	831
EF685963	259	960	-	Chr:12	25465340	25466048	-	118	7.2e-25	60.47	726
EF685962	780	1549	+	Chr:12	25499004	25499778	-	163	5.1e-38	62.41	798
AJ303067	648	1653	+	Chr:12	25499034	25500032	-	279	7.8e-80	65.48	1040
AY880883	610	1613	+	Chr:12	25499034	25500030	-	531	1.2e-256	77.08	1047
AJ249091	1243	1479	+	Chr:12	25499159	25499390	-	101	1.8e-73	72.5	240
AY880886	709	1408	+	Chr:12	25499182	25499886	-	246	1.2e-68	68.73	726
AJ249092	260	1075	+	Chr:12	25499219	25500027	-	303	4.3e-85	69.28	830
AJ249090	902	1465	+	Chr:12	25499220	25499777	-	247	5.2e-85	72.44	566
AJ295280	723	1264	+	Chr:12	25499230	25499770	-	247	5e-98	73.31	547
AY880885	593	1420	+	Chr:12	25499234	25500057	-	580	6.1e-266	85.39	849
AJ295281	629	1157	+	Chr:12	25499245	25499777	-	222	8.1e-61	71.96	542
AJ295282	415	1213	+	Chr:12	25499245	25500035	-	279	4.1e-84	68.47	815
AY880888	898	1314	+	Chr:12	25499245	25499669	-	193	1.3e-60	73.3	427
AY880887	1024	1227	+	Chr:12	25499358	25499559	-	75	6.7e-43	69.42	206
AJ249091	865	1237	+	Chr:12	25499407	25499777	-	169	1.8e-73	73.47	377
AY880887	840	1044	+	Chr:12	25499558	25499769	-	81	6.7e-43	69.91	216
AY880887	593	916	+	Chr:12	25499694	25500017	-	63	1.1e-37	61.83	338
AJ249090	632	893	+	Chr:12	25499778	25500030	-	75	5.2e-85	65.54	267
AJ295280	440	707	+	Chr:12	25499778	25500036	-	92	5e-98	68.75	272
AY880886	589	806	+	Chr:12	25499813	25500026	-	60	7.2e-13	66.23	228
AY880885	3	539	+	Chr:12	25500045	25500570	-	365	6.1e-266	84.76	538
AY880883	2	447	+	Chr:12	25500131	25500573	-	310	1.2e-256	84.98	446
AJ295280	130	280	+	Chr:12	25500132	25500280	-	33	5e-98	63.23	155
AY880888	3	438	+	Chr:12	25500132	25500573	-	69	1.3e-60	61.57	471
EU147005	391	1404	-	Chr:12	26130430	26131443	-	177	3.7e-42	60.8	1046
EF685960	511	1029	-	Chr:12	26424583	26425108	-	201	7.5e-76	70.65	535
EF685959	5	997	-	Chr:13	1272187	1273178	+	623	5.7e-176	81.79	1005
EF685963	812	1185	+	Chr:13	3798774	3799143	-	52	6.2e-37	60.15	394
EF685963	255	882	+	Chr:13	3799072	3799695	-	131	6.2e-37	63.01	657
EU147005	1271	1549	+	Chr:13	3848247	3848524	-	99	9.6e-32	69.79	288
EU147005	938	1398	+	Chr:13	3848397	3848842	-	245	1.3e-75	77.06	462
EU147005	221	366	+	Chr:13	3848852	3848999	-	67	1.3e-75	74.17	151
EU147005	7	314	+	Chr:13	3848872	3849188	-	43	1.3e-68	60.36	338
EF685963	255	1017	-	Chr:13	4193413	4194171	-	158	7.7e-37	62.86	797
EF685959	1	990	-	Chr:13	11058229	11059218	+	628	1.9e-177	81.88	999
EF685958	1262	1294	-	Chr:13	11058242	11058274	+	25	1.3e-28	87.88	33
EF685958	292	1263	-	Chr:13	11058292	11059258	+	130	1.3e-28	59.35	1011
SMOTC1LT	2595	2974	-	Chr:13	12935564	12935946	+	161	4.4e-88	72.34	394
SMOTC1LTA	1270	1634	-	Chr:13	12935564	12935924	+	152	8.5e-89	72.53	375
SMOTC1LTC	1127	1325	-	Chr:13	12935726	12935924	+	110	6.1e-78	78.22	202
SMOTC1LT	2267	2605	-	Chr:13	12935910	12936241	+	208	4.4e-88	80.99	342
SMOTC1LTA	903	1248	-	Chr:13	12935922	12936259	+	198	8.5e-89	79.14	350
SMOTC1LTC	751	1105	-	Chr:13	12935922	12936272	+	194	6.1e-78	78.24	363
SMOTC1LT	2595	2892	-	Chr:13	12990938	12991240	+	160	5.4e-149	77.12	306
SMOTC1LTA	1270	1551	-	Chr:13	12990938	12991218	+	143	1.2e-133	76.06	284
SMOTC1LTB	1038	1209	-	Chr:13	12990938	12991111	+	96	4e-96	78.98	176
SMOTC1LTC	1127	1325	-	Chr:13	12991020	12991218	+	110	4.7e-114	78.22	202
SMOTC1LT	2307	2591	-	Chr:13	12991215	12991495	+	182	5.4e-149	81.94	288
SMOTC1LTA	964	1248	-	Chr:13	12991216	12991495	+	178	1.2e-133	81.25	288
SMOTC1LTC	825	1105	-	Chr:13	12991216	12991495	+	173	4.7e-114	80.84	287
SMOTC1LTB	300	916	-	Chr:13	12991491	12992108	+	222	4e-96	69	629
SMOTC1LT	2012	2271	-	Chr:13	12991498	12991756	+	103	5.4e-149	70.61	262
SMOTC1LTA	326	928	-	Chr:13	12991498	12992108	+	204	1.2e-133	68.04	629
SMOTC1LTC	537	780	-	Chr:13	12991510	12991760	+	88	2.6e-94	68.65	252
SMOTC1LTC	160	619	-	Chr:13	12991678	12992141	+	156	4.7e-114	67.86	476
SMOTC1LT	1668	2013	-	Chr:13	12991767	12992108	+	124	5.4e-149	68.86	350
EU147005	983	1099	-	Chr:13	13377026	13377144	+	58	2.1e-59	74.79	119
EU147005	675	913	-	Chr:13	13377127	13377358	+	103	2.1e-59	73.36	244
EU147005	366	733	-	Chr:13	13377296	13377658	+	119	2.6e-35	68.24	381
EU147005	235	539	-	Chr:13	13377471	13377772	+	120	2.1e-59	71.25	313
EF685954	669	1514	+	Chr:13	18285651	18286498	-	366	2.8e-145	72.2	856
EF685954	142	631	+	Chr:13	18286505	18286995	-	169	2.8e-145	68.59	503
EF685955	16	382	-	Chr:13	18534303	18534663	-	192	1.9e-243	77.03	370
EF685955	347	976	-	Chr:13	18534610	18535236	-	440	1.9e-243	85.08	630
EF685955	1152	1591	-	Chr:13	18535277	18535715	-	232	1.9e-243	76.64	441
EF685957	2	655	-	Chr:13	21822919	21823571	-	281	1.3e-198	72.84	670
EF685957	633	1083	-	Chr:13	21823572	21824029	-	252	1.3e-198	77.83	460
EF685957	1108	1594	-	Chr:13	21824015	21824507	-	220	1.3e-198	73.61	504
AY880883	232	1146	+	Chr:13	22456581	22457498	-	671	3.1e-256	86.35	938
AY880884	232	1146	+	Chr:13	22456581	22457498	-	661	2.5e-243	85.82	938
AY880885	230	1156	+	Chr:13	22456581	22457498	-	652	4.1e-247	85.81	937
AY880886	702	1075	+	Chr:13	22456609	22456982	-	141	2.1e-64	69.74	390
AY880886	356	735	+	Chr:13	22456978	22457354	-	110	2.1e-64	65.36	384
EU147005	572	1468	+	Chr:13	23823127	23824024	+	176	7.1e-42	61.92	927
AJ249092	261	921	+	Chr:13	23979423	23980080	+	78	5.6e-13	58.55	690
AJ249092	1000	1262	-	Chr:13	23985407	23985669	+	48	2.5e-66	62.01	279
AJ249092	340	951	-	Chr:13	23985680	23986287	+	224	2.5e-66	69.6	625
AJ249090	1141	1392	-	Chr:13	24444181	24444425	+	73	1.6e-74	66.54	257
AY880883	840	1330	-	Chr:13	24444199	24444684	+	349	0	85.24	508
AY880884	840	1330	-	Chr:13	24444199	24444684	+	349	1.2e-291	85.24	508
AY880885	844	1144	-	Chr:13	24444385	24444684	+	197	1.6e-294	83.65	312
AJ249090	974	1172	-	Chr:13	24444388	24444579	+	72	1.6e-74	69.5	200
AJ249090	866	989	-	Chr:13	24444561	24444684	+	73	1.6e-74	80	125
AJ249090	403	874	-	Chr:13	24445069	24445543	+	130	1.6e-74	64.88	484
AY880883	1	848	-	Chr:13	24445069	24445922	+	637	0	87.4	857
AY880884	1	848	-	Chr:13	24445069	24445922	+	685	1.2e-291	90.2	857
AY880885	3	852	-	Chr:13	24445069	24445918	+	689	1.6e-294	90.63	854
EF685955	261	650	+	Chr:13	25925874	25926266	+	237	2.5e-203	80.3	396
EF685955	784	1215	+	Chr:13	25926388	25926822	+	289	2.5e-203	83.45	435
EF685960	371	517	-	Chr:13	27287641	27287792	-	74	3.9e-81	75	152
EF685960	528	1029	-	Chr:13	27287839	27288349	-	208	3.9e-81	71.98	521
EU147005	391	1423	-	Chr:13	27373014	27374045	-	174	2.7e-41	60.74	1075
AY880883	18	1053	-	Chr:13	27742904	27743934	-	729	8.3e-233	85.58	1040
AY880884	18	1053	-	Chr:13	27742904	27743934	-	765	2.3e-243	87.31	1040
AJ295282	123	992	-	Chr:13	27743199	27744070	-	277	2.6e-74	67.23	891
EF685960	528	1029	+	Chr:13	27758800	27759310	-	208	2.1e-87	71.92	520
EF685960	371	517	+	Chr:13	27759357	27759508	-	74	2.1e-87	75	152
EF685960	11	208	+	Chr:13	27759608	27759803	-	66	2.1e-87	68.32	202
AJ295282	295	867	-	Chr:13	28527111	28527688	-	219	1.9e-71	70.07	588
AY880886	458	727	-	Chr:13	28527111	28527381	-	82	5.8e-60	66.06	274
AJ249091	578	747	-	Chr:13	28527206	28527389	-	57	5.1e-76	67.38	187
AY880887	703	1017	-	Chr:13	28527379	28527687	-	122	1.8e-52	70.62	320
AJ249091	772	1076	-	Chr:13	28527407	28527710	-	147	5.1e-76	75	308
AY880886	737	1029	-	Chr:13	28527407	28527710	-	127	5.8e-60	71.8	305
AJ249091	1110	1479	-	Chr:13	28527709	28528071	-	127	5.1e-76	68.52	378
AY880887	1049	1321	-	Chr:13	28527709	28527981	-	81	1.8e-52	66.43	283
AY880886	1080	1392	-	Chr:13	28527720	28528031	-	72	5.8e-60	63.25	332
AJ295282	1070	1213	-	Chr:13	28527838	28527981	-	72	1.9e-71	75	144
SMOTC1LTB	303	493	-	Chr:13	29146630	29146814	-	68	2.1e-32	69.27	192
SMOTC1LTC	205	386	-	Chr:13	29146637	29146814	-	69	2.5e-68	69.78	182
SMOTC1LT	1983	2497	-	Chr:13	29146791	29147295	-	188	1.9e-66	69.7	528
SMOTC1LTA	637	833	-	Chr:13	29146791	29146987	-	97	1.3e-49	75.38	199
SMOTC1LTB	615	812	-	Chr:13	29146791	29146987	-	88	3.7e-29	72.86	199
SMOTC1LTC	507	1025	-	Chr:13	29146791	29147305	-	218	2.5e-68	71.89	530
SMOTC1LTA	743	1142	-	Chr:13	29146886	29147283	-	172	5.1e-72	72.79	408
SMOTC1LTB	721	1032	-	Chr:13	29146886	29147197	-	99	2.1e-32	67.6	321
SMOTC1LT	2493	2684	-	Chr:13	29147266	29147460	-	97	1.9e-66	76.02	196
SMOTC1LTA	1150	1342	-	Chr:13	29147266	29147460	-	88	5.1e-72	73.47	196
EF685960	39	231	+	Chr:13	30041944	30042136	+	73	4.2e-68	69.74	195
EF685960	198	517	+	Chr:13	30042071	30042393	+	72	8.2e-68	64.24	344
EF685960	526	1027	+	Chr:13	30042438	30042943	+	197	4.2e-68	71.37	524
AY880887	756	1044	+	Chr:13	30349561	30349855	+	123	1.1e-40	71.48	298
AY880886	758	1075	+	Chr:13	30349565	30349891	+	134	1.1e-56	71.43	329
AY880887	1024	1227	+	Chr:13	30349854	30350064	+	69	1.1e-40	67.29	214
EF685962	1020	1519	+	Chr:13	30349893	30350393	+	107	2e-21	62.04	511
AY880886	1087	1409	+	Chr:13	30349912	30350245	+	116	1.1e-56	67.75	338
AY880887	701	1281	+	Chr:13	31244390	31244960	-	150	2.9e-52	64.43	596
AY880883	657	1302	+	Chr:13	31244419	31245062	-	380	6.9e-231	80.45	665
AY880884	657	1302	+	Chr:13	31244419	31245062	-	380	4.6e-229	80.45	665
AY880885	654	1209	+	Chr:13	31244508	31245062	-	395	5e-259	85.87	566
AY880887	383	735	+	Chr:13	31244955	31245298	-	76	2.9e-52	63.56	365
AY880883	2	652	+	Chr:13	31245041	31245687	-	351	6.9e-231	78.08	666
AY880884	2	652	+	Chr:13	31245041	31245687	-	438	4.6e-229	84.27	661
AY880885	3	649	+	Chr:13	31245041	31245684	-	426	5e-259	83.64	660
AY880888	1	220	+	Chr:14	994055	994278	+	52	1.2e-44	64.22	232
AY880883	1	476	+	Chr:14	994056	994530	+	313	7.2e-269	83.02	477
AY880884	1	476	+	Chr:14	994056	994530	+	365	2.8e-244	88.47	477
AJ303067	1441	1653	-	Chr:14	994057	994272	+	43	1.2e-05	63.44	227
AY880885	3	473	+	Chr:14	994060	994530	+	360	4.2e-285	88.37	473
AY880883	481	1221	+	Chr:14	994527	995252	+	466	7.2e-269	82.28	756
AY880884	481	1221	+	Chr:14	994527	995252	+	462	2.8e-244	82.01	756
AY880885	478	913	+	Chr:14	994527	994955	+	326	4.2e-285	87.93	439
AJ303067	511	950	+	Chr:14	994530	994965	+	134	3.4e-84	66.3	451
AJ295281	517	975	+	Chr:14	994783	995246	+	172	2.1e-53	69.83	474
AJ303067	907	1264	+	Chr:14	994895	995251	+	127	3.4e-84	68.96	364
AY880885	942	1260	+	Chr:14	994965	995276	+	248	4.2e-285	90	320
AY880888	889	1140	+	Chr:14	994994	995251	+	104	1.2e-44	70.88	261
AJ295281	999	1183	+	Chr:14	995218	995406	+	65	2.1e-53	69.65	201
AY880883	1255	1614	+	Chr:14	995251	995603	+	192	7.2e-269	77.11	367
AY880888	1184	1328	+	Chr:14	995260	995397	+	77	1.2e-44	77.93	145
AJ303067	1336	1653	+	Chr:14	995288	995602	+	86	3.4e-84	65.56	331
EF685957	1	649	-	Chr:14	1894899	1895545	-	295	3e-202	74.02	662
EF685957	897	1556	-	Chr:14	1895809	1896462	-	310	3e-202	74.64	686
AJ249092	916	1263	+	Chr:14	1942141	1942478	-	80	7.3e-80	64.27	361
AJ303067	1336	1653	+	Chr:14	1942141	1942450	-	90	4.7e-81	66.46	328
AJ249091	1258	1461	+	Chr:14	1942282	1942478	-	89	3.8e-67	73.56	208
AJ249091	845	1225	+	Chr:14	1942487	1942868	-	159	3.8e-67	71.91	388
AJ303067	931	1264	+	Chr:14	1942487	1942821	-	153	4.7e-81	73.37	338
AJ249092	258	867	+	Chr:14	1942492	1943094	-	230	7.3e-80	69.81	616
AJ303067	558	885	+	Chr:14	1942843	1943170	-	113	4.7e-81	67.96	334
EF685955	731	1175	+	Chr:14	1963343	1963784	-	319	1.3e-232	86.07	445
EF685955	258	660	+	Chr:14	1963805	1964211	-	275	1.3e-232	84.39	410
EF685955	5	270	+	Chr:14	1964180	1964440	-	166	1.3e-232	81.65	267
SMOTC1LT	2418	2887	+	Chr:14	5447309	5447771	-	255	1e-66	77.87	479
SMOTC1LTC	936	1323	+	Chr:14	5447388	5447771	-	208	2.5e-51	77.69	399
EF685955	793	1165	-	Chr:14	7768525	7768894	+	265	1.4e-220	85.79	373
EF685955	480	811	-	Chr:14	7768865	7769191	+	214	1.4e-220	82.99	335
EF685958	293	1263	+	Chr:14	8675149	8676114	+	125	1e-26	58.68	1002
EF685959	3	997	+	Chr:14	8675190	8676187	+	634	2.9e-179	82.24	1008
EF685955	4	811	+	Chr:14	9022474	9023278	+	455	1.9e-234	78.86	823
EF685955	817	1370	+	Chr:14	9023273	9023818	+	332	1.9e-234	80.36	555
EF685955	271	811	+	Chr:14	9084108	9084640	+	357	2e-227	83.21	542
EF685955	770	1423	+	Chr:14	9084581	9085238	+	405	2e-227	81.09	661
EU147004	514	926	-	Chr:14	10002652	10003051	+	276	5.9e-147	84.02	413
EU147004	103	529	-	Chr:14	10003015	10003437	+	204	5.9e-147	74.71	431
EF685963	255	1018	-	Chr:14	10168553	10169322	+	159	3.8e-37	62.44	796
SMOTC1LTB	713	971	-	Chr:14	10573545	10573797	+	75	4.4e-25	66.41	262
SMOTC1LTA	743	987	-	Chr:14	10573548	10573790	+	89	5.2e-57	70.12	251
SMOTC1LTA	502	776	-	Chr:14	10573746	10574024	+	117	5.2e-57	72.24	281
SMOTC1LTB	478	754	-	Chr:14	10573746	10574024	+	116	3.9e-37	71.99	282
SMOTC1LTB	300	443	-	Chr:14	10574005	10574148	+	70	3.9e-37	74.31	144
EF685957	1	655	-	Chr:14	11683883	11684537	-	283	1.7e-205	72.8	669
EF685957	633	1093	-	Chr:14	11684538	11685003	-	264	1.7e-205	78.51	470
AJ249092	445	1263	-	Chr:14	17266906	17267713	+	251	4.1e-77	66.59	835
EF685962	834	1519	-	Chr:14	17266906	17267582	+	137	2.8e-30	62.11	702
AY880886	553	1478	-	Chr:14	17266985	17267908	+	279	3.5e-73	66.39	961
AJ295281	688	1183	-	Chr:14	17267097	17267577	+	200	2.3e-61	70.94	499
AJ295281	377	665	-	Chr:14	17267617	17267908	+	63	2.3e-61	62.67	300
AJ249092	258	457	-	Chr:14	17267681	17267877	+	52	4.1e-77	64.22	204
EU147004	475	1287	-	Chr:14	20634080	20634893	+	480	5.9e-192	79.69	827
EU147004	100	394	-	Chr:14	20634931	20635225	+	149	5.9e-192	76.41	301
EF685959	12	997	-	Chr:14	24597397	24598382	-	617	4.6e-176	81.53	996
EF685959	1	248	+	Chr:14	24598484	24598737	-	146	5.2e-33	79.22	255
EF685959	1148	1179	-	Chr:14	24599050	24599081	-	22	4.6e-176	84.38	32
EF685963	916	1150	+	Chr:14	24697773	24698010	-	60	1e-85	65.74	251
EF685963	835	1042	+	Chr:14	24697882	24698094	-	94	1.2e-95	73.02	215
EF685963	224	801	+	Chr:14	24698337	24698918	-	268	1.2e-95	74.5	600
AY880885	3	238	-	Chr:14	28520886	28521122	-	180	1.4e-230	88.24	238
AY880883	480	1338	-	Chr:14	28521269	28522125	-	574	8.2e-234	84.01	882
AY880884	480	1338	-	Chr:14	28521269	28522125	-	568	3.2e-222	83.67	882
AY880885	477	1164	-	Chr:14	28521269	28521960	-	460	1.4e-230	83.99	706
AJ249090	514	1186	-	Chr:14	28521285	28521952	-	251	4.3e-76	69.37	679
AY880886	467	736	-	Chr:14	28521286	28521547	-	87	4e-56	67.04	270
AJ295280	328	997	-	Chr:14	28521287	28521952	-	259	1.1e-88	70.06	678
AJ303067	521	1189	-	Chr:14	28521287	28521952	-	250	4.3e-75	69.37	679
AY880887	536	744	-	Chr:14	28521352	28521561	-	59	2.3e-45	65.74	216
AY880887	701	1226	-	Chr:14	28521547	28522069	-	151	2.3e-45	65.56	543
AY880886	846	1103	-	Chr:14	28521690	28521952	-	117	4e-56	73.11	264
AJ249090	1210	1379	-	Chr:14	28521958	28522124	-	60	4.3e-76	69.01	171
AJ303067	1213	1380	-	Chr:14	28521958	28522124	-	56	4.3e-75	67.46	169
AJ295280	1025	1190	-	Chr:14	28521962	28522125	-	71	1.1e-88	72.46	167
AJ295280	1169	1239	-	Chr:14	28522089	28522160	-	36	1.7e-78	76.71	73
AY880886	1277	1545	-	Chr:14	28522098	28522368	-	68	4e-56	64.91	285
EF685959	943	997	+	Chr:14	29707371	29707427	-	35	4.9e-177	82.46	57
EF685959	1	939	+	Chr:14	29707416	29708366	-	606	4.9e-177	82.29	954
EF685958	314	1263	+	Chr:14	29707440	29708384	-	125	8.8e-27	58.61	976
AY880883	44	860	-	Chr:14	30566400	30567222	-	424	2.6e-226	76.55	853
AY880885	372	864	-	Chr:14	30566737	30567222	-	375	2.3e-232	88.31	496
AJ249090	403	880	-	Chr:14	30566741	30567216	-	145	2.9e-83	65.98	485
AJ295281	179	515	-	Chr:14	30566741	30567079	-	74	5.4e-57	62.54	347
AJ295282	192	561	-	Chr:14	30566741	30567105	-	111	4.8e-70	65.69	376
AY880886	356	780	-	Chr:14	30566741	30567168	-	119	3e-70	64.92	439
AJ249091	391	741	-	Chr:14	30566745	30567105	-	95	3.9e-73	65.12	367
AY880888	515	706	-	Chr:14	30566893	30567086	-	51	2e-58	63.59	195
AJ249092	258	508	-	Chr:14	30566971	30567216	-	76	2e-66	66.14	254
AY880888	749	1335	-	Chr:14	30567143	30567726	-	186	2e-58	67.11	605
AY880883	893	1426	-	Chr:14	30567199	30567737	-	387	2.6e-226	86.36	550
AJ249090	938	1054	-	Chr:14	30567222	30567332	-	61	2.9e-83	76.92	117
AJ295282	714	834	-	Chr:14	30567222	30567335	-	54	4.8e-70	73.55	121
AY880886	861	1376	-	Chr:14	30567222	30567740	-	178	3e-70	68.02	541
AJ249091	911	1433	-	Chr:14	30567229	30567753	-	211	3.9e-73	70.9	543
AJ249092	555	668	-	Chr:14	30567230	30567335	-	44	2e-66	71.05	114
AJ249092	631	1080	-	Chr:14	30567298	30567740	-	182	2e-66	71.27	456
AJ295282	797	1213	-	Chr:14	30567298	30567706	-	152	4.8e-70	69.12	421
AY880885	1007	1428	-	Chr:14	30567303	30567728	-	289	2.3e-232	84.83	435
AJ249090	1072	1466	-	Chr:14	30567343	30567735	-	159	2.9e-83	71	400
AJ295281	791	1183	-	Chr:14	30567343	30567728	-	159	5.4e-57	71.36	398
EF685962	945	1391	-	Chr:14	30567345	30567797	-	104	1.6e-20	63.75	469
EF685958	292	1263	-	Chr:14	31745517	31746485	-	137	8.4e-31	59.64	1011
EF685959	1	997	-	Chr:14	31745557	31746556	-	632	1.4e-178	81.92	1012
EF685958	1240	1294	-	Chr:14	31746487	31746535	-	26	8.4e-31	74.55	55
AY880884	144	680	+	Chr:15	3055008	3055533	+	406	2.4e-214	88.7	540
AY880885	142	699	+	Chr:15	3055008	3055553	+	427	5.7e-232	89.13	561
AY880885	385	776	+	Chr:15	3055245	3055629	+	256	2.4e-181	84.21	399
AY880884	455	834	+	Chr:15	3055309	3055679	+	284	3.5e-178	88.48	382
AY880886	433	875	+	Chr:15	3055313	3055751	+	120	1.5e-59	65.8	459
AY880884	989	1347	+	Chr:15	3055877	3056230	+	250	2.4e-214	85.95	363
AY880885	1004	1383	+	Chr:15	3055884	3056255	+	277	5.7e-232	87.4	381
AY880886	954	1547	+	Chr:15	3055884	3056481	+	139	1.5e-59	62.99	616
AY880885	844	1167	-	Chr:15	3809761	3810086	+	223	1.6e-241	85.24	332
AY880886	356	1113	-	Chr:15	3809762	3810522	+	228	1.8e-57	66.67	783
AY880885	3	776	-	Chr:15	3810126	3810892	+	605	1.6e-241	89.7	777
AY880886	356	735	+	Chr:15	3927095	3927471	+	114	4.1e-60	66.32	386
AY880886	827	1248	+	Chr:15	3927946	3928362	+	146	4.1e-60	68.06	432
SMOTC1LT	1959	2643	-	Chr:15	5485746	5486429	-	340	7e-93	75.32	693
SMOTC1LTA	613	1301	-	Chr:15	5485746	5486429	-	340	1.3e-108	75.18	693
SMOTC1LTB	591	1032	-	Chr:15	5485746	5486182	-	176	6.3e-47	70.98	448
SMOTC1LTC	483	1152	-	Chr:15	5485746	5486423	-	290	5.9e-86	72.08	684
EU147005	514	1423	+	Chr:15	5836577	5837496	-	187	3.3e-45	62.16	946
EF685957	633	1389	+	Chr:15	5836634	5837396	-	427	2.8e-201	78.31	770
AJ249092	949	1073	+	Chr:15	5877502	5877622	-	47	5.5e-66	69.77	129
AJ249092	301	957	+	Chr:15	5877590	5878238	-	221	5.5e-66	68.46	669
EF685955	681	1460	-	Chr:15	7393459	7394238	+	524	5.8e-224	83.82	785
EF685955	1	490	-	Chr:15	7394286	7394773	+	278	5.8e-224	79.28	497
AY880887	370	1540	-	Chr:15	7449566	7450735	+	181	1.1e-45	60.03	1231
AJ249091	1094	1613	-	Chr:15	7449567	7450082	+	138	1.8e-69	65.36	537
AJ303067	1133	1653	-	Chr:15	7449567	7450082	+	138	5.9e-83	64.73	533
AJ249090	1358	1466	-	Chr:15	7449756	7449864	+	63	5.6e-79	78.9	109
AJ295280	1168	1273	-	Chr:15	7449760	7449864	+	65	2.2e-88	81.13	106
AY880888	1009	1320	-	Chr:15	7449779	7450082	+	132	2.8e-43	72.15	316
AJ249090	1122	1348	-	Chr:15	7449865	7450090	+	79	5.6e-79	67.98	228
AJ295280	941	1158	-	Chr:15	7449865	7450082	+	94	2.2e-88	71.56	218
AY880885	1086	1317	-	Chr:15	7449865	7450095	+	188	6.1e-254	90.99	233
AJ249091	772	1040	-	Chr:15	7450080	7450352	+	125	1.8e-69	74.01	277
AJ249090	617	1066	-	Chr:15	7450092	7450547	+	167	5.6e-79	69.2	461
AJ295280	412	880	-	Chr:15	7450092	7450563	+	180	2.2e-88	70	480
AJ303067	608	1071	-	Chr:15	7450092	7450563	+	178	5.9e-83	69.75	476
AY880885	558	919	-	Chr:15	7450217	7450582	+	277	6.1e-254	88.04	368
AY880884	560	852	-	Chr:15	7450283	7450582	+	223	9.1e-220	87.33	300
AY880888	563	733	-	Chr:15	7450392	7450563	+	58	2.8e-43	67.05	173
AY880884	27	544	-	Chr:15	7450578	7451095	+	381	9.1e-220	86.74	528
AY880885	25	539	-	Chr:15	7450580	7451095	+	387	6.1e-254	87.62	525
AJ249090	403	560	-	Chr:15	7450584	7450735	+	51	5.6e-79	67.5	160
AJ295280	215	372	-	Chr:15	7450584	7450735	+	53	2.2e-88	68.75	160
EU147005	656	1404	-	Chr:15	7611351	7612097	+	176	7e-42	63.32	766
EF685957	633	1452	-	Chr:15	10508264	10509089	+	435	2.6e-192	77.05	841
EF685954	441	1411	+	Chr:15	11559845	11560808	+	489	2.2e-150	75.56	974
EU147005	540	1466	+	Chr:15	16256829	16257765	-	176	7.1e-42	61.62	964
AY880888	1080	1321	+	Chr:15	16946169	16946413	-	107	2.1e-65	72.98	248
AJ295282	970	1213	+	Chr:15	16946177	16946423	-	102	3.8e-63	71.49	249
AY880887	1106	1227	+	Chr:15	16946291	16946413	-	58	2.1e-46	74.6	126
AJ295282	11	742	+	Chr:15	16946477	16947194	-	168	3.8e-63	63.71	755
AY880887	593	888	+	Chr:15	16946486	16946779	-	100	2.1e-46	68.2	305
AY880888	2	884	+	Chr:15	16946502	16947386	-	172	2.1e-65	62.07	928
AY880887	1	602	+	Chr:15	16946778	16947386	-	73	2.1e-46	59.6	646
EF685959	1	997	+	Chr:15	17354668	17355658	-	624	2e-176	81.67	1009
EF685963	255	1162	-	Chr:15	18291528	18292439	-	158	8.6e-37	61.59	953
EF685960	13	512	-	Chr:15	19668031	19668529	-	129	3.3e-89	65.26	521
EF685960	526	1044	-	Chr:15	19668589	19669115	-	210	3.3e-89	71.56	538
EF685963	2	203	+	Chr:15	21576293	21576502	+	80	5.1e-82	70.56	214
EF685963	370	725	+	Chr:15	21576529	21576882	+	206	5.1e-82	79.21	356
EF685963	719	840	+	Chr:15	21576863	21576984	+	48	5.1e-82	70.16	124
EF685963	811	840	+	Chr:15	21576969	21576994	+	21	3.3e-74	86.67	30
EF685963	1031	1207	+	Chr:15	21577008	21577186	+	42	5.1e-82	65.24	187
EF685963	6	203	-	Chr:15	21577023	21577220	+	76	2.3e-12	70.73	205
EF685957	633	1594	+	Chr:15	24592652	24593613	+	520	2.4e-208	77.31	983
EF685957	956	1592	+	Chr:15	26256512	26257146	-	344	1.6e-221	77.76	652
EF685957	633	984	+	Chr:15	26257125	26257481	-	201	1.6e-221	78.77	358
EF685957	1	497	+	Chr:15	26257626	26258122	-	197	1.6e-221	71.79	514
EF685960	533	1009	+	Chr:16	230923	231394	-	194	1.7e-80	71.19	486
EF685960	209	517	+	Chr:16	231445	231760	-	83	1.7e-80	65.66	332
AY880885	41	884	-	Chr:16	518669	519508	-	607	7.2e-285	86.4	853
AY880884	44	880	-	Chr:16	518671	519508	-	602	6.4e-249	86.12	850
AY880883	66	880	-	Chr:16	518694	519508	-	575	5.5e-265	85.45	825
AJ295280	34	722	-	Chr:16	518830	519510	-	179	1.3e-98	65.17	712
AJ249090	403	906	-	Chr:16	519003	519508	-	162	3.7e-80	67.56	521
AY880886	356	1391	-	Chr:16	519003	520041	-	262	3.2e-70	64.02	1070
AJ249090	835	1043	-	Chr:16	519417	519619	-	64	3.7e-51	67.29	214
AY880883	875	1613	-	Chr:16	519478	520209	-	367	5.5e-265	75.79	756
AY880884	875	1371	-	Chr:16	519478	519968	-	218	6.4e-249	73.64	516
AY880885	879	1249	-	Chr:16	519478	519848	-	206	7.2e-285	78.91	384
AJ249091	865	1007	-	Chr:16	519479	519619	-	61	4.5e-69	72.22	144
AJ295280	716	1065	-	Chr:16	519479	519822	-	136	1.3e-98	70.06	354
AJ249090	1032	1254	-	Chr:16	519600	519822	-	84	3.7e-80	69.2	224
AJ249091	996	1613	-	Chr:16	519600	520209	-	191	4.5e-69	66.83	630
AJ249090	1271	1466	-	Chr:16	519827	520020	-	98	3.7e-80	75.51	196
AJ295280	1082	1274	-	Chr:16	519827	520019	-	98	1.3e-98	75.77	194
EF685957	127	655	-	Chr:16	772422	772954	-	224	2.1e-200	71.96	542
EF685957	633	1125	-	Chr:16	772955	773453	-	276	2.1e-200	78.13	503
EF685957	1120	1427	-	Chr:16	774377	774688	-	199	2.1e-200	82.59	316
EU147004	246	465	-	Chr:16	1075821	1076033	-	116	5.7e-192	76.92	221
EU147004	570	1239	-	Chr:16	1076030	1076706	-	466	5.7e-192	84.66	678
EF685957	2	583	-	Chr:16	1851289	1851863	-	253	4e-199	73.11	595
EF685957	950	1594	-	Chr:16	1852469	1853115	-	351	4e-199	77.74	665
EF685955	176	739	-	Chr:16	3984883	3985437	-	363	7.3e-208	82.69	566
EF685955	1034	1596	+	Chr:16	4352996	4353555	-	301	2.7e-189	77.34	578
EF685955	726	1170	+	Chr:16	4353412	4353851	-	250	7.7e-165	79.52	454
EF685955	341	739	+	Chr:16	4353830	4354223	-	245	2.7e-189	81.68	404
EF685963	259	1187	-	Chr:16	4385405	4386336	-	164	1.4e-38	61.66	978
EF685959	1	997	+	Chr:16	4611578	4612580	-	626	3.9e-177	81.54	1013
EF685958	1240	1294	+	Chr:16	4611599	4611647	-	26	1.7e-28	74.55	55
EF685958	292	1263	+	Chr:16	4611649	4612620	-	127	1.7e-28	58.91	1010
EU147004	424	1239	-	Chr:16	5164390	5165200	-	535	2.9e-178	83.25	824
EF685960	533	934	+	Chr:16	5288254	5288655	-	184	1.2e-73	73.9	410
EF685960	374	551	+	Chr:16	5288665	5288845	-	73	1.2e-73	71.28	188
EF685960	12	507	-	Chr:16	5551536	5552028	-	108	1e-80	62.84	514
EF685960	533	1028	-	Chr:16	5552082	5552588	-	206	1e-80	72.01	518
EF685960	511	1028	+	Chr:16	7245437	7245966	-	220	1.7e-86	72.2	536
EF685963	232	1017	+	Chr:16	14139800	14140592	+	158	7.9e-37	62.44	820
EF685955	1163	1591	-	Chr:16	14360250	14360680	+	241	1.8e-188	78.52	433
EF685955	517	760	-	Chr:16	14360680	14360924	+	188	1.8e-188	88.62	246
EF685955	2	277	-	Chr:16	14361094	14361369	+	184	1.8e-188	83.81	278
EF685963	2	265	+	Chr:16	17005254	17005526	+	83	3.7e-113	67.02	282
EF685963	170	307	+	Chr:16	17005651	17005789	+	67	1.7e-108	75.69	144
EF685963	302	427	+	Chr:16	17005820	17005938	+	64	5.7e-64	77.95	127
EF685963	358	711	+	Chr:16	17005867	17006221	+	220	3.7e-113	81.77	362
EF685963	824	1077	+	Chr:16	17006289	17006552	+	141	3.7e-113	78.28	267
EF685963	1169	1237	+	Chr:16	17006660	17006736	+	27	3.7e-113	68.83	77
EF685957	1	649	+	Chr:16	17008852	17009498	+	292	9.4e-201	73.95	668
EF685957	878	1375	+	Chr:16	17009733	17010222	+	278	9.4e-201	78.73	503
EF685957	23	470	+	Chr:16	18513711	18514162	+	179	1.1e-189	71.15	461
EF685957	616	1594	+	Chr:16	18514099	18515076	+	507	1.1e-189	76.51	1009
EU147005	514	1404	-	Chr:16	19100044	19100942	+	190	4.8e-46	62.49	925
EU147004	333	1151	-	Chr:17	461903	462714	-	445	3.1e-140	77.86	831
EF685963	2	85	+	Chr:17	2367355	2367439	+	30	3.8e-74	69.23	91
EF685963	94	221	+	Chr:17	2367431	2367550	+	31	3.8e-74	65.38	130
EF685963	333	735	+	Chr:17	2367848	2368242	+	157	3.8e-74	70.59	408
EF685963	758	1138	+	Chr:17	2368248	2368630	+	137	3.8e-74	69.54	394
EF685963	56	203	-	Chr:17	2368541	2368694	+	57	9.8e-07	69.48	154
EU147005	533	1404	-	Chr:17	3426963	3427838	+	174	2.9e-41	61.84	904
EF685955	512	886	-	Chr:17	4490968	4491333	+	256	1.6e-167	84.53	375
EF685955	73	576	-	Chr:17	4491270	4491772	+	271	1.6e-167	78.14	517
EF685957	177	655	-	Chr:17	6954866	6955349	-	202	2.5e-204	72.21	493
EF685957	633	1592	-	Chr:17	6955350	6956310	-	464	2.5e-204	74.97	987
AY880883	945	1528	-	Chr:17	7362351	7362939	+	329	3e-243	78.74	602
AY880886	846	1410	-	Chr:17	7362420	7362988	+	200	2.9e-75	68.89	585
AJ249092	564	1080	-	Chr:17	7362448	7362960	+	214	2.2e-81	71.56	524
AJ303067	246	1471	-	Chr:17	7362448	7363674	+	363	1.3e-99	65.92	1256
AJ249090	413	1459	-	Chr:17	7362459	7363505	+	380	1.3e-104	68.95	1066
AJ295280	217	1269	-	Chr:17	7362459	7363513	+	402	4.4e-111	69.9	1073
AY880885	262	1428	-	Chr:17	7362459	7363617	+	841	5.9e-252	86.24	1192
AJ295281	629	1164	-	Chr:17	7362473	7363010	+	194	1.6e-60	69.33	551
AJ295282	636	1213	-	Chr:17	7362481	7363054	+	218	3.2e-83	69.73	588
AY880884	994	1347	-	Chr:17	7362529	7362876	+	246	5.7e-231	85.28	360
AJ295282	573	1096	-	Chr:17	7362597	7363112	+	169	2e-67	67.41	537
AY880887	701	1044	-	Chr:17	7362791	7363134	+	124	1.2e-52	69.36	359
AY880883	465	1070	-	Chr:17	7362824	7363430	+	301	2.1e-81	76.26	636
AY880884	503	1070	-	Chr:17	7362824	7363387	+	279	1.2e-142	76.26	594
AJ249092	258	565	-	Chr:17	7362975	7363287	+	114	2.2e-81	69.11	314
AJ295281	381	688	-	Chr:17	7362978	7363287	+	65	1.6e-60	63.5	326
AY880885	45	867	-	Chr:17	7363024	7363852	+	589	6e-178	85.9	837
AY880883	3	798	-	Chr:17	7363096	7363887	+	539	3e-243	83.85	811
AY880884	3	798	-	Chr:17	7363096	7363887	+	580	5.7e-231	86.44	811
AY880886	296	736	-	Chr:17	7363134	7363570	+	113	2.9e-75	64.21	447
AJ295282	11	561	-	Chr:17	7363144	7363703	+	116	3.2e-83	62.2	574
AY880887	3	550	-	Chr:17	7363335	7363887	+	61	1.2e-52	58.83	583
EF685955	345	893	+	Chr:17	7898944	7899487	+	366	1.1e-220	83.85	551
AY880887	701	1044	-	Chr:17	7939125	7939468	+	132	3e-42	70.03	357
EU147004	1	381	+	Chr:17	8025939	8026312	+	165	4.2e-160	72.49	389
EU147004	360	800	+	Chr:17	8026281	8026720	+	261	4.2e-160	80.27	446
EU147004	901	1159	+	Chr:17	8026788	8027040	+	174	4.2e-160	84.17	259
EF685955	523	1362	-	Chr:17	9885342	9886170	-	556	5.3e-185	83.41	844
EF685960	526	1001	+	Chr:17	10474787	10475264	-	202	1.3e-88	72.13	488
EF685960	12	506	+	Chr:17	10475320	10475817	-	139	1.3e-88	65.42	509
AJ249091	1308	1466	+	Chr:17	11038585	11038738	-	64	1.1e-76	71.25	160
AJ249090	1356	1454	+	Chr:17	11038640	11038738	-	59	8.9e-98	79.8	99
AJ249092	966	1063	+	Chr:17	11038640	11038738	-	62	2.8e-09	81.82	99
AJ295280	1166	1264	+	Chr:17	11038640	11038738	-	63	6.5e-111	81.82	99
AJ295281	1074	1178	+	Chr:17	11038640	11038738	-	55	1.8e-55	77.14	105
AJ249092	258	1030	+	Chr:17	11038648	11039430	-	261	6.7e-73	68.05	795
AJ295282	777	1196	+	Chr:17	11038648	11039069	-	135	7.4e-77	67.13	429
AY880887	1022	1328	+	Chr:17	11038650	11038950	-	119	7.6e-60	70.42	311
AJ295282	1132	1213	+	Chr:17	11038657	11038738	-	56	1e-53	84.15	82
AY880883	796	1302	+	Chr:17	11038726	11039237	-	364	1.1e-137	86.24	516
AY880884	796	1302	+	Chr:17	11038726	11039237	-	364	2.8e-131	86.24	516
AY880885	123	1313	+	Chr:17	11038726	11039913	-	946	0	89.69	1203
AJ249090	1000	1341	+	Chr:17	11038729	11039069	-	137	8.9e-98	70.64	344
AJ249091	640	1293	+	Chr:17	11038729	11039398	-	244	1.1e-76	68.91	685
AJ295280	72	1151	+	Chr:17	11038729	11039808	-	355	6.5e-111	67.75	1107
AJ295281	641	1059	+	Chr:17	11038729	11039146	-	147	1.8e-55	69.28	433
AY880886	709	1250	+	Chr:17	11038729	11039277	-	196	7.2e-87	68.62	564
AJ303067	507	1325	+	Chr:17	11038747	11039559	-	307	1.2e-86	69.43	831
AY880887	746	1044	+	Chr:17	11038947	11039242	-	105	7.6e-60	68.73	307
AY880883	93	1042	+	Chr:17	11039001	11039951	-	695	1.5e-234	86.51	964
AY880884	125	1042	+	Chr:17	11039001	11039913	-	705	5e-231	88.32	925
AJ249090	405	1063	+	Chr:17	11039004	11039656	-	218	8.9e-98	68.14	681
AJ303067	413	1022	+	Chr:17	11039046	11039650	-	208	2.2e-52	68.01	622
AJ295282	573	766	+	Chr:17	11039070	11039258	-	90	7.4e-77	75	196
AJ295281	517	688	+	Chr:17	11039125	11039296	-	65	1.8e-55	70.62	177
AY880886	280	780	+	Chr:17	11039227	11039731	-	128	7.2e-87	64.67	518
AJ295282	11	561	+	Chr:17	11039289	11039840	-	118	7.4e-77	63	573
EF685954	163	1411	-	Chr:17	11155892	11157143	-	517	1.1e-153	71.46	1272
EF685954	163	1411	-	Chr:17	11157441	11158692	-	515	4.8e-156	71.38	1272
EF685963	331	994	+	Chr:17	12622416	12623077	+	165	6e-39	64.08	682
EF685963	824	1237	-	Chr:17	12731363	12731780	-	160	5e-40	71.06	432
EF685963	6	133	+	Chr:17	12731644	12731776	-	63	4.2e-09	74.44	133
EF685957	633	1504	+	Chr:17	12920811	12921677	-	476	4.1e-195	77.46	896
EF685957	153	655	+	Chr:17	12921678	12922171	-	199	4.1e-195	70.65	511
EU147005	661	1404	+	Chr:17	13668662	13669400	-	181	2.2e-43	64.05	765
AY880883	1	551	-	Chr:17	13804861	13805405	-	360	1.6e-189	82.94	551
AY880884	1	551	-	Chr:17	13804861	13805405	-	396	2.5e-167	86.21	551
AY880885	4	549	-	Chr:17	13804866	13805405	-	394	5.1e-229	86.47	547
AY880884	43	1070	-	Chr:17	13804894	13805912	-	686	3.1e-252	83.69	1042
AY880883	111	1070	-	Chr:17	13804966	13805912	-	669	4.9e-280	85.12	968
AJ249091	230	748	-	Chr:17	13805080	13805598	-	102	1.5e-100	62.39	545
AJ295282	121	356	-	Chr:17	13805167	13805399	-	47	5.2e-71	62.7	244
AJ249090	405	567	-	Chr:17	13805237	13805399	-	58	5.3e-93	68.29	164
AY880887	372	744	-	Chr:17	13805237	13805616	-	64	4.3e-46	60.36	391
AJ303067	413	574	-	Chr:17	13805243	13805399	-	40	4.1e-92	63.8	163
AJ295280	228	379	-	Chr:17	13805248	13805399	-	52	2e-105	67.11	152
AJ249090	545	1269	-	Chr:17	13805371	13806092	-	257	5.3e-93	68.49	733
AY880885	554	1238	-	Chr:17	13805396	13806090	-	338	5.1e-229	76.01	717
AJ295280	391	1080	-	Chr:17	13805397	13806092	-	277	2e-105	70.7	703
AJ303067	586	1272	-	Chr:17	13805397	13806092	-	274	4.1e-92	70.55	703
AJ249092	260	570	-	Chr:17	13805457	13805766	-	110	2.5e-75	68.57	315
AY880887	701	1044	-	Chr:17	13805602	13805945	-	119	4.3e-46	68.08	354
AJ295282	573	1046	-	Chr:17	13805624	13806092	-	201	5.2e-71	72.12	477
AJ249091	771	1233	-	Chr:17	13805631	13806092	-	217	1.5e-100	74.03	466
AJ249092	555	880	-	Chr:17	13805769	13806092	-	139	2.5e-75	71.87	327
AY880887	1024	1174	-	Chr:17	13805944	13806092	-	56	4.3e-46	69.93	153
AJ295280	1087	1275	-	Chr:17	13806050	13806238	-	84	2e-105	73.85	195
AJ249091	1254	1479	-	Chr:17	13806078	13806302	-	104	1.5e-100	74.25	233
AJ249092	912	1082	-	Chr:17	13806078	13806247	-	88	2.5e-75	76.3	173
AJ295282	1078	1213	-	Chr:17	13806078	13806211	-	69	5.2e-71	75.91	137
AJ303067	1304	1487	-	Chr:17	13806078	13806263	-	75	4.1e-92	71.28	188
AJ249090	1303	1466	-	Chr:17	13806079	13806240	-	79	5.3e-93	74.39	164
EF685963	255	1017	-	Chr:17	14117843	14118610	-	155	6.8e-36	62.84	802
EF685957	1	655	-	Chr:17	14555670	14556319	-	300	4e-214	74.4	672
EF685957	633	1453	-	Chr:17	14556320	14557143	-	467	4e-214	78.53	843
EF685957	633	1507	+	Chr:17	15153551	15154423	-	481	9.7e-187	77.67	900
EF685957	217	655	+	Chr:17	15154424	15154870	-	195	9.7e-187	73.26	460
EU147005	291	1468	-	Chr:17	15597712	15598875	+	190	4.9e-46	60.54	1224
AJ295280	260	338	+	Chr:17	16209564	16209642	+	33	1.8e-102	70.89	79
AJ249090	564	1166	+	Chr:17	16209638	16210241	+	232	2.9e-74	70.15	613
AJ295280	376	1159	+	Chr:17	16209638	16210415	+	303	1.8e-102	70.39	797
AJ303067	571	1325	+	Chr:17	16209638	16210389	+	280	7.1e-88	69.32	766
AY880885	540	1320	+	Chr:17	16209638	16210417	+	616	6e-239	89.49	790
AJ249092	258	562	+	Chr:17	16209705	16210011	+	120	2.6e-77	70.32	310
AJ295281	516	684	+	Chr:17	16209838	16210008	+	60	5.2e-54	68.21	173
AY880887	701	1044	+	Chr:17	16209856	16210196	+	122	1.9e-49	68.93	354
AJ249091	771	1301	+	Chr:17	16209885	16210415	+	165	5.4e-65	67.16	545
AJ249092	555	950	+	Chr:17	16210021	16210406	+	153	2.6e-77	70.6	398
AJ295281	688	1084	+	Chr:17	16210044	16210434	+	145	5.2e-54	69.65	402
AJ249090	1081	1349	+	Chr:17	16210155	16210415	+	95	1e-32	69	271
AY880887	1024	1328	+	Chr:17	16210195	16210491	+	102	1.9e-49	68.39	310
AJ249091	1302	1479	+	Chr:17	16210401	16210574	+	81	5.4e-65	74.46	184
AJ249090	1373	1465	+	Chr:17	16210420	16210512	+	59	2.9e-74	81.72	93
AJ249092	983	1075	+	Chr:17	16210420	16210513	+	63	2.6e-77	84.04	94
AJ295280	1183	1273	+	Chr:17	16210420	16210509	+	58	1.8e-102	82.42	91
AJ303067	1374	1528	+	Chr:17	16210420	16210574	+	68	7.1e-88	73.75	160
AJ295281	1095	1187	+	Chr:17	16210422	16210509	+	51	5.2e-54	78.49	93
SMOTC1LT	2502	2892	-	Chr:17	17361648	17362046	+	210	4.3e-69	77.11	402
SMOTC1LT	2301	2892	-	Chr:17	17381577	17382166	+	340	5.9e-158	79.19	596
SMOTC1LTA	958	1551	-	Chr:17	17381577	17382166	+	324	2.2e-163	77.85	596
SMOTC1LTB	1033	1209	-	Chr:17	17381577	17381756	+	92	1.2e-75	76.8	181
SMOTC1LTC	819	1325	-	Chr:17	17381659	17382166	+	293	8e-144	79.34	513
SMOTC1LT	1989	2340	-	Chr:17	17382145	17382500	+	132	5.9e-158	69.72	360
SMOTC1LTC	599	858	-	Chr:17	17382145	17382409	+	72	1e-137	64.93	268
SMOTC1LTA	643	976	-	Chr:17	17382167	17382500	+	136	2.2e-163	70.83	336
SMOTC1LTB	621	944	-	Chr:17	17382181	17382500	+	117	1.2e-75	69.02	326
SMOTC1LTC	531	780	-	Chr:17	17382227	17382482	+	93	8e-144	68.75	256
SMOTC1LT	1722	1993	-	Chr:17	17383336	17383599	+	110	5.9e-158	70.8	274
SMOTC1LTA	326	647	-	Chr:17	17383336	17383652	+	135	2.2e-163	71.87	327
SMOTC1LTB	354	625	-	Chr:17	17383336	17383599	+	109	1.2e-75	71.48	277
SMOTC1LTC	195	517	-	Chr:17	17383336	17383652	+	139	8e-144	72.64	329
SMOTC1LTB	300	566	-	Chr:17	17383394	17383652	+	96	6.6e-72	69.23	273
EU147004	89	623	+	Chr:17	17713850	17714382	+	300	3.6e-228	78.66	539
EU147004	701	1239	+	Chr:17	17714585	17715118	+	348	3.6e-228	82.56	539
EF685957	633	1594	-	Chr:17	18545971	18546929	+	493	2.1e-218	76.24	989
EF685957	1	655	-	Chr:17	18546930	18547585	+	291	2.1e-218	73.24	669
AY880885	904	1157	-	Chr:17	20793143	20793400	+	193	2e-229	88.08	260
AY880885	343	919	-	Chr:17	20793395	20793965	+	447	2e-229	88.98	581
EF685958	292	1263	-	Chr:17	30298731	30299699	-	125	1.8e-27	59.29	1017
EF685959	1	990	-	Chr:17	30298771	30299762	-	619	2.4e-175	81.47	1004
EF685958	1240	1294	-	Chr:17	30299701	30299749	-	24	1.8e-27	72.73	55
EU147005	449	806	-	Chr:18	1294119	1294470	-	202	1.3e-69	79.17	360
EU147005	800	984	-	Chr:18	1294457	1294635	-	92	1.3e-69	75.81	186
EU147005	1016	1042	-	Chr:18	1294636	1294662	-	23	1.3e-69	92.59	27
EF685959	1	997	+	Chr:18	1701424	1702426	-	627	3.9e-177	81.66	1014
EF685958	1240	1294	+	Chr:18	1701445	1701493	-	28	1.5e-28	76.36	55
EF685958	292	1263	+	Chr:18	1701495	1702466	-	127	1.5e-28	59.29	1017
EU147004	332	1051	+	Chr:18	1705472	1706188	-	435	6.4e-192	80.5	723
EF685954	329	1350	-	Chr:18	2713836	2714850	+	496	9.9e-160	74.49	1023
EF685954	6	212	-	Chr:18	2714966	2715181	+	87	9.9e-160	71.89	217
EF685963	250	1017	-	Chr:18	4904968	4905744	+	163	1.9e-38	63.01	803
EF685957	1	694	+	Chr:18	9587063	9587746	+	280	8.1e-212	72.07	716
EF685957	633	1594	+	Chr:18	9587705	9588663	+	481	8.1e-212	75.83	989
EF685955	213	668	+	Chr:18	15173828	15174276	+	299	1.1e-202	83.11	456
EU147005	533	1423	-	Chr:18	15228223	15229125	+	182	1.2e-43	62.07	928
SMOTC1LTC	1	616	+	Chr:18	17002238	17002860	+	149	2.9e-70	63.48	638
SMOTC1LTA	224	761	+	Chr:18	17002333	17002876	+	157	6.4e-90	65.95	558
SMOTC1LT	1668	2105	+	Chr:18	17002434	17002877	+	153	1.2e-83	68.23	447
SMOTC1LTB	300	1032	+	Chr:18	17002434	17003175	+	172	1.4e-40	63.89	767
SMOTC1LTA	704	1134	+	Chr:18	17002819	17003257	+	168	6.4e-90	70.02	447
SMOTC1LT	2088	2477	+	Chr:18	17002868	17003257	+	157	1.2e-83	70.96	396
SMOTC1LTC	614	994	+	Chr:18	17002870	17003257	+	138	2.9e-70	69.44	396
AY880884	94	1070	-	Chr:18	18749112	18750081	-	732	1.3e-284	87.65	988
AY880885	92	1419	-	Chr:18	18749112	18750434	-	1014	3.8e-299	88.38	1343
AY880883	114	1070	-	Chr:18	18749132	18750081	-	715	0	87.49	967
AJ295282	12	560	-	Chr:18	18749216	18749760	-	119	1.6e-92	63.29	572
AJ295280	92	1264	-	Chr:18	18749264	18750439	-	420	5.8e-121	68.92	1200
AJ303067	307	1653	-	Chr:18	18749299	18750638	-	390	5.1e-111	65.77	1382
AJ249090	412	1466	-	Chr:18	18749405	18750450	-	391	4.6e-113	69.32	1066
AY880886	365	736	-	Chr:18	18749405	18749771	-	110	6.8e-82	65.96	376
AJ249092	258	570	-	Chr:18	18749620	18749934	-	125	8.2e-98	70.66	317
AJ295281	381	688	-	Chr:18	18749620	18749926	-	60	9.4e-64	62.62	321
AY880887	665	1044	-	Chr:18	18749736	18750114	-	136	5.2e-65	69.37	395
AJ295282	573	935	-	Chr:18	18749792	18750150	-	166	2.6e-67	73.7	365
AJ249091	772	1478	-	Chr:18	18749800	18750510	-	303	7.7e-86	72.53	728
AJ295282	633	1213	-	Chr:18	18749847	18750422	-	235	1.6e-92	70.87	587
EF685962	753	1519	-	Chr:18	18749866	18750638	-	160	4.1e-37	62.78	806
AY880886	846	1408	-	Chr:18	18749916	18750488	-	215	6.8e-82	69.86	584
AJ249092	566	1263	-	Chr:18	18749947	18750638	-	235	8.2e-98	67.93	711
AJ295281	688	1164	-	Chr:18	18749961	18750430	-	207	9.4e-64	72.29	480
AY880883	945	1614	-	Chr:18	18749966	18750639	-	394	0	79.85	685
AY880884	945	1345	-	Chr:18	18749966	18750372	-	241	1.3e-284	80.53	416
AY880888	899	1332	-	Chr:18	18750010	18750439	-	179	2.6e-44	71.66	441
AY880887	1022	1227	-	Chr:18	18750111	18750308	-	62	5.2e-65	66.35	208
AY880888	847	1335	-	Chr:18	19064661	19065144	-	194	2.1e-47	71.03	497
EF685962	913	1517	-	Chr:18	19064737	19065340	-	131	1.6e-28	62.92	631
EF685954	1	163	-	Chr:18	19125295	19125461	-	67	1.4e-09	71.93	171
EF685954	1053	1411	+	Chr:18	19125478	19125827	-	166	9.8e-147	74.1	363
EF685954	329	1040	+	Chr:18	19125835	19126534	-	337	9.8e-147	74.37	714
EF685954	142	1535	-	Chr:18	19418415	19419817	-	553	7.2e-168	70.7	1423
AJ249091	1269	1613	+	Chr:18	19451996	19452340	-	107	7.1e-77	67.04	355
AJ303067	1336	1653	+	Chr:18	19451996	19452322	-	103	2.6e-44	67.58	330
EF685962	834	1414	+	Chr:18	19452114	19452692	-	150	3.4e-34	64.48	594
AY880886	721	1407	+	Chr:18	19452160	19452846	-	242	1e-79	68.47	704
AY880888	920	1374	+	Chr:18	19452160	19452614	-	200	2e-70	72.55	459
AJ303067	908	1483	+	Chr:18	19452174	19452755	-	242	1.9e-86	71.13	582
AJ295281	673	1190	+	Chr:18	19452189	19452704	-	221	6.7e-84	71.95	524
AJ249092	314	1073	+	Chr:18	19452190	19452947	-	296	5e-80	70.47	772
AJ295280	722	1277	+	Chr:18	19452193	19452748	-	253	5.3e-102	73.31	562
AJ249090	903	1463	+	Chr:18	19452194	19452755	-	246	3.4e-98	72.21	565
AJ295282	680	1212	+	Chr:18	19452221	19452750	-	235	1.1e-94	72.57	536
AY880887	741	1202	+	Chr:18	19452359	19452821	-	98	2.2e-46	62.63	487
AJ249091	869	1231	+	Chr:18	19452388	19452750	-	177	7.1e-77	74.79	365
AY880887	598	1052	+	Chr:18	19452526	19452985	-	94	3.4e-45	62.21	479
AJ295282	557	665	+	Chr:18	19452742	19452852	-	45	1.1e-94	71.43	112
AJ295280	512	695	+	Chr:18	19452756	19452933	-	76	5.3e-102	72.58	186
AJ249090	696	880	+	Chr:18	19452757	19452938	-	75	3.4e-98	71.2	191
AJ295281	517	633	+	Chr:18	19452757	19452869	-	46	6.7e-84	71.43	119
AJ303067	703	885	+	Chr:18	19452757	19452938	-	78	1.9e-86	72.19	187
AJ249090	412	564	+	Chr:18	19452943	19453095	-	74	3.4e-98	74.68	154
AJ295280	216	376	+	Chr:18	19452943	19453103	-	67	5.3e-102	70.81	161
AJ295281	51	341	+	Chr:18	19452943	19453225	-	67	6.7e-84	63.37	303
AJ295282	1	353	+	Chr:18	19452943	19453299	-	67	1.1e-94	61.93	373
AJ303067	414	571	+	Chr:18	19452943	19453095	-	48	1.9e-86	66.46	158
AY880886	365	517	+	Chr:18	19452943	19453095	-	67	1e-79	71.9	153
AY880887	5	531	+	Chr:18	19452943	19453471	-	84	2.2e-46	60.97	556
AY880888	6	514	+	Chr:18	19452966	19453471	-	94	2e-70	61.82	537
AJ295282	1132	1213	-	Chr:18	19941258	19941337	+	53	1.1e-65	82.93	82
AY880885	718	1366	-	Chr:18	19941286	19941928	+	445	1.5e-251	84.66	665
AJ295282	675	1119	-	Chr:18	19941336	19941774	+	163	1.1e-65	69.33	450
AJ295282	192	720	-	Chr:18	19941720	19942251	+	81	1.1e-65	60.75	563
AY880885	360	701	-	Chr:18	19941933	19942268	+	237	1.5e-251	85.26	346
AY880888	1	654	+	Chr:18	20916525	20917184	+	108	1.4e-69	60.81	689
AY880885	3	300	+	Chr:18	20916530	20916825	+	213	4.6e-53	86	300
AY880885	108	1420	+	Chr:18	20916632	20917934	+	950	5e-272	86.51	1334
AJ303067	405	1622	+	Chr:18	20916893	20918103	+	367	2.6e-107	66.27	1245
AJ295280	217	1267	+	Chr:18	20916897	20917940	+	372	7.5e-106	68.66	1069
AJ249092	258	1074	+	Chr:18	20917123	20917948	+	294	2.5e-83	68.84	844
AY880886	557	1395	+	Chr:18	20917123	20917964	+	247	2.5e-64	66.36	871
EF685962	759	1481	+	Chr:18	20917372	20918096	+	159	8.2e-37	62.88	749
AJ295281	688	1181	+	Chr:18	20917458	20917940	+	197	1.2e-49	70.77	496
AY880888	899	1335	+	Chr:18	20917506	20917940	+	186	1.4e-69	72.11	441
AY880886	878	1345	+	Chr:18	21295402	21295876	+	98	2.9e-19	62.37	489
AY880886	779	1548	-	Chr:18	21296961	21297735	+	227	2.3e-58	66.13	806
EF685954	1	616	+	Chr:18	21332359	21332980	+	188	1.2e-156	66.82	639
EF685954	660	1411	+	Chr:18	21332994	21333745	+	384	1.2e-156	75.76	755
AJ295280	1131	1247	-	Chr:18	21571437	21571551	+	60	8.9e-97	76.47	119
AJ295280	973	1144	-	Chr:18	21572560	21572731	+	69	8.9e-97	70.52	173
AY880883	2	1292	-	Chr:18	21572560	21573842	+	842	6.5e-283	83.05	1316
AY880884	2	1292	-	Chr:18	21572560	21573842	+	880	2.4e-261	84.5	1316
AY880887	701	1227	-	Chr:18	21572571	21573093	+	178	3.7e-43	68.02	541
AY880885	3	1122	-	Chr:18	21572727	21573839	+	848	3.7e-260	87.95	1137
AJ295280	217	964	-	Chr:18	21572728	21573469	+	241	8.9e-97	67.28	764
AY880887	633	1016	-	Chr:18	21572790	21573179	+	83	4.8e-15	62.38	404
SMOTC1LT	2527	3101	-	Chr:18	22178172	22178732	+	233	7.6e-129	71.6	581
SMOTC1LTA	1219	1706	-	Chr:18	22178227	22178705	+	197	4.7e-129	71.6	493
SMOTC1LTB	1038	1281	-	Chr:18	22178310	22178547	+	100	2.3e-88	72.58	248
SMOTC1LTC	1042	1325	-	Chr:18	22178456	22178732	+	143	3.1e-111	76.22	286
SMOTC1LT	1867	2462	-	Chr:18	22178734	22179323	+	270	7.6e-129	73.5	600
SMOTC1LTA	384	1119	-	Chr:18	22178734	22179470	+	281	4.7e-129	70.39	760
SMOTC1LTC	371	979	-	Chr:18	22178734	22179341	+	224	3.1e-111	70.02	627
SMOTC1LTB	656	1032	-	Chr:18	22178800	22179176	+	154	2.3e-88	71.28	383
SMOTC1LTB	478	633	-	Chr:18	22179190	22179341	+	76	2.3e-88	75.16	157
AY880886	741	1403	-	Chr:18	27531847	27532520	+	255	6.6e-66	69.94	692
AJ249091	774	1438	-	Chr:18	27531858	27532522	+	268	1.2e-69	71.18	680
AJ249092	806	1082	-	Chr:18	27531873	27532146	+	122	6.9e-68	73.12	279
AJ249090	1206	1466	-	Chr:18	27531880	27532135	+	113	1.8e-72	72.9	262
AJ295281	918	1183	-	Chr:18	27531887	27532140	+	109	6.4e-57	72.76	268
AJ295282	983	1213	-	Chr:18	27531909	27532135	+	107	8.1e-68	74.14	232
AJ249090	813	1241	-	Chr:18	27532100	27532520	+	191	1.8e-72	73.02	430
AJ249092	555	852	-	Chr:18	27532100	27532387	+	117	6.9e-68	70.47	298
AJ295281	688	960	-	Chr:18	27532100	27532364	+	105	6.4e-57	70.44	274
AJ295282	566	1018	-	Chr:18	27532100	27532542	+	178	8.1e-68	70.74	458
AJ249092	423	570	-	Chr:18	27532391	27532542	+	69	6.9e-68	73.86	153
AJ295281	580	688	-	Chr:18	27532399	27532506	+	57	6.4e-57	77.27	110
EU147005	391	1529	+	Chr:19	466541	467668	-	177	3.4e-42	60.47	1184
AJ249091	1341	1497	-	Chr:19	6247098	6247255	+	64	9.9e-68	72.56	164
AJ249091	772	1090	-	Chr:19	6247262	6247578	+	146	9.9e-68	73.91	322
AJ249091	389	741	-	Chr:19	6247618	6247977	+	104	9.9e-68	65.59	372
AY880888	935	1335	-	Chr:19	6470227	6470619	+	134	8.8e-50	68.46	409
AY880888	759	885	-	Chr:19	6470727	6470852	+	65	8.8e-50	76.56	128
AY880888	2	366	-	Chr:19	6471000	6471372	+	54	8.8e-50	60.47	387
AJ295280	589	905	+	Chr:19	13896703	13897015	+	54	8e-06	61.75	332
AJ249090	779	1108	+	Chr:19	13896706	13897033	+	72	5e-11	63.27	343
AJ295282	600	885	+	Chr:19	13896751	13897033	+	60	1.3e-07	62.96	297
AJ249091	809	1056	+	Chr:19	13896770	13897016	+	62	4.5e-08	64.59	257
AJ303067	756	1540	-	Chr:19	13909410	13910197	+	278	9.7e-74	68.69	808
AJ249091	772	1499	-	Chr:19	13909414	13910137	+	259	2.4e-68	69.17	746
EF685962	745	1342	-	Chr:19	13909479	13910080	+	143	4.7e-32	63.71	620
AJ249090	1291	1454	-	Chr:19	13909501	13909656	+	71	2.8e-72	71.95	164
AJ295280	567	1264	-	Chr:19	13909501	13910192	+	293	9.7e-81	71.53	706
AJ295281	1048	1178	-	Chr:19	13909501	13909625	+	60	7.2e-61	74.24	132
AJ295282	568	1208	-	Chr:19	13909523	13910153	+	257	1.9e-68	70.72	649
AJ295281	688	1094	-	Chr:19	13909579	13909977	+	164	7.2e-61	70.87	412
AY880887	1022	1226	-	Chr:19	13909625	13909827	+	76	3.7e-46	69.57	207
AJ249090	751	1321	-	Chr:19	13909626	13910192	+	228	2.8e-72	70.66	576
AY880887	695	1044	-	Chr:19	13909824	13910171	+	117	3.7e-46	67.78	360
AJ295281	517	688	-	Chr:19	13910012	13910183	+	62	7.2e-61	69.14	175
EF685960	526	1012	-	Chr:19	14194139	14194625	+	180	6.8e-72	69.98	503
EF685960	12	506	-	Chr:19	14194675	14195167	+	116	6.8e-72	64.11	521
EF685955	677	1000	-	Chr:19	15114768	15115092	-	221	8.3e-220	84.36	326
EF685955	1014	1255	-	Chr:19	15115090	15115331	-	174	8.3e-220	85.95	242
EU147004	89	611	-	Chr:19	15274100	15274614	-	267	6.1e-138	76.33	528
EU147004	678	967	-	Chr:19	15274619	15274907	-	197	6.1e-138	84.25	292
EF685958	292	1263	-	Chr:19	15832475	15833449	-	123	1.1e-26	58.82	1015
EF685958	1240	1294	-	Chr:19	15833451	15833499	-	26	1.1e-26	74.55	55
EF685959	1	997	-	Chr:19	16537931	16538928	+	626	7.7e-177	81.65	1008
EF685958	1240	1294	-	Chr:19	16537952	16538000	+	26	6.9e-26	74.55	55
EF685958	292	1263	-	Chr:19	16538002	16538968	+	120	6.9e-26	58.75	1006
EU147004	535	1239	+	Chr:19	16711148	16711858	+	481	1.3e-149	83.99	712
EF685955	436	1087	-	Chr:19	19633276	19633920	-	391	7.6e-182	81.03	659
EF685954	764	1411	-	Chr:19	19926434	19927072	+	311	1.4e-148	74.69	652
EF685954	3	727	-	Chr:19	19927073	19927803	+	231	1.4e-148	67.29	746
EU147004	513	751	+	Chr:19	20697809	20698032	+	152	6.3e-85	82.85	239
EU147004	664	1174	+	Chr:19	20697946	20698452	+	326	1.7e-155	82.49	514
EF685963	6	225	-	Chr:19	22809387	22809612	-	81	5.5e-41	70.46	237
EF685963	210	307	-	Chr:19	22809817	22809914	-	56	5.5e-41	78.57	98
EF685963	308	443	-	Chr:19	22809951	22810077	-	71	5.5e-41	77.94	136
EF685963	261	1017	+	Chr:2	15150585	15151349	+	156	2.6e-36	62.67	793
EF685954	401	1411	+	Chr:2	18907495	18908498	+	508	1.2e-148	75.35	1014
EF685955	30	664	+	Chr:2	18950612	18951245	+	416	2e-183	83.07	638
EF685955	449	1073	+	Chr:2	18951032	18951649	+	313	2.8e-153	76.05	643
EF685955	909	1236	+	Chr:2	18951647	18951971	+	198	3e-175	81.08	333
EF685955	1150	1533	+	Chr:2	18951909	18952295	+	226	2e-183	79.59	387
EU147005	81	333	+	Chr:2	18959128	18959375	+	49	2.7e-100	62.83	269
EU147005	576	807	+	Chr:2	18959347	18959571	+	68	5.2e-80	66.94	242
EU147005	742	968	+	Chr:2	18959527	18959751	+	138	2.7e-100	81.14	228
EU147005	923	1376	+	Chr:2	18959706	18960154	+	222	2.7e-100	75.16	463
EU147005	1396	1484	+	Chr:2	18960140	18960230	+	31	2.7e-100	68.09	94
EF685957	633	1329	-	Chr:2	19041709	19042406	+	385	7.8e-201	77.95	712
EF685957	1	655	-	Chr:2	19042407	19043054	+	259	7.8e-201	70.88	673
SMOTC1LTA	1387	1550	-	Chr:2	21494966	21495131	+	77	3.6e-97	74.56	169
SMOTC1LTB	1035	1208	-	Chr:2	21494966	21495142	+	79	6.5e-62	73.89	180
SMOTC1LT	2742	2879	-	Chr:2	21494977	21495114	+	70	9.6e-110	75.71	140
SMOTC1LTA	1149	1404	-	Chr:2	21495102	21495352	+	109	3.6e-97	72.31	260
SMOTC1LT	2486	2734	-	Chr:2	21495116	21495357	+	129	9.6e-110	76.8	250
SMOTC1LTC	1009	1225	-	Chr:2	21495133	21495352	+	114	1.2e-75	76.36	220
SMOTC1LT	2084	2329	-	Chr:2	21495451	21495704	+	100	9.6e-110	71.54	260
SMOTC1LTA	741	986	-	Chr:2	21495451	21495704	+	99	3.6e-97	71.04	259
SMOTC1LTB	718	941	-	Chr:2	21495478	21495705	+	83	6.5e-62	69.92	236
SMOTC1LTC	326	596	-	Chr:2	21495677	21495943	+	95	1.2e-75	68.12	276
SMOTC1LTA	477	716	-	Chr:2	21495687	21495922	+	111	3.6e-97	73.66	243
SMOTC1LTB	431	694	-	Chr:2	21495687	21495943	+	117	6.5e-62	73.03	267
SMOTC1LT	1750	2058	-	Chr:2	21495688	21495987	+	110	9.6e-110	69.3	316
EF685954	142	549	+	Chr:2	21925533	21925941	+	120	5.5e-146	66.59	422
EF685954	552	940	+	Chr:2	21925929	21926315	+	182	5.5e-146	73.85	390
EF685954	951	1408	+	Chr:2	21926312	21926769	+	228	5.5e-146	75.27	461
AY880883	9	329	-	Chr:2	27275789	27276107	-	189	1.7e-250	79.81	322
AY880885	7	327	-	Chr:2	27275789	27276107	-	240	1.4e-247	87.54	321
AY880883	524	880	-	Chr:2	27276140	27276498	-	232	1.7e-250	82.83	367
AY880885	521	884	-	Chr:2	27276140	27276498	-	237	1.4e-247	83.42	368
EF685962	574	1506	-	Chr:2	27276264	27277204	-	164	2.5e-38	61	977
AJ295281	515	1183	-	Chr:2	27276355	27277020	-	217	1.9e-55	67.45	682
AY880885	871	1428	-	Chr:2	27276460	27277020	-	418	1.4e-247	87.52	569
AY880883	999	1611	-	Chr:2	27276602	27277217	-	363	1.7e-250	80.19	621
AY880883	446	1614	-	Chr:20	488854	490026	-	834	5.6e-238	85.41	1193
AJ249090	480	875	-	Chr:20	488867	489262	-	132	1.3e-95	67.82	404
AJ249091	460	741	-	Chr:20	488867	489156	-	80	8.1e-84	65.2	296
AJ295280	292	685	-	Chr:20	488867	489258	-	146	7.4e-101	69.27	397
AY880886	433	780	-	Chr:20	488868	489219	-	104	5e-81	66.02	359
AJ295281	279	462	-	Chr:20	488889	489070	-	55	3.1e-63	65.95	185
AJ295282	292	1213	-	Chr:20	488889	489806	-	305	1.5e-82	67.77	937
AY880888	473	880	-	Chr:20	488889	489311	-	84	7.4e-61	62.87	439
AJ249092	258	1263	-	Chr:20	489017	490025	-	311	2.5e-84	66.54	1031
AY880886	709	1408	-	Chr:20	489168	489873	-	221	5e-81	66.85	727
AJ249090	889	1464	-	Chr:20	489263	489833	-	243	1.3e-95	71.85	579
AJ249091	852	1613	-	Chr:20	489263	490025	-	246	8.1e-84	68.03	785
AJ295280	703	1267	-	Chr:20	489263	489826	-	236	7.4e-101	71.63	571
EF685962	776	1519	-	Chr:20	489271	490025	-	154	2.5e-35	62.56	780
AJ295281	686	1164	-	Chr:20	489342	489814	-	195	3.1e-63	71.16	482
AY880888	882	1335	-	Chr:20	489371	489826	-	180	7.4e-61	70.35	462
EF685959	564	997	+	Chr:20	1764300	1764729	-	290	8.6e-177	84.02	438
EF685959	1	581	+	Chr:20	1764804	1765390	-	352	8.6e-177	80.31	589
EF685960	531	1029	+	Chr:20	2295342	2295844	-	218	3.8e-68	72.8	511
EF685958	295	1265	-	Chr:20	2575034	2576007	-	120	9.1e-27	59.38	1024
EF685958	1240	1294	-	Chr:20	2576005	2576053	-	26	9.1e-27	74.55	55
AY880883	6	1266	-	Chr:20	2963409	2964666	-	930	5.2e-287	86.96	1273
AY880884	6	1266	-	Chr:20	2963409	2964666	-	978	1.4e-292	88.85	1273
AY880885	4	1058	-	Chr:20	2963409	2964470	-	802	6.9e-299	87.97	1072
AJ295280	39	874	-	Chr:20	2963616	2964440	-	244	1.4e-85	66.36	856
AY880887	756	1203	-	Chr:20	2964213	2964657	-	142	3e-40	67.03	461
AJ295280	844	1109	-	Chr:20	2964388	2964657	-	83	1.4e-85	66.91	275
AY880885	1047	1271	-	Chr:20	2964439	2964660	-	177	6.9e-299	90.27	226
EU147004	89	1239	+	Chr:20	3155019	3156160	-	642	4.2e-213	78.73	1166
AY880883	966	1488	+	Chr:20	4168951	4169470	-	376	2.2e-291	86.34	527
AJ303067	1087	1486	+	Chr:20	4168994	4169399	-	147	4.9e-90	69.12	408
AY880886	959	1395	+	Chr:20	4169000	4169443	-	136	8.8e-62	66.37	452
AJ249092	693	1075	+	Chr:20	4169015	4169399	-	169	7.4e-74	72.61	387
AJ249090	1082	1465	+	Chr:20	4169016	4169399	-	157	1.6e-92	71.06	387
AJ295280	896	1269	+	Chr:20	4169022	4169399	-	161	1.2e-98	72.11	380
AY880885	1051	1428	+	Chr:20	4169022	4169399	-	293	3.7e-248	89.24	381
AY880888	915	1335	+	Chr:20	4169024	4169447	-	161	1.7e-74	69.86	428
AJ295282	859	1213	+	Chr:20	4169044	4169399	-	151	1.7e-83	71.79	358
AY880884	966	1374	+	Chr:20	4169066	4169470	-	300	4.3e-256	87.14	412
AY880887	756	1227	+	Chr:20	4169159	4169623	-	130	4.5e-40	65.36	485
AY880885	242	1058	+	Chr:20	4169371	4170186	-	590	3.7e-248	86.42	825
AJ249092	258	665	+	Chr:20	4169408	4169821	-	128	7.4e-74	66.83	419
AY880883	244	1028	+	Chr:20	4169408	4170186	-	620	2.2e-291	89.43	795
AY880884	244	1028	+	Chr:20	4169408	4170186	-	610	4.3e-256	88.81	795
AJ249090	304	976	+	Chr:20	4169472	4170145	-	208	1.6e-92	67	691
AJ295280	103	790	+	Chr:20	4169472	4170158	-	220	1.2e-98	67.56	706
AJ295282	573	753	+	Chr:20	4169472	4169648	-	79	1.7e-83	73.37	184
AJ303067	282	981	+	Chr:20	4169472	4170165	-	201	4.9e-90	65.97	717
AY880886	356	736	+	Chr:20	4169670	4170052	-	128	8.8e-62	67.62	386
AJ295282	110	561	+	Chr:20	4169680	4170128	-	128	1.7e-83	66.02	462
AY880888	2	733	+	Chr:20	4169680	4170416	-	149	1.7e-74	62.66	774
EF685960	12	425	+	Chr:20	4265299	4265708	+	88	7.5e-72	63.07	436
EF685960	526	1009	+	Chr:20	4265771	4266253	+	195	7.5e-72	71.23	497
EF685963	258	1185	-	Chr:20	4549235	4550154	+	157	1.7e-36	61.53	980
EF685954	764	1411	-	Chr:20	4650632	4651282	+	326	6.4e-163	75.61	656
EF685954	1	785	-	Chr:20	4652108	4652900	+	267	6.4e-163	67.83	805
EF685960	526	1029	+	Chr:20	5322084	5322590	+	218	1.3e-63	72.53	517
EF685960	199	503	+	Chr:20	5328170	5328475	+	89	4.4e-79	66.67	321
EF685960	526	1029	+	Chr:20	5328534	5329040	+	218	4.4e-79	72.53	517
EF685960	526	1038	-	Chr:20	6264374	6264880	+	182	1.4e-73	68.71	521
EF685960	370	509	-	Chr:20	6264933	6265077	+	70	1.4e-73	74.48	145
EF685960	14	247	-	Chr:20	6265165	6265400	+	67	1.4e-73	65.83	240
EF685960	535	1029	-	Chr:20	6970833	6971339	+	217	3.3e-85	72.51	513
EF685960	46	516	-	Chr:20	6971387	6971854	+	113	3.3e-85	63.86	487
AJ303067	579	1651	+	Chr:20	7575524	7576599	-	320	4.7e-87	65.91	1097
AY880886	814	1392	+	Chr:20	7575688	7576281	-	175	1.1e-56	66.56	613
AJ249092	555	1075	+	Chr:20	7575708	7576221	-	186	4.9e-71	69.17	532
AJ249090	572	1450	+	Chr:20	7575724	7576599	-	282	1.1e-74	67.37	895
AJ295280	384	1260	+	Chr:20	7575724	7576599	-	335	1.8e-91	69.84	892
AY880888	898	1328	+	Chr:20	7575724	7576156	-	148	9.8e-46	68.01	447
AJ295282	633	1213	+	Chr:20	7575737	7576312	-	198	2e-65	67.91	592
AJ295282	558	865	+	Chr:20	7576079	7576388	-	131	8e-45	72.24	317
AJ249092	258	570	+	Chr:20	7576225	7576540	-	109	4.9e-71	68.34	319
AY880888	534	750	+	Chr:20	7576387	7576599	-	64	9.8e-46	65.3	219
AJ295282	361	578	+	Chr:20	7576388	7576599	-	77	2e-65	68.64	220
AY880886	525	736	+	Chr:20	7576389	7576599	-	74	1.1e-56	68.08	213
AJ295281	641	1123	+	Chr:20	7611222	7611699	-	176	1.6e-53	69.59	490
AJ249092	227	1012	+	Chr:20	7611223	7612000	-	250	1.7e-66	67.29	804
AJ295281	420	688	+	Chr:20	7611678	7611943	-	59	1.6e-53	63.54	277
EF685963	255	1186	+	Chr:20	11985952	11986882	-	155	6.8e-36	61.26	981
EF685962	811	1519	-	Chr:21	6158241	6158947	-	165	1.3e-38	63.57	733
AJ295281	689	1183	-	Chr:21	6158271	6158757	-	203	1.2e-50	71.23	497
AY880888	898	1335	-	Chr:21	6158312	6158755	-	181	1.3e-45	70.98	448
EU147004	517	1239	+	Chr:21	6716836	6717554	-	425	2.5e-208	80	735
EU147004	89	542	+	Chr:21	6717979	6718425	-	228	2.5e-208	75.87	460
EF685957	1	655	-	Chr:21	6873089	6873745	-	290	5.1e-212	73.2	668
EF685957	633	1088	-	Chr:21	6873746	6874208	-	259	5.1e-212	78.23	464
EF685957	1085	1594	-	Chr:21	6874178	6874691	-	242	5.1e-212	75.05	529
AY880883	150	1177	+	Chr:21	8428090	8429121	+	645	3.9e-227	81.78	1059
AJ295282	11	989	+	Chr:21	8428139	8429117	+	232	2.1e-79	63.98	1016
AJ295281	118	466	+	Chr:21	8428262	8428610	+	71	6.8e-59	61.9	357
AJ249091	389	685	+	Chr:21	8428320	8428629	+	87	2e-72	65.92	311
AJ295280	215	759	+	Chr:21	8428320	8428866	+	181	6.6e-92	68.45	561
AJ303067	405	904	+	Chr:21	8428320	8428822	+	158	4.2e-83	67.06	513
AY880886	356	736	+	Chr:21	8428320	8428703	+	124	1.1e-73	67.27	388
AJ249092	258	823	+	Chr:21	8428552	8429117	+	205	2.2e-70	68.99	574
AJ295281	513	655	+	Chr:21	8428683	8428825	+	48	6.8e-59	67.59	145
AY880886	698	1129	+	Chr:21	8428694	8429117	+	135	1.1e-73	66.82	440
AJ303067	906	1214	+	Chr:21	8428800	8429116	+	128	4.2e-83	71.47	319
AJ249091	866	1176	+	Chr:21	8428801	8429117	+	127	2e-72	71.65	321
AJ295280	735	1023	+	Chr:21	8428823	8429117	+	122	6.6e-92	71.62	296
EF685962	834	1061	+	Chr:21	8428867	8429097	+	71	1.1e-21	67.37	236
AJ295281	690	929	+	Chr:21	8428877	8429116	+	100	6.8e-59	71.49	242
AJ249091	1200	1468	+	Chr:21	8429115	8429384	+	114	2e-72	72.2	277
AJ249092	901	1075	+	Chr:21	8429164	8429333	+	87	2.2e-70	75.57	176
AJ295280	1101	1269	+	Chr:21	8429164	8429326	+	86	6.6e-92	76.47	170
AJ295281	1009	1183	+	Chr:21	8429164	8429326	+	78	6.8e-59	74.58	177
AJ295282	1067	1213	+	Chr:21	8429164	8429304	+	77	2.1e-79	76.87	147
AY880886	1222	1408	+	Chr:21	8429181	8429368	+	73	1.1e-73	70.47	193
EF685962	1192	1379	+	Chr:21	8429191	8429375	+	61	1.1e-21	68.72	195
AJ303067	1337	1483	+	Chr:21	8429203	8429351	+	77	4.2e-83	76.51	149
EF685957	49	655	-	Chr:21	11206986	11207585	-	245	3.7e-198	71.31	617
EF685957	633	1594	-	Chr:21	11207586	11208539	-	463	3.7e-198	74.95	986
SMOTC1LT	2144	2924	-	Chr:21	11904217	11904993	-	297	6.6e-78	70.38	807
SMOTC1LTB	792	1032	-	Chr:21	11904229	11904465	-	93	3.6e-33	70.73	246
SMOTC1LTA	830	1551	-	Chr:21	11904246	11904971	-	310	7.2e-82	72.22	738
SMOTC1LTB	1038	1229	-	Chr:21	11904800	11904990	-	79	3.6e-33	71.79	195
AY880883	3	334	-	Chr:21	11986763	11987091	-	204	6e-292	81.02	332
AY880884	3	334	-	Chr:21	11986763	11987091	-	260	1.5e-266	89.46	332
AY880885	3	332	-	Chr:21	11986765	11987091	-	258	3.7e-282	89.39	330
AJ295280	208	917	-	Chr:21	11987070	11987775	-	240	8.5e-100	67.78	720
AJ295282	185	882	-	Chr:21	11987070	11987775	-	225	3.6e-86	67.13	721
AJ303067	398	1132	-	Chr:21	11987070	11987804	-	241	2e-94	67.11	751
AY880883	393	1048	-	Chr:21	11987090	11987746	-	512	6e-292	88.89	666
AY880884	393	1048	-	Chr:21	11987090	11987746	-	498	1.5e-266	87.84	666
AY880885	391	1081	-	Chr:21	11987090	11987783	-	531	3.7e-282	88.35	704
AJ249090	416	1113	-	Chr:21	11987091	11987783	-	245	7.2e-93	68.18	704
AY880886	369	780	-	Chr:21	11987091	11987503	-	118	1.6e-82	64.99	417
AY880887	564	1321	-	Chr:21	11987291	11988055	-	181	1.1e-53	63.78	798
AJ249092	266	566	-	Chr:21	11987315	11987609	-	111	3e-71	69.31	303
AJ249091	637	1093	-	Chr:21	11987335	11987804	-	168	2.2e-70	68.84	475
AY880886	737	1046	-	Chr:21	11987480	11987804	-	116	1.6e-82	69.42	327
EF685962	787	970	-	Chr:21	11987578	11987769	-	54	2.9e-23	66.33	196
AJ249092	555	740	-	Chr:21	11987617	11987804	-	72	3e-71	70.16	191
AY880883	1128	1471	-	Chr:21	11987786	11988130	-	247	6e-292	86.17	347
AY880885	1136	1428	-	Chr:21	11987786	11988077	-	213	3.7e-282	86.78	295
EF685962	1037	1379	-	Chr:21	11987786	11988128	-	81	2.9e-23	63.25	351
AJ249090	1170	1466	-	Chr:21	11987788	11988084	-	119	7.2e-93	70.67	300
AJ249092	781	1082	-	Chr:21	11987788	11988090	-	129	3e-71	71.8	305
AJ295280	981	1269	-	Chr:21	11987788	11988077	-	126	8.5e-100	72.26	292
AJ295282	947	1213	-	Chr:21	11987788	11988055	-	113	3.6e-86	71.48	270
AJ303067	1173	1540	-	Chr:21	11987788	11988154	-	116	2e-94	66.84	374
AY880886	1087	1545	-	Chr:21	11987788	11988245	-	124	1.6e-82	64.72	479
AJ249091	1243	1491	-	Chr:21	11987907	11988154	-	97	2.2e-70	70.36	253
SMOTC1LT	2385	2871	-	Chr:21	13351951	13352435	-	96	2.5e-30	62.38	505
SMOTC1LTA	1042	1530	-	Chr:21	13351951	13352435	-	98	1.2e-18	62.45	506
SMOTC1LTC	903	1337	-	Chr:21	13351951	13352387	-	106	2.4e-29	64.16	452
EF685962	834	1297	-	Chr:21	13351966	13352427	-	120	3e-25	64.48	473
SMOTC1LT	2008	2921	-	Chr:21	13355225	13356136	-	470	8.7e-141	76.25	922
SMOTC1LTA	662	1580	-	Chr:21	13355225	13356136	-	456	6.8e-127	75.51	927
SMOTC1LTB	640	1034	-	Chr:21	13355225	13355617	-	157	7.1e-63	70.72	403
SMOTC1LTC	532	1060	-	Chr:21	13355225	13355761	-	245	8.4e-71	74.13	545
SMOTC1LTC	754	1343	-	Chr:21	13355451	13356045	-	311	1.6e-92	76.91	602
SMOTC1LTB	1038	1267	-	Chr:21	13355939	13356165	-	99	7.1e-63	73.62	235
SMOTC1LT	2900	3141	-	Chr:21	13356108	13356341	-	69	8.7e-141	66.12	245
EF685955	756	1282	+	Chr:21	13539430	13539948	-	328	1.3e-168	81.54	531
AJ303067	507	1653	+	Chr:21	14021409	14022551	-	349	1.7e-95	66.5	1170
EF685962	834	1519	+	Chr:21	14021409	14022087	-	129	6.4e-28	61.31	703
AJ249091	772	1479	+	Chr:21	14021535	14022241	-	272	2.2e-77	70.17	724
AY880883	999	1397	+	Chr:21	14021616	14022013	-	297	1.3e-235	87.93	406
AJ249090	495	1437	+	Chr:21	14021618	14022558	-	348	3.3e-95	69.12	952
AJ249092	513	1047	+	Chr:21	14021618	14022142	-	205	1.5e-76	70.02	537
AJ295280	307	1247	+	Chr:21	14021618	14022558	-	358	3.8e-98	69.74	955
AJ295281	654	1157	+	Chr:21	14021618	14022124	-	199	4.1e-60	70.82	514
AJ295282	573	1213	+	Chr:21	14021618	14022249	-	257	1.8e-68	71.01	645
AY880887	1024	1225	+	Chr:21	14021731	14021930	-	71	9.8e-47	68.63	204
AY880887	695	1044	+	Chr:21	14021929	14022276	-	125	9.8e-47	68.61	360
AY880883	473	1070	+	Chr:21	14021962	14022558	-	462	1.3e-235	88.61	606
AJ249092	258	582	+	Chr:21	14022096	14022422	-	108	1.5e-76	67.27	330
AJ295281	381	683	+	Chr:21	14022121	14022422	-	58	4.1e-60	62.38	319
SMOTC1LT	2331	2835	+	Chr:21	17895038	17895542	+	302	1.6e-78	80.31	508
SMOTC1LTC	849	1336	+	Chr:21	17895038	17895529	+	272	1.6e-70	78.43	496
SMOTC1LTA	997	1492	+	Chr:21	17895047	17895540	+	277	7.6e-72	78.36	499
EF685958	458	1265	+	Chr:21	18797095	18797899	+	121	1.5e-25	60.47	845
EF685957	956	1594	-	Chr:21	19052809	19053454	+	286	1.6e-189	73.83	665
EF685957	633	984	-	Chr:21	19053433	19053790	+	206	1.6e-189	79.05	358
AY880883	1014	1429	-	Chr:21	19558240	19558660	+	284	5.9e-287	84.54	427
AY880886	997	1383	-	Chr:21	19558242	19558626	+	119	2.5e-79	66.42	399
AJ249090	1082	1437	-	Chr:21	19558273	19558623	+	129	1.4e-84	68.99	358
AJ249092	693	1047	-	Chr:21	19558273	19558623	+	142	1e-60	70.67	358
AJ295280	896	1247	-	Chr:21	19558273	19558623	+	137	1.9e-92	70.11	358
AJ295282	859	1213	-	Chr:21	19558273	19558623	+	129	2.4e-79	68.99	358
AY880885	1047	1406	-	Chr:21	19558273	19558627	+	273	4e-285	88.4	362
AY880888	961	1314	-	Chr:21	19558273	19558623	+	147	2.7e-47	71.43	357
AJ303067	1075	1435	-	Chr:21	19558275	19558634	+	116	2.2e-78	67.03	367
AY880884	1014	1345	-	Chr:21	19558323	19558660	+	247	3.4e-285	87.46	343
AY880887	1044	1227	-	Chr:21	19558387	19558563	+	64	5.7e-48	68.65	185
AY880885	179	1163	-	Chr:21	19558904	19559888	+	645	4e-285	83.04	1008
AY880887	593	1029	-	Chr:21	19559008	19559447	+	107	5.7e-48	63.86	451
AJ249092	258	705	-	Chr:21	19559012	19559461	+	122	1e-60	64.47	456
AY880886	709	1011	-	Chr:21	19559012	19559308	+	102	2.5e-79	67.62	315
AJ249090	886	1083	-	Chr:21	19559022	19559219	+	101	1.4e-84	75.88	199
AJ295280	700	897	-	Chr:21	19559022	19559219	+	97	1.9e-92	74.87	199
AJ295282	121	860	-	Chr:21	19559022	19559757	+	196	2.4e-79	64.95	759
AJ303067	891	1088	-	Chr:21	19559022	19559219	+	101	2.2e-78	75.88	199
AY880888	510	884	-	Chr:21	19559163	19559543	+	72	2.7e-47	61.93	394
AY880883	181	844	-	Chr:21	19559219	19559888	+	530	5.9e-287	89.73	672
AY880884	181	844	-	Chr:21	19559219	19559888	+	524	3.4e-285	89.29	672
AJ249090	412	869	-	Chr:21	19559220	19559680	+	141	1.4e-84	66.02	465
AJ295280	217	683	-	Chr:21	19559220	19559687	+	161	1.9e-92	68.08	473
AJ303067	307	874	-	Chr:21	19559220	19559786	+	133	2.2e-78	63.1	580
AY880886	40	736	-	Chr:21	19559310	19559998	+	132	2.5e-79	62.17	719
EF685954	1	165	+	Chr:21	20153952	20154119	+	66	1.6e-13	71.51	172
EF685954	536	1411	-	Chr:21	20154139	20155015	+	454	1.4e-160	76.16	881
EU147005	356	1551	-	Chr:21	22714655	22715843	+	185	1.3e-44	60.03	1241
EF685957	956	1389	-	Chr:21	22714826	22715263	+	255	2.2e-196	80.22	445
EF685957	633	1002	-	Chr:21	22715216	22715593	+	219	2.2e-196	79.1	378
EF685957	1	655	-	Chr:21	22715594	22716247	+	268	2.2e-196	72.12	678
EU147005	395	1368	+	Chr:21	24408857	24409832	+	181	2e-43	61.41	1008
EF685955	48	382	+	Chr:21	25575289	25575621	+	173	5.8e-210	76.26	337
EF685955	358	783	+	Chr:21	25575579	25576008	+	226	5.8e-210	77.5	440
EF685955	756	1031	+	Chr:21	25575940	25576211	+	184	5.8e-210	83.81	278
EF685959	1	773	-	Chr:21	27552763	27553537	-	487	3.5e-179	81.71	782
EF685959	727	997	-	Chr:21	27554027	27554294	-	150	3.5e-179	78.42	278
SMOTC1LTA	626	867	-	Chr:21	28276274	28276513	-	99	2.7e-100	71.95	246
SMOTC1LTB	604	846	-	Chr:21	28276274	28276513	-	87	2.4e-57	69.23	247
SMOTC1LTC	496	734	-	Chr:21	28276274	28276513	-	76	5.5e-104	67.48	246
SMOTC1LTB	859	1032	-	Chr:21	28276498	28276671	-	78	2.4e-57	73.74	179
SMOTC1LTA	881	1362	-	Chr:21	28276499	28276972	-	239	3e-93	75.93	486
SMOTC1LT	2229	3107	-	Chr:21	28276505	28277376	-	377	4.2e-109	72.78	900
SMOTC1LTC	753	1336	-	Chr:21	28276505	28277090	-	302	5.5e-104	76.63	599
SMOTC1LTA	903	1758	-	Chr:21	28276519	28277366	-	262	2.7e-100	67.38	889
SMOTC1LTB	1033	1250	-	Chr:21	28276981	28277194	-	96	2.4e-57	73.99	223
EF685958	986	1262	-	Chr:21	28336168	28336450	-	49	1.2e-06	61.9	294
EF685959	648	997	-	Chr:21	28336178	28336522	-	238	1.3e-60	84.7	353
EF685958	1240	1315	-	Chr:21	28336453	28336524	-	30	1.2e-06	70.89	79
EF685959	55	449	-	Chr:21	28337147	28337547	-	242	1.5e-162	80.65	403
EF685958	390	775	-	Chr:21	28337156	28337537	-	62	2e-10	60.1	396
EF685959	442	997	-	Chr:21	28338141	28338691	-	350	1.5e-162	81.93	559
EF685958	1240	1315	-	Chr:21	28338622	28338693	-	28	7.6e-10	69.62	79
EF685958	292	1263	-	Chr:21	28339545	28340511	-	125	6.3e-29	58.95	1006
EF685959	1	997	-	Chr:21	28339585	28340582	-	626	5.2e-177	81.65	1008
EF685958	1240	1315	-	Chr:21	28340513	28340584	-	30	6.3e-29	70.51	78
EF685960	12	981	+	Chr:21	30327386	30328359	-	267	1.2e-71	65.51	1012
EF685954	287	1411	+	Chr:21	30696851	30697963	-	515	7.9e-172	73.56	1131
EU147005	391	1468	+	Chr:22	1770722	1771784	+	179	8.6e-43	60.65	1113	x
EU147004	647	1102	+	Chr:22	5206289	5206745	-	304	1.1e-161	83.41	458
EU147004	75	576	+	Chr:22	5206750	5207254	-	173	1.1e-161	68.77	522	x
AJ295282	554	1213	-	Chr:22	11754345	11754997	-	222	8.9e-63	68.07	667
EF685958	1240	1294	+	Chr:22	12273493	12273541	-	26	1.2e-25	74.55	55
EF685958	338	1263	+	Chr:22	12273543	12274462	-	120	1.2e-25	59.52	966
EF685957	1	1594	+	Chr:22	13444603	13446181	-	673	1.3e-190	72.56	1640
EF685960	526	1044	-	Chr:22	14648316	14648837	-	216	2.1e-84	71.8	532
EF685955	212	807	-	Chr:22	16233899	16234488	-	356	6.1e-206	80.63	604
EF685955	826	1240	-	Chr:22	16234484	16234894	-	281	6.1e-206	84.17	417
EF685962	1261	1566	+	Chr:22	18357022	18357327	-	70	2.4e-27	64.09	323
EF685962	725	1038	+	Chr:22	18358037	18358355	-	72	2.4e-27	63.53	329
EF685962	1	129	+	Chr:22	18358996	18359118	-	30	2.4e-27	63.16	133
AY880887	724	1044	-	Chr:22	19329351	19329677	-	110	4e-40	68.26	334
AJ249090	837	1466	-	Chr:22	19329392	19330021	-	271	1.6e-72	72.13	635
AJ249091	800	1237	-	Chr:22	19329392	19329828	-	176	5.4e-65	70.75	441
AJ249092	466	570	-	Chr:22	19329392	19329497	-	45	1.4e-70	73.15	108
AJ295282	612	1213	-	Chr:22	19329395	19329992	-	240	1.8e-63	70.63	606
AJ249092	512	1263	-	Chr:22	19329464	19330209	-	234	1.4e-70	66.75	767
AJ295281	688	1183	-	Chr:22	19329524	19330014	-	202	2.3e-56	71.2	500
AY880887	1022	1227	-	Chr:22	19329674	19329877	-	75	4e-40	69.23	208
AJ249091	1243	1613	-	Chr:22	19329845	19330209	-	103	5.4e-65	65.62	381
EF685962	732	1345	+	Chr:22	19537635	19538254	-	144	2.3e-32	63.81	641
AJ249092	402	1069	+	Chr:22	19537650	19538327	-	259	2e-78	69.96	689
AJ295281	688	1181	+	Chr:22	19537654	19538142	-	206	1.4e-51	71.69	498
AY880888	899	1335	+	Chr:22	19537654	19538093	-	188	1.4e-45	72.36	445
AY880886	737	1348	+	Chr:22	19537674	19538284	-	237	1.4e-68	69.79	629
AY880887	1022	1227	+	Chr:22	19537789	19537992	-	72	7.5e-41	68.57	210
AY880887	832	1044	+	Chr:22	19537989	19538200	-	73	7.5e-41	68.49	219
AJ249092	260	410	+	Chr:22	19538511	19538662	-	47	2e-78	66.88	154
EF685962	806	1363	-	Chr:22	19541732	19542290	-	70	1.9e-10	59.15	585
EF685955	725	1120	-	Chr:22	19859278	19859665	-	257	1.1e-173	83.17	398
EF685954	142	814	-	Chr:22	23136464	23137135	-	220	2.9e-155	67.2	683
EF685954	770	1363	-	Chr:22	23137070	23137661	-	292	2.9e-155	75.29	603
EF685957	1085	1539	+	Chr:22	23279169	23279623	-	214	2.1e-186	74.47	474
EF685957	633	1088	+	Chr:22	23279593	23280055	-	258	2.1e-186	78.33	466
AY880886	959	1548	+	Chr:22	23978729	23979317	-	154	6.9e-85	65	620
AY880883	948	1434	+	Chr:22	23978897	23979369	-	303	1.3e-288	81.85	496
AJ249090	1030	1465	+	Chr:22	23978908	23979332	-	135	6.6e-90	66.67	441
AY880885	1012	1428	+	Chr:22	23978914	23979318	-	275	1.1e-266	83.73	418
AJ295280	800	1261	+	Chr:22	23978922	23979371	-	143	4.7e-94	66.74	469
AY880884	948	1373	+	Chr:22	23978951	23979369	-	255	1.3e-264	81.01	437
AY880885	283	1056	+	Chr:22	23979257	23980029	-	560	1.1e-266	86.31	789
AY880883	285	1033	+	Chr:22	23979283	23980029	-	571	1.3e-288	88.11	757
AY880884	285	1033	+	Chr:22	23979283	23980029	-	559	1.3e-264	87.32	757
AJ249090	403	1048	+	Chr:22	23979292	23979935	-	217	6.6e-90	67.63	658
AJ295280	215	862	+	Chr:22	23979292	23979935	-	227	4.7e-94	68.19	657
AY880886	709	967	+	Chr:22	23979292	23979556	-	87	6.9e-85	67.54	268
AY880886	356	736	+	Chr:22	23979558	23979935	-	123	6.9e-85	66.58	383
EF685958	314	1263	-	Chr:22	24248353	24249296	-	133	8.9e-30	59.47	987
EF685959	3	997	-	Chr:22	24248374	24249367	-	623	5.7e-176	81.63	1007
EF685958	1240	1294	-	Chr:22	24249298	24249346	-	26	8.9e-30	74.55	55
SMOTC1LTA	1230	1600	+	Chr:22	24553344	24553698	-	168	2.4e-90	73.99	373
SMOTC1LTB	1038	1257	+	Chr:22	24553344	24553558	-	102	5.1e-44	75	224
SMOTC1LT	2572	2892	+	Chr:22	24553385	24553698	-	161	8.3e-97	75.54	323
SMOTC1LTC	1087	1325	+	Chr:22	24553467	24553698	-	123	2.1e-78	76.35	241
SMOTC1LT	2429	2561	+	Chr:22	24553696	24553830	-	88	8.3e-97	83.94	137
SMOTC1LTC	948	1076	+	Chr:22	24553696	24553828	-	76	2.1e-78	79.85	134
SMOTC1LT	2151	2437	+	Chr:22	24553797	24554075	-	134	8.3e-97	74.23	291
SMOTC1LTA	808	1094	+	Chr:22	24553797	24554075	-	135	2.4e-90	74.32	292
SMOTC1LTC	697	950	+	Chr:22	24553805	24554060	-	113	2.1e-78	73.18	261
SMOTC1LTB	780	1026	+	Chr:22	24553842	24554082	-	94	5.1e-44	70	250
AY880883	1270	1612	+	Chr:22	24691432	24691769	-	206	6.5e-264	80.52	344
AY880886	1221	1408	+	Chr:22	24691578	24691769	-	82	1.4e-61	71.94	196
AJ295280	1122	1269	+	Chr:22	24691623	24691769	-	83	1.6e-80	78.38	148
AY880885	370	1041	+	Chr:22	24691837	24692510	-	493	8.6e-241	86.75	679
AY880883	372	1042	+	Chr:22	24691841	24692510	-	511	6.5e-264	88.05	678
AY880884	372	1042	+	Chr:22	24691841	24692510	-	499	1.3e-225	87.17	678
AJ295280	217	881	+	Chr:22	24691842	24692499	-	236	1.6e-80	68.93	676
AY880886	709	986	+	Chr:22	24691842	24692124	-	98	1.4e-61	68.4	288
AY880886	356	736	+	Chr:22	24692126	24692503	-	109	1.4e-61	65.28	386
AY880883	97	376	+	Chr:22	24692784	24693062	-	199	6.5e-264	85.71	280
AY880884	96	376	+	Chr:22	24692784	24693063	-	226	1.3e-225	90.39	281
AY880885	94	374	+	Chr:22	24692784	24693063	-	232	8.6e-241	91.46	281
SMOTC1LTB	300	606	-	Chr:22	25991413	25991724	-	125	1.6e-36	71.11	315
EF685963	255	1185	-	Chr:22	27524100	27525032	-	155	5.1e-36	60.82	970
EU147004	102	887	+	Chr:22	28575796	28576589	+	468	8.4e-172	80.02	801
EU147004	909	1117	+	Chr:22	28576585	28576793	+	153	8.4e-172	86.6	209
EF685962	857	1361	+	Chr:22	28597418	28597925	+	138	1.3e-30	65.25	518
AJ295281	761	1164	+	Chr:22	28597475	28597876	+	189	3.7e-51	73.89	406
AY880888	921	1335	+	Chr:22	28597475	28597888	+	193	4.3e-47	73.56	416
AJ295281	180	683	+	Chr:23	3068045	3068555	+	125	1.5e-54	63.85	520
AY880886	365	629	+	Chr:23	3068053	3068314	+	98	3.3e-56	69.17	266
AY880887	379	757	+	Chr:23	3068053	3068438	+	91	4.1e-43	63.1	393
AY880886	737	1043	+	Chr:23	3068434	3068751	+	127	3.3e-56	70.85	319
AY880887	741	1080	+	Chr:23	3068441	3068774	+	114	4.1e-43	68	350
AJ295281	688	845	+	Chr:23	3068594	3068751	+	75	1.5e-54	74.21	159
AJ295281	944	1087	+	Chr:23	3068753	3068894	+	53	1.5e-54	68.75	144
AJ295281	690	1154	+	Chr:23	3069625	3070081	+	56	1.2e-36	59.43	488
EU147005	426	1523	-	Chr:23	3594572	3595678	+	179	8.9e-43	60.31	1144
SMOTC1LTC	385	570	+	Chr:23	4511107	4511285	+	67	8.8e-106	69.15	188
SMOTC1LT	2233	2892	+	Chr:23	4511379	4512041	+	352	8.1e-126	77.1	668
SMOTC1LTA	891	1551	+	Chr:23	4511379	4512041	+	342	6.9e-115	76.35	668
SMOTC1LTC	777	1336	+	Chr:23	4511404	4511971	+	286	8.8e-106	75.79	570
SMOTC1LTB	1038	1209	+	Chr:23	4511868	4512041	+	103	6e-48	80.79	177
EF685959	427	997	-	Chr:23	5427490	5428055	+	361	6.2e-175	82.06	574
EF685959	1	446	-	Chr:23	5428062	5428507	+	272	6.2e-175	80.84	454
EF685963	255	1017	-	Chr:23	5866585	5867352	+	158	8.8e-37	62.77	795
AJ295280	611	1264	+	Chr:23	7643946	7644603	+	279	3.9e-78	72.03	665
AJ249090	840	1454	+	Chr:23	7643992	7644603	+	274	2.8e-72	72.9	620
AJ249091	803	1239	+	Chr:23	7643992	7644428	+	197	6.7e-73	73.3	442
AY880887	770	1044	+	Chr:23	7643992	7644274	+	105	2.6e-39	69.47	285
AJ295282	618	1213	+	Chr:23	7643998	7644586	+	253	2.6e-67	71.95	599
AJ249092	543	1063	+	Chr:23	7644082	7644603	+	234	4.3e-64	73.3	528
AJ295281	683	1178	+	Chr:23	7644116	7644603	+	215	1.2e-54	72.29	498
AY880888	889	1332	+	Chr:23	7644154	7644603	+	195	1.1e-47	72.53	455
AY880887	1024	1227	+	Chr:23	7644273	7644474	+	76	2.6e-39	70.05	207
AJ249091	1186	1405	+	Chr:23	7644375	7644603	+	106	6.7e-73	74.25	233
EF685963	255	1185	+	Chr:23	8318034	8318969	-	163	2.7e-38	61.69	984
EU147005	823	1051	-	Chr:23	8410838	8411055	-	104	1.6e-44	74.03	231
EU147005	905	1360	-	Chr:23	8410902	8411351	-	222	7.4e-80	75.65	464
EU147005	1361	1554	-	Chr:23	8411324	8411523	-	106	7.4e-80	78.33	203
EF685957	633	1594	+	Chr:23	8925860	8926825	-	450	1.8e-196	74.24	990
EF685957	9	655	+	Chr:23	8926826	8927464	-	257	1.8e-196	70.82	658
SMOTC1LT	1617	2205	+	Chr:23	10093332	10093921	+	214	6.4e-142	68.89	601
SMOTC1LTB	249	842	+	Chr:23	10093332	10093921	+	220	6.1e-74	69.44	602
SMOTC1LTA	360	941	+	Chr:23	10093414	10093998	+	220	4.1e-62	69.81	593
SMOTC1LTC	229	747	+	Chr:23	10093414	10093938	+	212	1.6e-52	71.08	529
SMOTC1LTC	708	1296	+	Chr:23	10093828	10094425	+	297	3e-78	75.74	606
SMOTC1LTA	894	1439	+	Chr:23	10093886	10094424	+	285	4.7e-82	76.77	551
SMOTC1LT	2278	2781	+	Chr:23	10093927	10094425	+	297	6.4e-142	79.92	508
EF685958	283	1263	+	Chr:23	10244394	10245366	+	128	2.2e-27	59.01	1015
EU147004	780	1114	+	Chr:23	11584664	11584998	-	235	7.6e-143	85.07	335
SMOTC1LT	2267	2477	-	Chr:23	13574142	13574352	-	137	1.9e-91	82.46	211
SMOTC1LTB	905	1039	-	Chr:23	13574142	13574278	-	69	5.3e-33	76.09	138
SMOTC1LTC	787	1025	-	Chr:23	13574143	13574382	-	127	8.1e-80	77.27	242
SMOTC1LT	2493	2731	-	Chr:23	13574343	13574582	-	137	1.9e-91	79.34	242
SMOTC1LTC	1010	1246	-	Chr:23	13574343	13574582	-	123	8.1e-80	76.35	241
SMOTC1LTB	758	995	+	Chr:23	20066427	20066664	-	91	8.3e-31	70.12	241
SMOTC1LTB	465	625	+	Chr:23	20066725	20066878	-	69	8.3e-31	72.22	162
SMOTC1LT	2383	2949	+	Chr:23	20674487	20675047	-	276	1.5e-76	74.78	575
SMOTC1LTA	1040	1590	+	Chr:23	20674497	20675047	-	270	1.1e-69	75.04	557
SMOTC1LTC	901	1325	+	Chr:23	20674615	20675047	-	236	1.9e-63	77.83	433
EF685959	1	1060	-	Chr:24	922338	923397	+	618	1.3e-174	79.68	1078
SMOTC1LT	1785	2001	+	Chr:24	8714911	8715125	+	81	8.4e-116	69.82	222
SMOTC1LTA	446	655	+	Chr:24	8714922	8715125	+	83	2.6e-91	70.75	212
SMOTC1LTA	679	1028	+	Chr:24	8715123	8715464	+	148	2.6e-91	72.32	354
SMOTC1LTB	657	943	+	Chr:24	8715123	8715406	+	112	3.5e-51	70.03	287
SMOTC1LTC	551	1056	+	Chr:24	8715125	8715633	+	197	1.2e-102	70.63	521
SMOTC1LT	2024	2310	+	Chr:24	8715126	8715412	+	120	8.4e-116	71.18	288
SMOTC1LTA	974	1199	+	Chr:24	8715407	8715633	+	131	3.3e-86	79.48	229
SMOTC1LT	2319	2541	+	Chr:24	8715410	8715633	+	126	8.4e-116	78.76	226
SMOTC1LTC	985	1325	+	Chr:24	8715598	8715932	+	135	1.2e-102	71.51	351
SMOTC1LT	2535	2892	+	Chr:24	8715663	8716014	+	174	8.4e-116	75.07	361
SMOTC1LTA	1193	1615	+	Chr:24	8715663	8716070	+	129	2.6e-91	67.43	439
SMOTC1LTB	1040	1267	+	Chr:24	8715851	8716066	+	93	3.5e-51	72.05	229
SMOTC1LT	2797	3094	+	Chr:24	8715919	8716205	+	106	8.5e-96	69.31	303
EU147005	493	1529	-	Chr:24	12297968	12299010	+	176	6.4e-42	60.77	1086
EF685960	714	1045	-	Chr:24	12689154	12689496	+	111	5.4e-75	68.93	354
EF685960	524	738	-	Chr:24	12689458	12689671	+	85	5.4e-75	71.23	219
EF685960	47	517	-	Chr:24	12689703	12690170	+	136	5.4e-75	66.05	489
EU147004	89	374	-	Chr:24	14984051	14984338	-	117	2.1e-143	71.58	292
EU147004	278	648	-	Chr:24	14984237	14984598	-	170	8.4e-159	74.2	376
EU147004	668	883	-	Chr:24	14984600	14984818	-	136	8.4e-159	81.82	220
EU147004	889	1214	-	Chr:24	14984805	14985123	-	221	8.4e-159	84.71	327
EF685955	3	491	-	Chr:24	15974841	15975321	-	279	4.9e-176	79.51	493
EF685955	690	1029	-	Chr:24	15975469	15975798	-	193	4.9e-176	79.25	347
SMOTC1LTB	300	717	+	Chr:24	16553256	16553673	-	166	9.3e-39	70.75	424
EF685960	502	1029	+	Chr:24	16715032	16715568	-	212	3e-82	71.22	549
EF685960	12	503	+	Chr:24	16715601	16716086	-	107	3e-82	62.91	515
EF685957	68	655	+	Chr:24	19727816	19728403	+	246	5.5e-197	72	600
EU147005	367	1423	+	Chr:24	19728155	19729212	+	182	1.2e-43	60.87	1099
EF685957	633	1594	+	Chr:24	19728404	19729362	+	465	5.5e-197	75.18	991
EU147004	86	522	+	Chr:24	20912379	20912810	+	192	3.6e-151	72.85	442
EU147004	626	1119	+	Chr:24	20912851	20913334	+	313	3.6e-151	82.09	497
AY880884	1015	1302	+	Chr:24	22842365	22842652	-	199	1e-148	84.44	302
AY880884	487	1158	+	Chr:24	22842496	22843157	-	474	2.7e-229	85.59	680
AY880885	484	1058	+	Chr:24	22842583	22843157	-	385	1.8e-237	83.7	589
AY880884	3	482	+	Chr:24	22843146	22843627	-	348	2.7e-229	86.27	488
AY880885	5	479	+	Chr:24	22843146	22843623	-	342	1.8e-237	85.89	482
EF685954	1	355	-	Chr:24	22948715	22949066	-	82	2.4e-19	64.42	371
EF685954	506	1536	+	Chr:24	22956088	22957124	-	471	2.3e-153	73.21	1049
EF685954	104	472	+	Chr:24	22957116	22957491	-	91	2.3e-153	64.6	387
EF685954	747	1411	+	Chr:24	23778767	23779423	-	331	3.4e-157	75.11	667
EF685954	142	789	+	Chr:24	23779358	23780003	-	194	3.4e-157	66.52	666
EU147005	391	1508	-	Chr:3	2466905	2468016	-	192	9.1e-47	61.29	1165
AY880883	2	537	-	Chr:3	3967131	3967657	-	347	4.3e-239	82.87	537
AY880885	3	534	-	Chr:3	3967134	3967657	-	389	0	87.08	534
AY880885	503	858	-	Chr:3	3967646	3967993	-	266	0	87.99	358
AY880883	507	854	-	Chr:3	3967647	3967993	-	262	4.3e-239	87.64	356
AJ295280	411	705	-	Chr:3	3967710	3968007	-	128	2e-92	72.43	301
AJ303067	607	885	-	Chr:3	3967710	3967993	-	115	2e-86	70.77	284
AY880886	553	736	-	Chr:3	3967710	3967892	-	80	2.4e-65	72.43	185
AJ249092	258	507	-	Chr:3	3967741	3967991	-	112	1.7e-67	72.51	251
AY880887	593	782	-	Chr:3	3967755	3967945	-	59	3.1e-49	66.67	195
AJ249091	820	1438	-	Chr:3	3968013	3968636	-	225	1.2e-65	69.59	638
AY880887	798	1044	-	Chr:3	3968023	3968283	-	92	3.1e-49	69.2	263
AJ295280	687	1276	-	Chr:3	3968028	3968615	-	233	2e-92	70.6	602
AY880883	852	1481	-	Chr:3	3968038	3968671	-	254	4.3e-239	72.14	664
AJ303067	891	1487	-	Chr:3	3968046	3968636	-	233	2e-86	70.15	603
AJ249092	505	944	-	Chr:3	3968062	3968494	-	171	1.7e-67	70.27	444
AY880886	846	1408	-	Chr:3	3968084	3968652	-	197	2.4e-65	68.2	588
AY880885	912	1303	-	Chr:3	3968103	3968494	-	334	0	92.89	394
AY880887	1024	1328	-	Chr:3	3968282	3968592	-	94	3.1e-49	66.03	315
EU147004	290	551	-	Chr:3	4005331	4005584	-	147	9.2e-200	79.09	263
EU147004	593	782	-	Chr:3	4005582	4005769	-	120	9.2e-200	82.2	191
EU147004	774	1239	-	Chr:3	4005749	4006211	-	314	9.2e-200	83.97	468
AJ249092	1019	1261	+	Chr:3	4415368	4415613	-	36	6.8e-75	60.39	255
AJ303067	1409	1651	+	Chr:3	4415368	4415613	-	55	2e-80	63.78	254
AY880885	3	224	-	Chr:3	4415369	4415591	-	174	2.3e-41	89.24	223
AJ295280	1219	1269	+	Chr:3	4415563	4415613	-	31	2.3e-91	80.39	51
AY880887	1024	1328	+	Chr:3	4415578	4415874	-	79	6.3e-45	64.63	311
AJ249090	511	1398	+	Chr:3	4415600	4416483	-	289	2.1e-84	67.47	910
AJ249092	555	1008	+	Chr:3	4415600	4416049	-	188	6.8e-75	71.83	458
AJ295282	573	1174	+	Chr:3	4415600	4416192	-	239	1.3e-73	70.79	606
AJ295280	307	1195	+	Chr:3	4415611	4416499	-	304	2.3e-91	68.24	910
AJ295281	688	1105	+	Chr:3	4415611	4416026	-	175	1.4e-54	71.73	421
AY880883	999	1343	+	Chr:3	4415611	4415957	-	257	1.9e-287	88.03	351
AY880884	999	1343	+	Chr:3	4415611	4415957	-	257	4.8e-259	88.03	351
AY880885	469	1354	+	Chr:3	4415611	4416500	-	618	3.6e-275	85.1	913
AJ303067	730	1377	+	Chr:3	4415620	4416271	-	269	2e-80	70.95	654
AJ249091	527	1237	+	Chr:3	4415722	4416435	-	229	5.8e-66	67.44	734
AY880887	703	1044	+	Chr:3	4415873	4416212	-	130	6.3e-45	70.25	353
AY880883	472	1070	+	Chr:3	4415906	4416500	-	360	1.9e-287	80.71	622
AY880884	479	1070	+	Chr:3	4415906	4416493	-	353	4.8e-259	80.49	615
AJ249092	275	570	+	Chr:3	4416053	4416354	-	107	6.8e-75	68.73	307
AJ295281	517	688	+	Chr:3	4416061	4416231	-	59	1.4e-54	67.82	174
AY880883	14	451	+	Chr:3	4416902	4417332	-	280	1.9e-287	82.42	438
AY880884	14	451	+	Chr:3	4416902	4417332	-	328	4.8e-259	87.9	438
AY880885	12	449	+	Chr:3	4416902	4417332	-	326	3.6e-275	87.67	438
EF685958	292	1263	-	Chr:3	4464265	4465231	-	128	5.4e-28	58.9	1000
EF685959	1	997	-	Chr:3	4464305	4465302	-	630	5e-178	81.75	1008
EF685958	1262	1294	-	Chr:3	4465249	4465281	-	25	5.4e-28	87.88	33
EF685959	880	997	+	Chr:3	4472000	4472111	-	64	1.8e-61	79.17	120
EF685958	1240	1294	+	Chr:3	4472021	4472069	-	26	2e-12	74.55	55
EF685959	415	939	+	Chr:3	4472045	4472570	-	357	4.7e-155	83.86	533
EF685958	652	1250	+	Chr:3	4472073	4472676	-	74	2e-12	59.53	635
EF685959	98	381	+	Chr:3	4472572	4472854	-	172	4.7e-155	80.7	285
EF685959	1	77	+	Chr:3	4472865	4472941	-	53	4.7e-155	84.42	77
EF685954	2	142	-	Chr:3	4483999	4484136	-	67	1.4e-171	75.35	142
EF685954	368	1410	-	Chr:3	4484277	4485314	-	512	1.4e-171	74.86	1046
AJ295281	686	1157	+	Chr:3	5371877	5372345	-	182	2.2e-66	70.5	478
AY880888	885	1314	+	Chr:3	5371877	5372314	-	152	3e-55	68.62	443
EF685962	836	1304	+	Chr:3	5371878	5372346	-	111	1.3e-22	63.64	484
AY880888	4	780	+	Chr:3	5372384	5373156	-	92	3e-55	58.51	817
AJ295281	57	587	+	Chr:3	5372386	5372924	-	93	2.2e-66	60.89	560
EF685955	36	952	+	Chr:3	6349601	6350509	+	563	1.9e-158	80.93	928
EF685957	633	1205	+	Chr:3	7455844	7456421	+	346	2.6e-196	80.41	582
EF685958	292	1263	+	Chr:3	7882741	7883708	+	129	4.2e-28	58.84	1001
EF685959	1	997	+	Chr:3	7882781	7883779	+	630	4.7e-178	81.86	1009
EF685958	1240	1294	+	Chr:3	7883710	7883758	+	24	4.2e-28	72.73	55
EF685957	1028	1594	-	Chr:3	8794858	8795426	+	250	1.1e-193	73.33	585
EF685957	633	1002	-	Chr:3	8795429	8795805	+	217	1.1e-193	79.16	379
EF685957	1	655	-	Chr:3	8795806	8796456	+	268	1.1e-193	71.54	671
EF685963	249	1185	+	Chr:3	9742128	9743064	+	170	2.1e-40	61.85	983
AJ295280	1065	1269	-	Chr:3	11528149	11528353	+	86	3.6e-79	71.77	209
AJ295282	1031	1212	-	Chr:3	11528172	11528353	+	73	1.9e-64	70.97	186
AJ295280	247	904	-	Chr:3	11528331	11528982	+	232	3.6e-79	69.06	669
AJ295280	1011	1067	-	Chr:3	11528374	11528434	+	30	1.4e-17	77.42	62
AJ295282	554	790	-	Chr:3	11528407	11528638	+	93	1.9e-64	70.71	239
AJ295282	58	561	-	Chr:3	11528651	11529150	+	131	1.9e-64	64.81	520
EF685959	1	997	-	Chr:3	11579388	11580390	+	632	1.5e-178	81.84	1013
EF685958	1240	1294	-	Chr:3	11579409	11579457	+	26	2.8e-28	74.55	55
EF685958	294	1263	-	Chr:3	11579459	11580427	+	129	2.8e-28	58.99	1007
EF685960	345	509	-	Chr:3	15878983	15879152	-	67	1.6e-77	70.93	172
EF685960	526	1029	-	Chr:3	15879189	15879698	-	216	1.6e-77	71.95	517
AY880884	995	1348	+	Chr:3	16450974	16451327	-	254	8.5e-282	86.43	361
AY880883	995	1345	+	Chr:3	16450977	16451327	-	253	1.8e-292	86.59	358
AJ249090	403	1386	+	Chr:3	16450978	16451952	-	330	7.3e-92	67.76	1002
AJ249092	555	996	+	Chr:3	16450978	16451413	-	182	1e-66	71.3	446
AJ295280	217	1196	+	Chr:3	16450978	16451948	-	332	1.7e-90	68.13	1004
AJ295281	629	1106	+	Chr:3	16450978	16451455	-	171	4.5e-51	68.78	490
AY880885	3	1355	+	Chr:3	16450978	16452327	-	987	6.4e-283	86.66	1379
AY880886	849	1297	+	Chr:3	16450978	16451431	-	164	5.6e-59	68.75	464
AY880888	902	1263	+	Chr:3	16450978	16451335	-	143	1.1e-47	70.57	367
AJ303067	409	1380	+	Chr:3	16450985	16451952	-	292	2.2e-79	66.16	996
AY880887	1043	1225	+	Chr:3	16451042	16451219	-	71	2.1e-46	70.11	184
AY880887	701	1046	+	Chr:3	16451235	16451578	-	119	2.1e-46	68.44	358
AY880883	2	1042	+	Chr:3	16451291	16452330	-	703	1.8e-292	84.07	1061
AY880884	2	1042	+	Chr:3	16451291	16452330	-	746	8.5e-282	86.05	1061
AY880888	728	884	+	Chr:3	16451417	16451577	-	70	1.1e-47	73.33	165
AJ249092	258	565	+	Chr:3	16451419	16451725	-	99	1e-66	67.82	317
AJ295281	381	683	+	Chr:3	16451427	16451725	-	58	4.5e-51	62.22	315
AY880886	356	736	+	Chr:3	16451578	16451952	-	89	5.6e-59	63.52	392
EF685954	142	1411	+	Chr:3	16935999	16937270	-	555	6.5e-179	72.42	1287
EU147005	391	1404	+	Chr:3	21876256	21877271	+	194	3.1e-47	61.51	1047
EF685955	396	782	+	Chr:3	22042540	22042919	+	255	2.8e-169	83.2	387
EF685955	795	1070	+	Chr:3	22042921	22043184	+	178	2.8e-169	82.97	276
SMOTC1LT	2377	3100	-	Chr:3	27492456	27493172	+	322	3.5e-152	73.27	737
SMOTC1LTA	1038	1615	-	Chr:3	27492597	27493168	+	284	2.1e-152	75.51	588
SMOTC1LTB	1038	1209	-	Chr:3	27492654	27492826	+	92	7.5e-70	77.71	175
SMOTC1LTC	895	1325	-	Chr:3	27492735	27493172	+	236	1.5e-129	77.83	442
SMOTC1LTB	713	998	-	Chr:3	27493164	27493441	+	70	2.9e-30	65.08	295
SMOTC1LT	2171	2353	-	Chr:3	27493172	27493350	+	76	3.5e-152	71.74	184
SMOTC1LTC	195	871	-	Chr:3	27493172	27493840	+	234	1.5e-129	68.83	693
SMOTC1LTA	326	819	-	Chr:3	27493348	27493840	+	210	2.1e-152	72.31	502
SMOTC1LTB	300	796	-	Chr:3	27493350	27493840	+	204	7.5e-70	71.66	501
SMOTC1LT	1668	2159	-	Chr:3	27493351	27493840	+	206	3.5e-152	71.69	498
EF685958	332	1263	+	Chr:3	29096748	29097676	+	129	9.2e-29	59.3	968
EF685959	1	997	+	Chr:3	29096748	29097747	+	649	8.6e-185	82.77	1010
EF685958	1240	1294	+	Chr:3	29097678	29097726	+	24	9.2e-29	74.55	55
SMOTC1LTB	231	761	-	Chr:3	30903070	30903602	+	149	3.1e-41	66	553
EF685960	526	1009	-	Chr:3	34281078	34281559	-	188	1.3e-68	70.12	492
EF685960	14	517	-	Chr:3	34378056	34378565	-	133	6.4e-78	64.83	526
EF685960	526	1007	-	Chr:3	34378610	34379089	-	184	6.4e-78	70.12	492
EU147005	560	1404	-	Chr:4	89185	90036	+	175	1.4e-41	62.29	875
EF685963	248	1185	-	Chr:4	1513740	1514676	-	155	6.9e-36	61.32	985
EF685954	291	476	-	Chr:4	1943458	1943646	-	77	2.4e-31	71.05	190
EF685954	142	1411	-	Chr:4	1944041	1945311	-	458	1.4e-152	69.04	1292
EF685963	94	174	-	Chr:4	1974844	1974927	-	24	4.2e-36	67.05	88
EF685963	255	1185	-	Chr:4	1985311	1986245	-	156	4.2e-36	61.48	989
EU147004	158	850	-	Chr:4	2351671	2352355	-	406	1.7e-187	79.91	697
EU147004	976	1186	-	Chr:4	2352444	2352649	-	144	1.7e-187	84.83	211
EF685960	502	1029	+	Chr:4	2455639	2456166	-	208	1.5e-77	70.83	545
EF685960	174	517	+	Chr:4	2456185	2456529	-	96	1.5e-77	66.21	364
EF685962	943	1489	-	Chr:4	2996828	2997371	-	125	1e-26	64.98	574
EF685957	956	1594	+	Chr:4	3163151	3163793	-	288	1.1e-195	73.83	661
EF685957	1	694	+	Chr:4	3164062	3164758	-	301	1.1e-195	73.03	712
SMOTC1LTA	1040	1423	+	Chr:4	3368487	3368871	-	199	2.6e-61	76.35	389
SMOTC1LTC	901	1279	+	Chr:4	3368487	3368871	-	202	1.5e-54	76.88	385
SMOTC1LT	2383	2734	+	Chr:4	3368520	3368871	-	213	1.2e-70	80.45	353
EF685960	502	1029	+	Chr:4	3415939	3416475	-	217	7.7e-84	71.61	546
EF685960	12	503	+	Chr:4	3416508	3416995	-	106	7.7e-84	62.81	519
EF685960	502	1029	-	Chr:4	3646983	3647519	-	217	1.3e-69	71.61	546
EF685955	994	1404	+	Chr:4	3689577	3689980	-	269	1.3e-239	82.97	411
EF685955	1	761	+	Chr:4	3690019	3690784	-	518	1.3e-239	84.16	770
EF685955	344	801	-	Chr:4	3768090	3768540	-	281	1.7e-182	80.95	462
EF685955	763	1283	-	Chr:4	3768502	3769012	-	345	1.7e-182	83.49	521
EF685955	1034	1472	-	Chr:4	3768761	3769194	-	267	3.8e-152	81.08	444
SMOTC1LT	2134	2737	-	Chr:4	4305664	4306260	+	335	9.2e-111	78.22	606
SMOTC1LTC	657	1252	-	Chr:4	4305664	4306261	+	308	4.2e-103	76.4	606
SMOTC1LTA	791	1393	-	Chr:4	4305667	4306260	+	317	9.2e-123	76.82	604
SMOTC1LTB	690	1032	-	Chr:4	4306005	4306342	+	109	8.1e-43	67.61	355
SMOTC1LTB	617	826	-	Chr:4	4306159	4306370	+	63	2.5e-29	68	225
AJ249091	789	1405	-	Chr:4	5778478	5779097	+	270	3.5e-73	72.57	627
AY880888	884	1332	-	Chr:4	5778478	5778926	+	170	3.8e-48	69.43	458
EF685962	759	1321	-	Chr:4	5778478	5779045	+	134	1.8e-29	63.82	586
AJ295282	598	1202	-	Chr:4	5778506	5779097	+	248	5.6e-66	71.33	607
AJ295281	688	1094	-	Chr:4	5778556	5778954	+	164	6.5e-50	70.83	408
AJ295281	591	683	-	Chr:4	5778993	5779085	+	56	6.5e-50	80.85	94
AY880888	2	220	-	Chr:4	5779321	5779540	+	48	3.8e-48	63.68	234
EU147005	356	1468	-	Chr:4	5883882	5884985	+	192	1.1e-46	60.96	1150
AJ303067	640	912	+	Chr:4	6170229	6170507	+	69	4.5e-72	64.08	284
AJ249092	372	1068	+	Chr:4	6170343	6171039	+	257	2.9e-72	69.93	715
AJ295281	516	657	+	Chr:4	6170364	6170503	+	55	1.9e-58	71.72	145
AY880888	750	880	+	Chr:4	6170406	6170527	+	64	5.4e-49	75.57	131
AY880886	737	1352	+	Chr:4	6170409	6171020	+	227	1.2e-59	69.72	634
AJ303067	923	1480	+	Chr:4	6170509	6171056	+	212	4.5e-72	70.65	569
AJ295281	686	1184	+	Chr:4	6170554	6171040	+	196	1.9e-58	71.15	506
AY880888	892	1329	+	Chr:4	6170586	6171031	+	161	5.4e-49	69.47	452
AJ249092	722	1042	+	Chr:4	6186942	6187260	+	58	4.8e-07	61.79	335
AY880883	2	791	+	Chr:4	6320531	6321317	+	570	1.3e-247	86.38	793
AY880884	2	791	+	Chr:4	6320531	6321317	+	611	5.6e-240	88.89	792
AY880885	7	788	+	Chr:4	6320539	6321317	+	615	1.5e-244	89.55	785
EU147004	107	406	+	Chr:4	7002666	7002969	+	134	1e-211	73.14	309
EU147004	446	1037	+	Chr:4	7003189	7003778	+	377	1e-211	82.23	602
EU147004	1024	1239	+	Chr:4	7003765	7003972	+	139	1e-211	82.95	217
SMOTC1LTA	1413	1571	-	Chr:4	7587011	7587168	+	77	2.9e-92	75.31	162
SMOTC1LTB	1072	1229	-	Chr:4	7587011	7587168	+	74	1.1e-52	74.53	161
SMOTC1LT	2754	2892	-	Chr:4	7587030	7587168	+	70	1.7e-95	75.71	140
SMOTC1LT	2389	2756	-	Chr:4	7587248	7587613	+	190	1.7e-95	76.53	375
SMOTC1LTA	1046	1415	-	Chr:4	7587248	7587613	+	178	2.9e-92	75.07	377
SMOTC1LTC	907	1271	-	Chr:4	7587248	7587613	+	190	9.1e-91	76.33	376
SMOTC1LTB	300	640	-	Chr:4	7587884	7588221	+	137	1.1e-52	70.77	349
SMOTC1LTC	195	532	-	Chr:4	7587884	7588221	+	71	3.6e-84	62.85	358
SMOTC1LT	1668	1974	-	Chr:4	7587908	7588221	+	129	1.7e-95	71.43	315
SMOTC1LTA	388	628	-	Chr:4	7587908	7588152	+	99	2.9e-92	71.26	247
SMOTC1LTC	172	498	-	Chr:4	7587908	7588235	+	94	9.1e-91	66.86	344
EF685954	1	1411	-	Chr:4	8293792	8295203	+	530	1.9e-156	69.9	1442
EF685959	1	997	-	Chr:4	9555343	9556343	+	626	6.9e-177	81.62	1012
EF685963	255	1213	-	Chr:4	11288493	11289443	+	159	4.3e-37	61.45	1004
AY880887	756	1076	-	Chr:4	11448663	11448983	+	132	2.9e-45	71.17	333
AY880884	311	1087	-	Chr:4	11448690	11449470	+	574	8.5e-232	86.85	791
AY880884	2	314	-	Chr:4	11450215	11450529	+	252	8.5e-232	90.51	316
EF685960	186	517	+	Chr:4	14235572	14235896	+	89	3.5e-70	65.62	349
EF685960	535	1029	+	Chr:4	14236786	14237285	+	194	3.5e-70	70.9	512
EF685954	390	1290	+	Chr:4	15524281	15525178	+	458	2.4e-148	75.53	903
EU147004	452	1094	+	Chr:4	15778185	15778826	+	438	4.5e-139	84.16	644
EF685963	314	1185	+	Chr:4	16326864	16327740	+	160	2.2e-37	61.71	914
AJ249090	894	1375	-	Chr:4	17862313	17862791	+	214	6.1e-91	72.99	485
AJ249092	258	985	-	Chr:4	17862313	17863032	+	282	8.5e-76	70.79	743
AJ295280	708	1185	-	Chr:4	17862313	17862791	+	213	1.1e-93	72.93	484
AJ295282	668	1151	-	Chr:4	17862313	17862791	+	199	2.9e-82	71.46	487
AJ303067	899	1376	-	Chr:4	17862313	17862791	+	195	2.1e-76	71.01	483
AY880883	1039	1333	-	Chr:4	17862313	17862607	+	255	6e-269	93.6	297
AY880884	1039	1333	-	Chr:4	17862313	17862607	+	255	6.7e-284	93.6	297
AY880885	871	1344	-	Chr:4	17862313	17862791	+	382	1.2e-267	90.33	486
AY880886	850	1286	-	Chr:4	17862313	17862759	+	182	1.1e-43	71.24	452
AY880886	356	1179	-	Chr:4	17862425	17863256	+	254	2.6e-65	66.39	851
AJ249090	403	930	-	Chr:4	17862724	17863256	+	153	6.1e-91	66.24	551
AJ303067	551	914	-	Chr:4	17862751	17863113	+	123	2.1e-76	68.25	378
AJ295280	223	721	-	Chr:4	17862754	17863247	+	160	1.1e-93	67.45	510
AY880883	1	880	-	Chr:4	17862755	17863634	+	569	6e-269	82.62	892
AY880884	1	880	-	Chr:4	17862755	17863634	+	620	6.7e-284	85.57	894
AY880885	567	884	-	Chr:4	17862755	17863072	+	232	1.6e-168	86.69	323
AY880885	3	785	-	Chr:4	17862857	17863630	+	570	1.2e-267	86.82	789
AJ295282	130	560	-	Chr:4	17862892	17863315	+	114	2.9e-82	65.16	442
AJ303067	414	613	-	Chr:4	17863055	17863246	+	48	1.6e-54	63.68	201
EF685963	211	1017	+	Chr:4	20664023	20664835	+	163	2.5e-38	62.49	845
EF685963	605	802	+	Chr:4	20668367	20668559	+	67	1e-09	68.16	201
EF685958	1262	1301	-	Chr:4	20765884	20765923	+	30	1.4e-31	87.5	40
EF685958	292	1262	-	Chr:4	20765942	20766904	+	133	1.4e-31	59.38	1002
EF685957	137	655	+	Chr:4	24180448	24180964	+	223	4.2e-216	72.45	530
EF685957	633	1438	+	Chr:4	24180965	24181771	+	453	4.2e-216	78.44	821
EF685959	1	939	-	Chr:4	25349678	25350622	-	546	2.5e-177	79.44	968
EF685959	839	997	-	Chr:4	25350515	25350667	-	85	2.5e-177	78.26	161
EU147004	703	1183	+	Chr:4	28378710	28379194	-	306	5.2e-178	81.89	486
EU147004	209	682	+	Chr:4	28379186	28379659	-	281	5.2e-178	80.08	477
EF685960	74	503	-	Chr:4	30111324	30111759	-	103	1.6e-84	64.46	453
EF685960	526	1011	-	Chr:4	30111818	30112306	-	208	1.6e-84	72.6	500
EU147005	392	1423	-	Chr:5	1002069	1003106	-	175	1.4e-41	60.48	1073
EU147004	155	1288	+	Chr:5	1571661	1572794	-	697	2.4e-208	80.96	1150
EU147004	89	798	+	Chr:5	1572157	1572859	-	405	1.1e-122	79.33	716
EF685963	37	202	-	Chr:5	2291065	2291233	-	70	6e-134	72	175
EF685963	99	471	-	Chr:5	2293546	2293912	-	55	3.7e-06	60.5	400
EF685963	305	1142	-	Chr:5	2293781	2294615	-	424	6e-134	76.13	863
EF685963	61	201	+	Chr:5	2294527	2294669	-	64	7.9e-09	73.79	145
EU147005	356	1536	-	Chr:5	2415955	2417125	-	189	9.6e-46	60.03	1216
EF685960	526	1029	-	Chr:5	2980618	2981111	+	201	2.2e-76	71.29	512
EF685960	117	517	-	Chr:5	2981156	2981556	+	98	2.2e-76	64.85	421
AY880884	43	499	-	Chr:5	4030471	4030919	-	287	1.5e-243	82	461
AY880883	111	499	-	Chr:5	4030537	4030919	-	264	2e-237	84.32	389
AJ295280	136	1093	-	Chr:5	4030741	4031698	-	292	9.6e-79	66.9	991
AY880884	469	1070	-	Chr:5	4030907	4031507	-	425	1.5e-243	85.41	617
AY880883	476	1070	-	Chr:5	4030912	4031507	-	427	2e-237	85.9	610
AJ295282	307	561	-	Chr:5	4030943	4031186	-	81	1.2e-65	66.8	256
AJ249091	525	748	-	Chr:5	4030964	4031192	-	79	1.1e-66	68.4	231
AY880886	498	736	-	Chr:5	4030964	4031196	-	82	4.3e-57	67.92	240
AJ295282	554	1033	-	Chr:5	4031200	4031672	-	186	1.2e-65	70.45	484
AJ249091	772	1260	-	Chr:5	4031227	4031714	-	205	1.1e-66	71.98	496
AY880886	737	1192	-	Chr:5	4031227	4031698	-	170	4.3e-57	68.78	474
EU147004	160	662	-	Chr:5	4568577	4569070	-	260	1.6e-200	76.62	509
EU147004	780	1288	-	Chr:5	4569399	4569908	-	335	1.6e-200	83.04	513
EF685960	372	517	+	Chr:5	6626050	6626200	+	73	3.1e-81	75	152
EF685960	526	1029	+	Chr:5	6626242	6626757	+	216	3.1e-81	72.14	524
EF685963	258	1194	-	Chr:5	7819071	7820013	+	171	9.9e-41	61.79	992
EF685963	255	1185	+	Chr:5	9104292	9105221	+	156	3.4e-36	60.87	971
AY880883	2	479	-	Chr:5	9873009	9873487	-	333	1.8e-289	85	480
AY880884	2	479	-	Chr:5	9873009	9873487	-	379	7.3e-260	89.79	480
AY880888	3	220	-	Chr:5	9873009	9873229	-	57	6.7e-46	65.8	231
AY880885	3	476	-	Chr:5	9873012	9873487	-	375	1.4e-273	89.73	477
AJ295280	217	308	-	Chr:5	9873390	9873482	-	40	8.3e-85	72.04	93
AY880883	591	1614	-	Chr:5	9873928	9874949	-	598	1.8e-289	79.9	1050
AY880887	588	1016	-	Chr:5	9873965	9874393	-	125	2.5e-55	65.77	444
AJ295282	440	1213	-	Chr:5	9873967	9874730	-	257	1.6e-76	67.93	792
AJ295280	463	569	-	Chr:5	9873968	9874079	-	34	8.3e-85	67.83	115
AY880884	754	1070	-	Chr:5	9874079	9874394	-	224	7.3e-260	85.49	324
AY880885	751	1428	-	Chr:5	9874079	9874752	-	508	1.4e-273	87.59	693
AJ295280	591	1269	-	Chr:5	9874083	9874752	-	255	8.3e-85	69.72	687
AJ303067	785	1653	-	Chr:5	9874083	9874948	-	272	6.1e-81	67.63	899
AJ249091	773	1497	-	Chr:5	9874116	9874841	-	235	2.3e-66	68.09	752
AJ295281	591	688	-	Chr:5	9874142	9874238	-	52	2.6e-48	77.78	99
EF685962	759	1519	-	Chr:5	9874182	9874948	-	108	1.1e-21	59.22	797
AJ295281	674	1115	-	Chr:5	9874257	9874695	-	150	2.6e-48	68.43	453
AY880888	920	1335	-	Chr:5	9874347	9874750	-	156	6.7e-46	69.74	423
AY880884	1039	1343	-	Chr:5	9874384	9874686	-	240	7.3e-260	89.71	311
AY880887	1043	1213	-	Chr:5	9874439	9874610	-	64	2.5e-55	69.36	173
AY880885	3	224	+	Chr:5	9874724	9874945	-	172	2.3e-41	88.74	222
EF685954	142	1411	+	Chr:5	10873284	10874549	-	549	9.5e-166	72.22	1285
EF685955	823	1584	+	Chr:5	11677604	11678357	-	381	1.9e-195	75.74	775
EF685955	36	404	+	Chr:5	11678512	11678878	-	210	1.9e-195	79.63	378
SMOTC1LT	1670	2757	+	Chr:5	12856237	12857312	-	479	2.2e-139	72.65	1097
SMOTC1LTC	55	1272	+	Chr:5	12856237	12857454	-	457	1.1e-132	69.97	1252
SMOTC1LTA	329	1315	+	Chr:5	12856331	12857311	-	441	8.2e-135	73.15	998
SMOTC1LTB	229	1032	+	Chr:5	12856593	12857388	-	277	1.3e-81	68.89	826
EF685957	1	649	-	Chr:5	14331671	14332315	-	293	1.6e-191	73.68	661
EF685957	888	1594	-	Chr:5	14332512	14333222	-	332	1.6e-191	74.38	726
EF685958	292	1263	+	Chr:5	15463046	15464012	-	120	2.2e-25	58.71	1010
AY880883	3	1042	-	Chr:5	15667977	15669016	-	747	0	86.08	1049
AY880884	3	1042	-	Chr:5	15667977	15669016	-	787	6.6e-301	87.99	1049
AY880885	3	1420	-	Chr:5	15667979	15669398	-	1084	0	88.42	1433
AY880888	298	733	-	Chr:5	15668283	15668719	-	106	7.2e-66	63.72	452
AJ249091	300	1237	-	Chr:5	15668287	15669222	-	252	1.8e-86	64.88	968
AJ295282	121	561	-	Chr:5	15668287	15668719	-	120	3.3e-100	65.48	449
AJ249090	403	1466	-	Chr:5	15668353	15669412	-	383	1.4e-105	68.83	1078
AY880886	356	736	-	Chr:5	15668353	15668727	-	113	6.3e-71	65.89	384
AJ295280	217	1269	-	Chr:5	15668357	15669405	-	405	4.9e-112	70.08	1066
AJ303067	414	1653	-	Chr:5	15668364	15669596	-	390	1.3e-107	66.64	1256
AJ249092	258	573	-	Chr:5	15668580	15668893	-	112	3.9e-91	68.34	319
AJ295281	516	684	-	Chr:5	15668711	15668879	-	64	3.7e-62	69.41	170
AJ295282	562	1208	-	Chr:5	15668738	15669380	-	259	3.3e-100	70.66	651
AY880886	737	1160	-	Chr:5	15668758	15669192	-	166	3.3e-68	70.02	437
AJ249092	506	1263	-	Chr:5	15668851	15669596	-	236	3.9e-91	66.67	768
AJ295281	688	1183	-	Chr:5	15668917	15669405	-	199	3.7e-62	70.74	499
AY880886	891	1408	-	Chr:5	15668922	15669447	-	175	6.3e-71	67.54	536
AY880883	994	1614	-	Chr:5	15668989	15669597	-	407	0	83.33	624
AY880884	994	1347	-	Chr:5	15668989	15669337	-	266	6.6e-301	87.92	356
AY880888	920	1329	-	Chr:5	15668990	15669398	-	174	7.2e-66	71.67	413
AJ249091	1246	1479	-	Chr:5	15669242	15669470	-	96	1.8e-86	71.73	237
EF685958	1240	1298	+	Chr:5	24327183	24327235	-	28	1.6e-25	74.58	59
EF685958	332	1226	+	Chr:5	24327274	24328163	-	117	1.6e-25	58.87	924
EF685962	1020	1519	+	Chr:5	24628720	24629213	-	107	2.2e-21	62.7	512
AY880888	1043	1335	+	Chr:5	24628909	24629201	-	142	8.9e-44	75	296
AY880888	504	733	+	Chr:5	24629267	24629499	-	61	8.9e-44	63.87	238
EF685960	161	517	-	Chr:5	30596874	30597224	-	83	1.5e-68	64.25	372
EF685960	502	1029	-	Chr:5	30597243	30597772	-	194	1.5e-68	69.6	546
EF685957	41	655	-	Chr:5	30770631	30771248	-	254	4e-195	71.84	632
EF685957	633	1593	-	Chr:5	30771249	30772215	-	442	4e-195	73.77	995
EF685955	1233	1494	+	Chr:6	536631	536888	-	166	3.4e-250	82.51	263
EF685955	449	1203	+	Chr:6	536900	537646	-	512	3.4e-250	84.13	756
EF685955	9	359	+	Chr:6	537697	538039	-	189	3.4e-250	77.68	354
EF685957	54	655	+	Chr:6	763633	764230	+	255	1.8e-197	72.22	612
EF685957	633	1505	+	Chr:6	764231	765097	+	458	1.8e-197	76.5	898
EF685954	142	1411	-	Chr:6	775724	776987	+	535	2.2e-172	71.78	1290
EF685960	527	1009	-	Chr:6	803427	803914	+	206	1.4e-74	72.18	496
EF685960	126	517	-	Chr:6	803959	804344	+	86	1.4e-74	63.35	412
EF685955	592	1203	+	Chr:6	922383	922990	+	411	1.7e-158	84.04	614
EF685955	551	1419	-	Chr:6	1002661	1003521	+	453	1.2e-192	77.15	897
EF685958	292	1263	-	Chr:6	3787398	3788363	+	131	1.5e-28	58.94	1001
EF685963	1	201	-	Chr:6	5132140	5132354	-	76	2.1e-70	69.59	217
EF685963	170	801	-	Chr:6	5133973	5134597	-	151	2.1e-70	64.06	665
EF685963	883	1043	-	Chr:6	5134657	5134820	-	89	2.1e-70	78.31	166
EF685963	24	203	+	Chr:6	5134831	5135009	-	52	2.9e-05	67.02	191
EF685954	1039	1513	+	Chr:6	5643693	5644164	-	210	5.2e-155	73.2	485
EF685954	295	997	+	Chr:6	5644144	5644839	-	293	5.2e-155	70.99	710
EF685954	1	162	+	Chr:6	5645661	5645821	-	80	5.2e-155	75.76	165
EU147005	540	1468	-	Chr:6	6992947	6993874	-	177	3.2e-42	61.72	964
EF685957	633	1095	+	Chr:6	7064768	7065235	-	242	9.3e-196	76.06	472
EF685957	1	655	+	Chr:6	7065236	7065890	-	305	9.3e-196	74.33	670
EF685954	1048	1312	+	Chr:6	8452931	8453193	-	106	1e-30	71.27	268
EF685954	142	1411	-	Chr:6	8457834	8459103	-	538	7.7e-174	71.77	1286
SMOTC1LTA	450	1221	-	Chr:6	8527124	8527891	-	382	5.6e-167	75.8	785
SMOTC1LTC	332	686	-	Chr:6	8527133	8527482	-	136	3.5e-138	70.72	362
SMOTC1LT	1836	2159	-	Chr:6	8527154	8527479	-	131	8.3e-88	70.91	330
SMOTC1LTB	468	1026	-	Chr:6	8527154	8527717	-	243	2e-100	72.55	572
SMOTC1LT	2024	2563	-	Chr:6	8527346	8527891	-	301	1.5e-138	78.22	551
SMOTC1LTC	697	1078	-	Chr:6	8527499	8527891	-	221	3.5e-138	79.13	393
SMOTC1LT	2492	2912	-	Chr:6	8528415	8528828	-	156	1.5e-138	69.86	428
SMOTC1LTA	1252	1571	-	Chr:6	8528510	8528828	-	151	5.6e-167	74.3	323
SMOTC1LTC	1109	1336	-	Chr:6	8528510	8528739	-	109	3.5e-138	74.46	231
SMOTC1LTB	1045	1229	-	Chr:6	8528643	8528828	-	94	2e-100	76.72	189
EF685960	533	1027	+	Chr:6	8712163	8712654	-	195	4.8e-81	70.92	509
EF685960	12	516	+	Chr:6	8712707	8713211	-	121	4.8e-81	63.95	527
EF685959	1	997	+	Chr:6	11087734	11088731	-	636	8.5e-180	82.14	1008
EF685958	1240	1294	+	Chr:6	11087755	11087803	-	28	3.1e-26	76.36	55
EF685958	292	1263	+	Chr:6	11087805	11088771	-	119	3.1e-26	58.5	1012
EF685957	964	1572	+	Chr:6	11508822	11509436	-	329	7.3e-162	77.27	629
EF685957	633	1342	+	Chr:6	11509054	11509770	-	429	3.6e-191	80.28	720
EF685957	1	655	+	Chr:6	11509771	11510422	-	263	3.6e-191	71.13	672
EF685957	117	655	-	Chr:6	12846842	12847381	-	204	2.2e-189	70.2	557
EF685957	633	1548	-	Chr:6	12847382	12848291	-	425	2.2e-189	74.02	943
EF685963	248	1162	-	Chr:6	15541536	15542458	+	157	6.6e-37	60.96	958
EF685959	1	997	-	Chr:6	16435073	16436065	-	625	1.4e-176	81.55	1008
AY880888	920	1333	+	Chr:7	2241038	2241458	-	180	3.5e-43	72.1	423
EF685962	913	1304	+	Chr:7	2241065	2241457	-	117	2.3e-24	66	400
AY880888	1204	1304	+	Chr:7	2241918	2242018	-	61	7.6e-08	80.2	101
EF685958	1240	1294	+	Chr:7	2464102	2464150	-	26	1.1e-25	74.55	55
EF685958	436	1265	+	Chr:7	2464148	2464973	-	112	1.1e-25	59.58	866
EF685959	1	997	+	Chr:7	2465852	2466849	-	629	5.6e-178	81.73	1007
EF685958	1240	1294	+	Chr:7	2465873	2465921	-	26	1.9e-28	74.55	55
EF685958	291	1265	+	Chr:7	2465919	2466890	-	127	1.9e-28	59.21	1015
EF685955	428	1301	+	Chr:7	3213338	3214198	+	577	7e-217	83.56	882
EF685954	1003	1208	-	Chr:7	3366665	3366867	+	93	1.3e-50	73.43	207
EF685954	573	740	-	Chr:7	3367007	3367176	+	72	1.3e-50	72.67	172
EF685954	1	219	+	Chr:7	3374725	3374938	+	92	2.4e-153	71.62	222
EF685954	270	485	+	Chr:7	3374949	3375170	+	90	2.4e-153	71.68	226
EF685954	643	1373	+	Chr:7	3375278	3376014	+	326	2.4e-153	72.64	753
EF685954	1	161	-	Chr:7	3376039	3376193	+	67	1.3e-50	72.22	162
EF685957	302	1138	-	Chr:7	7394286	7395132	+	416	2.8e-186	75.32	859
EF685958	1240	1294	-	Chr:7	7898813	7898861	+	26	2e-31	74.55	55
EF685958	333	1263	-	Chr:7	7898863	7899790	+	139	2e-31	59.81	963
EF685958	332	1265	+	Chr:7	7989872	7990801	+	122	2e-26	59.22	971
EF685958	1262	1294	+	Chr:7	7990815	7990847	+	25	2e-26	87.88	33
EF685958	390	1263	+	Chr:7	8441000	8441863	+	125	2.6e-27	59.78	905
EF685958	1262	1294	+	Chr:7	8441881	8441913	+	25	2.6e-27	87.88	33
EF685955	873	1204	-	Chr:7	9021617	9021947	+	243	3.5e-181	86.75	332
EF685955	201	868	-	Chr:7	9021944	9022602	+	415	3.5e-181	81.67	671
SMOTC1LT	2629	2932	-	Chr:7	9486911	9487215	+	149	6.4e-111	75.95	316
SMOTC1LTA	1260	1592	-	Chr:7	9486911	9487245	+	147	1.6e-103	73.28	348
SMOTC1LTB	1038	1250	-	Chr:7	9486911	9487125	+	104	1.7e-83	75.56	225
SMOTC1LTC	1117	1336	-	Chr:7	9487022	9487245	+	104	5.2e-88	74.89	231
SMOTC1LT	2049	2526	-	Chr:7	9487213	9487680	+	188	6.4e-111	71.14	492
SMOTC1LTC	528	1039	-	Chr:7	9487219	9487731	+	147	5.2e-88	67.04	540
SMOTC1LTA	706	1168	-	Chr:7	9487230	9487680	+	161	1.6e-103	69.41	474
SMOTC1LTB	636	1032	-	Chr:7	9487337	9487731	+	130	1.7e-83	67.71	415
SMOTC1LT	1728	2048	-	Chr:7	9487660	9487977	+	125	6.4e-111	70.55	326
SMOTC1LTA	384	705	-	Chr:7	9487660	9487977	+	125	1.6e-103	70.55	326
SMOTC1LTB	360	678	-	Chr:7	9487664	9487977	+	131	1.7e-83	71.91	324
SMOTC1LTC	255	570	-	Chr:7	9487664	9487977	+	109	5.2e-88	68.32	322
AJ303067	550	1653	-	Chr:7	9492821	9493922	+	287	1.4e-75	64.96	1150
EF685962	747	1519	-	Chr:7	9492821	9493602	+	145	1e-32	61.88	821
AJ249090	536	1459	-	Chr:7	9493018	9493929	+	269	5.4e-74	66.24	948
AJ295282	322	1213	-	Chr:7	9493040	9493932	+	238	5.6e-63	65.11	923
SMOTC1LT	2232	2709	-	Chr:7	13080746	13081219	+	273	1.1e-74	79.3	483
SMOTC1LTA	890	1366	-	Chr:7	13080748	13081219	+	244	2.7e-67	76.3	481
SMOTC1LTC	796	1222	-	Chr:7	13080748	13081170	+	242	4.6e-66	78.84	430
SMOTC1LT	2347	2932	-	Chr:7	16221023	16221603	+	290	1.2e-92	75.46	595
SMOTC1LTA	1004	1576	-	Chr:7	16221036	16221603	+	279	1.7e-100	75.09	582
SMOTC1LTB	1038	1234	-	Chr:7	16221036	16221233	+	92	7.6e-41	74.75	202
SMOTC1LTC	865	1325	-	Chr:7	16221140	16221603	+	244	2.2e-94	76.79	474
SMOTC1LTA	764	982	-	Chr:7	16221603	16221815	+	95	1.7e-100	72.85	221
SMOTC1LTC	631	843	-	Chr:7	16221603	16221815	+	79	2.2e-94	69.27	218
SMOTC1LTB	742	943	-	Chr:7	16221624	16221815	+	83	7.6e-41	71.92	203
EF685963	254	1161	+	Chr:7	19647414	19648316	+	155	6.9e-36	61.2	951
EF685963	255	1185	-	Chr:7	19905157	19906081	+	169	4.1e-40	61.92	977
SMOTC1LT	1936	2892	+	Chr:7	20145238	20146199	+	508	2.6e-139	77.01	970
SMOTC1LTA	590	1551	+	Chr:7	20145238	20146199	+	505	6.1e-155	76.77	973
SMOTC1LTB	568	1032	+	Chr:7	20145238	20145701	+	192	8.4e-79	71.61	472
SMOTC1LTC	470	841	+	Chr:7	20145248	20145624	+	121	8.7e-139	67.53	385
SMOTC1LTC	793	1325	+	Chr:7	20145581	20146117	+	322	8.7e-139	80.56	540
SMOTC1LTB	1038	1209	+	Chr:7	20146025	20146199	+	99	8.4e-79	79.66	177
SMOTC1LTA	247	843	+	Chr:7	20784607	20785195	+	242	3.2e-120	71.29	606
SMOTC1LTC	116	709	+	Chr:7	20784607	20785195	+	213	1.4e-105	68.93	605
SMOTC1LT	1670	2181	+	Chr:7	20784678	20785191	+	221	9.9e-119	72.01	518
SMOTC1LTB	302	822	+	Chr:7	20784678	20785195	+	230	1.4e-82	72.81	526
SMOTC1LT	2492	2892	+	Chr:7	20785356	20785758	+	229	9.9e-119	78.77	405
SMOTC1LTA	1157	1635	+	Chr:7	20785364	20785836	+	217	3.2e-120	74.07	486
SMOTC1LTC	1017	1325	+	Chr:7	20785364	20785676	+	187	1.4e-105	80.7	316
SMOTC1LTB	1038	1284	+	Chr:7	20785584	20785825	+	110	1.4e-82	74.41	254
EF685959	1	331	+	Chr:7	22645381	22645715	+	186	1.9e-176	78.59	341
EF685959	314	997	+	Chr:7	22645674	22646354	+	453	1.9e-176	83.45	689
EF685963	6	154	+	Chr:7	24004564	24004717	+	69	2.7e-10	73.72	156
EF685963	308	931	-	Chr:7	24004768	24005389	+	344	5.1e-94	78.08	634
EF685955	208	510	-	Chr:7	27442418	27442712	-	197	1.6e-183	83.17	303
EF685955	577	843	-	Chr:7	27442686	27442954	-	177	1.6e-183	83.39	271
EF685955	1074	1366	-	Chr:7	27444003	27444297	-	206	1.6e-183	85.08	295
EF685962	809	1363	+	Chr:7	27723983	27724541	-	60	1.7e-07	58.19	586
AJ303067	951	1486	+	Chr:7	27723995	27724536	-	83	2.8e-14	60.46	564
AJ249090	946	1441	+	Chr:7	27724037	27724536	-	93	3.1e-17	61.7	517
AJ249092	512	1051	+	Chr:7	27724037	27724573	-	94	1e-17	62.46	570
AJ295280	777	1251	+	Chr:7	27724037	27724519	-	96	2.9e-18	62.6	500
AJ295281	688	1161	+	Chr:7	27724037	27724513	-	91	7.6e-17	62.67	501
AY880888	950	1318	+	Chr:7	27724037	27724411	-	82	4.7e-14	63.59	390
AY880884	70	1347	-	Chr:7	27728393	27729658	-	825	6.1e-255	82.94	1301
AY880883	73	1424	-	Chr:7	27728394	27729735	-	872	8.5e-281	82.84	1375
AY880885	72	776	-	Chr:7	27728395	27729093	-	499	3e-269	85.99	714
AJ295282	11	766	-	Chr:7	27728513	27729272	-	186	7.8e-91	64.35	791
AJ303067	246	792	-	Chr:7	27728543	27729079	-	103	2.3e-90	62.28	570
AJ295280	217	620	-	Chr:7	27728700	27729096	-	126	3.4e-99	66.99	409
AJ249090	412	794	-	Chr:7	27728707	27729092	-	117	2.2e-95	65.98	391
AY880886	365	736	-	Chr:7	27728707	27729074	-	117	2.6e-78	66.76	376
AJ249091	441	953	-	Chr:7	27728754	27729272	-	164	2.5e-84	67.05	525
AY880888	488	883	-	Chr:7	27728819	27729224	-	115	2.5e-71	65.95	417
AJ249092	258	435	-	Chr:7	27728926	27729096	-	56	3.1e-81	67.58	182
AY880887	593	1044	-	Chr:7	27728940	27729390	-	146	1.2e-60	67.3	477
AJ249092	374	1080	-	Chr:7	27729040	27729740	-	261	3.1e-81	69.26	719
AY880886	721	1408	-	Chr:7	27729075	27729765	-	208	2.6e-78	66.29	715
AY880885	784	1421	-	Chr:7	27729089	27729721	-	460	3e-269	86.69	646
AJ249090	809	989	-	Chr:7	27729092	27729272	-	100	2.2e-95	78.02	182
AJ295280	623	803	-	Chr:7	27729092	27729272	-	94	3.4e-99	76.37	182
AJ303067	816	994	-	Chr:7	27729092	27729272	-	99	2.3e-90	78.02	182
EF685962	759	1519	-	Chr:7	27729161	27729914	-	136	5.6e-30	61.15	785
AJ295281	629	1183	-	Chr:7	27729185	27729728	-	197	1e-48	68.97	564
AJ249090	986	1466	-	Chr:7	27729252	27729735	-	191	2.2e-95	70.35	489
AJ249091	950	1237	-	Chr:7	27729252	27729543	-	110	2.5e-84	70.03	297
AJ295282	763	1213	-	Chr:7	27729252	27729706	-	180	7.8e-91	70.37	459
AJ303067	991	1653	-	Chr:7	27729252	27729914	-	189	2.3e-90	65.59	683
AY880888	881	1329	-	Chr:7	27729266	27729720	-	186	2.5e-71	71.46	459
AJ295280	822	1269	-	Chr:7	27729276	27729728	-	197	3.4e-99	72.25	454
AY880887	1022	1203	-	Chr:7	27729387	27729568	-	66	1.2e-60	69.19	185
AJ249091	1243	1513	-	Chr:7	27729560	27729827	-	97	2.5e-84	69.31	277
EU147004	435	1064	+	Chr:7	28732475	28733099	+	403	1e-154	82.29	638
EU147004	1040	1239	+	Chr:7	28733075	28733272	+	147	1e-154	87.56	201
AY880883	233	1093	+	Chr:7	29197035	29197894	+	533	1.7e-229	81.54	883
AY880884	233	1093	+	Chr:7	29197035	29197894	+	519	2.9e-219	80.75	883
AY880885	231	700	+	Chr:7	29197035	29197496	+	354	2.1e-164	88.14	472
AY880885	287	1101	+	Chr:7	29197082	29197894	+	590	1.2e-233	86.28	831
AJ249091	397	1097	+	Chr:7	29197187	29197894	+	220	3.7e-80	66.53	723
AJ303067	553	1140	+	Chr:7	29197321	29197898	+	219	4.5e-78	69.63	596
AY880887	725	1327	+	Chr:7	29197566	29198169	+	186	1.2e-46	66.88	628
AJ303067	1167	1525	+	Chr:7	29197907	29198257	+	103	4.5e-78	66.12	369
AJ249091	1129	1438	+	Chr:7	29197908	29198213	+	108	3.7e-80	68.73	323
EF685959	1	990	+	Chr:8	2318425	2319412	+	630	4e-178	82.08	999
EF685955	338	609	+	Chr:8	4037069	4037338	+	191	6.2e-172	85.35	273
EF685955	953	1308	+	Chr:8	4037610	4037967	+	225	6.2e-172	81.94	360
EF685963	255	1162	+	Chr:8	4642310	4643223	-	158	7.7e-37	60.91	949
EF685959	1	997	+	Chr:8	6122308	6123305	-	623	5.9e-176	81.57	1009
EF685955	781	1277	-	Chr:8	16000913	16001397	+	323	8.3e-222	83.1	497
EF685955	338	738	-	Chr:8	16001416	16001815	+	253	8.3e-222	81.86	408
EF685955	23	326	-	Chr:8	16001814	16002111	+	178	8.3e-222	80.07	306
SMOTC1LT	1746	2064	+	Chr:8	16227609	16227930	+	131	4.2e-83	71.6	331
SMOTC1LTA	402	721	+	Chr:8	16227609	16227930	+	141	1.1e-93	72.64	329
SMOTC1LTB	404	713	+	Chr:8	16227634	16227945	+	144	1.4e-50	74.21	318
SMOTC1LTC	300	591	+	Chr:8	16227635	16227930	+	131	1.5e-81	73.84	302
SMOTC1LTA	810	1279	+	Chr:8	16227975	16228441	+	212	1.1e-93	73.76	484
SMOTC1LTC	720	1137	+	Chr:8	16228025	16228442	+	203	1.5e-81	75.29	429
[truncated: 603 more rows]
