# Supplementary material for: Distribution of ancestral proto-Actinopterygian chromosome arms within the genomes of 4R-derivative salmonid fishes (Rainbow trout and Atlantic salmon)
Source: BMC Genomics. 2008 Nov 25;9:557. doi: 10.1186/1471-2164-9-557 (PMC2632648; doi:10.1186/1471-2164-9-557)
Supplement: Additional File 17 — s_table14_salmonid_transposon-hits-vs-zf&medaka.xls. Counts of Tc1 element salmonid transposon BLASTN hits to all zebrafish and medaka linkage groups. [file 1471-2164-9-557-S17.xls]

## Sheet: medaka
Tc1-type	1	2	3	4	5	6	7	8	9	10	11	12	13	14	15	17	18	20	21	22	23	24	25	26	27	28		N
LG
1	2	1	2	2	1	2	1	1	1	1		1	1	3		2	3	4	3	2	1	3	3	5	4	5		63
2					1			1		1				2	1	1				1	1		1	1	1	1		14
3	2	1	2	3	2	2	2	2	2	2	2	2	2	2*	2	1	4	4	2	1	1	1	2	1	2	1		50
4	1	1	2	1	1	2	2	2	3	2	2	1	1	3	1	2	1	2	3	2	5	4	2	3	2	3		54
5	1	3	1	3	2	3	2	3	3	2	2	1	3	1	1	2	2		3	2	3*	2*	2	1	1*	1*		50
6														3	2	4	2	2	2		2		1	1	1	1		21
7	2	2	1	1	1	2	3		2	2	1	2	2	1	3*	1	2*	2		3	2	1		4*	3	4		47
8		1				1							1		2		1	3			1	3	1	2	2	2		20
9	3	2	1	1	2	2	3	1	2	1	1	2	1	1	1				2	2	2	2	2	2	3	3		42
10	1	2	3		3*	1	1	1	1		2	2	2*	1	1	1	1	1		2	1		3	2	2	2		36
11	2	2	1	2	2	2	2	1	1	1	2	2	2	1	1			1		1	2	4		1	1	1		35
12	3	4	3	3	2	4	4	3*	3	3*	3	4	6	3	1	2	4	2	4	4	3		2	2	2	2		76
13	1	1	1			1		4	4	3	3	3		1	2	1	1	2	3	1	1		4	2	2	2		43
14	2	2	3	1	3	1	2	3	2	3	3*	1	2		3	2	3	4		2	2	2		1	1	1		49
15	1	1	1	1		1	1		2	2	1	2	2	1	1	4		1	1		2		3	1	1	1		31
16	1	1		1				1	1	1	1				2	4	1	1	3		3	2	1					24
17	4	3	4	4	3	3	4	3	3	5	2	4		1	3	4	1	1	1		3	3	3	1	1	1		64
18	2	2*	3	2	3	2	2	2	2	2	3	2	2	3	1	1	1	1		2	1	1	2	2	2	2		48
19	1	2		1	1	1	1					1	1	1	2		2	1	1	1	1	3	1					22
20	3	1	3	3	2	3*	2	2	1*	1	3	1	3	1			1	1	4	1	2	1						39
21	3	3	4	4	3	4	4	4	2	2	3	3	2	2	2	4	2	2	1	4		1	2	3	2	3		69
22	2	1	2	1	3	2		1	1	1	2	2	2	1	2	2*	2	1	1	3	1	2	1	1	2	1		40
23	1	1	1	1	2	1					1	2	1			1	1	1			2	1	2	4	4	4		31
24									1	1				2	1	1		1	2			2	2	1	2	1		17
Tc1-type
1	AJ249090
2	AJ249091						18 & 19 the same
3	AJ249092						16 - no hit
4	AJ295280
5	AJ295281													Medaka Hits
6	AJ295282
7	AJ303067
8	AY880883
9	AY880884
10	AY880885
11	AY880886
12	AY880887
13	AY880888
14	EF685954
15	EF685955
16	EF685956
17	EF685957
18	EF685958
19	EF685959
20	EF685960
21	EF685962
22	EF685963
23	EU147004
24	EU147005
25	SMOTC1LT
26	SMOTC1LTA
27	SMOTC1LTB
28	SMOTC1LTC

## Sheet: Zf
Tc1-type	1	2	3	4	5	6	7	8	9	10	11	12	13	14	15	17	18	20	21	22	23	24	25	26	27	28		N
LG
1	3	4*	1	1	5	2	3	2	2	2	3	3	3	1	3	2	2	3	1	2		2	1	2	1	1		55
2	1	2	4		4	3	2	1	1	2	3	3	1	2	3	1	1	5	1	3		4	1	2	3	2		55
3	1	1		1	3	3	1	2	1	2	1	1	1	5	4	1	4	3	1	3	4	3	2	1	2	5		57
4					1	1		1						4		2		2		1	2		1		1	1		17
5	1	1	1	3	4	3*	1	3	2	1	2	1	1	3	2	1	3	4*	3	2	2	1	4	3	3	5		60
6	1	1	2	2	3	2	2				2	3	3	2	2		2	4	4	3		3	2	1		1		45
7	3	5	1	1	1	3	2	3	3	4	4	2		2	3		3	1		1		1	1	2	1	1		48
8	1	1	1	2	1	3	2	3	3	3	2	2*	2	2	2		2	2	4	3		2	2	2	2	4		53
9		2			2			1	2	1				1	1	1	2				1		1	1	2	2		20
10			2	2		1	1				1	1		1	4	1	1	2		2		6						25
11	2	3	5	3	2		2	3*	3	2	4	2	5		1	1		1	1	2	1	1	1			2		47
12	2	1	1	1	1	2	1	2	2	3	1	2	2			2		1		2	4*		1	2	1	2		36
13	2*	3	2	4*	2	1	3*	3	5	3	8	2	1	3	1		2	1	3	1	1	2		3	2	1		59
14	3	3	2	3	1	2	4	2	3	3	1	2	3	1*			1	1	1	1	2	1	1	1	1			43
15	1	3	2	1	1	2	2		1		1	3	2	2	1	3		3	3	1	1	2			2	2		39
16	1	1				2		2	2	2			1*	1	2	1	2	2	1	1	3	1*	1	2*	1	2		31
17	4	2	2	2	2	3	5	3	1	3	3*	3	2	2	2	1	1	1	2		1	2	1	1	1			50
18	3	1	3	3	4	2	2	3	2	2	1	3	1	1	2	2	2	1	4*	1			1		2			46
19	2	1	1	3			1	1	2	1		1	1	1	4	1	1*	2	4	1		2	2	4	4	2		42
20	1	1	2	1	1	2	2	1	2	2	1	1	2	3	3*	1	1	1	2	1	2	3	4	1	3*	3		47
21	1	1	1	2	1	1		2	3	3	3	2	1		2	3	1			3	1	2	2	2		2		39
22		1	1			1	2	1	1			1		3		1	2	1		2	1			1		1		20
23	2	1		1	1	1	2	1	1	2	4	1	2	1		2	1	1	2	1	1		3	4	2	1		38
24	2	1	2	2		1	2				2	3	1		1	1	2	1	2	3	1	1	2	1	2	2		35
25	1	1	1	1	3	1	1	1		2			2			3	2	1			1		1	2	2	1		27
Tc1-type
1	AJ249090
2	AJ249091						18 & 19 the same
3	AJ249092						16 - no hit
4	AJ295280
5	AJ295281													Zebrafish Hits
6	AJ295282
7	AJ303067
8	AY880883
9	AY880884
10	AY880885
11	AY880886
12	AY880887
13	AY880888
14	EF685954
15	EF685955
16	EF685956
17	EF685957
18	EF685958
19	EF685959
20	EF685960
21	EF685962
22	EF685963
23	EU147004
24	EU147005
25	SMOTC1LT
26	SMOTC1LTA
27	SMOTC1LTB
28	SMOTC1LTC
